# Supplementary material for: SVSBI: sequence-based virtual screening of biomolecular interactions
Source: Commun Biol. 2023 May 18;6:536. doi: 10.1038/s42003-023-04866-3 (PMC10195826; doi:10.1038/s42003-023-04866-3)
Supplement: Supplementary file 4 — Supplementary Data 1 [file 42003_2023_4866_MOESM4_ESM.zip]

Archive with 14 entries (10 files):
- source_data/Figure2/
- source_data/Figure2/Fig2a.xlsx
- source_data/Figure2/Fig2b.xlsx
- source_data/Figure2/Fig2c.xlsx
- source_data/Figure3/
- source_data/Figure3/Fig3a.xlsx
- source_data/Figure3/fig3b&c.xlsx
- source_data/Figure4/
- source_data/Figure4/Fig4a-e.xlsx
- source_data/Figure4/Fig4f.xlsx
- source_data/Figure4/Fig4g.xlsx
- source_data/Figure5/
- source_data/Figure5/Fig5a.xlsx
- source_data/Figure5/Fig5b&c.xlsx
