# Supplementary material for: SVSBI: sequence-based virtual screening of biomolecular interactions
Source: Commun Biol. 2023 May 18;6:536. doi: 10.1038/s42003-023-04866-3 (PMC10195826; doi:10.1038/s42003-023-04866-3)
Supplement: Supplementary file 4 — Supplementary Data 1 [file 42003_2023_4866_MOESM4_ESM.zip › source_data/Figure2/Fig2a.xlsx]

## Sheet: Sheet1
	Groundtruth Value	Predicted Value	dataset
0	-11.802875159235086	-9.8059462782724	PN
1	-9.387761027800089	-7.970128742862653	PN
2	-8.58430286421083	-8.607263467461426	PN
3	-7.769405806911294	-10.638575418156297	PN
4	-8.326907428152067	-10.006263890758367	PN
5	-9.605481186881368	-10.614724186575987	PN
6	-10.751061027800093	-10.025100988245084	PN
7	-6.890842677889791	-8.829294509984425	PN
8	-8.071852207263273	-8.859888290561157	PN
9	-12.982540593440683	-11.971290368712882	PN
10	-12.070483648959858	-11.3299358693202	PN
11	-7.769405806911294	-9.781856507798436	PN
12	-9.646330049311835	-11.66391698790246	PN
13	-9.232422055600178	-8.941744347502874	PN
14	-10.255940593440684	-9.479675452976569	PN
15	-7.5293405934406845	-7.721108953818574	PN
16	-12.572146400351976	-12.091515342781776	PN
17	-9.486669352323789	-11.888661273004168	PN
18	-10.164672035137269	-8.358882634933005	PN
19	-9.514212628577951	-8.656128891311337	PN
20	-12.114361027800088	-10.47985557708811	PN
21	-10.363888386177411	-9.015481626220522	PN
22	-6.798999011559439	-8.395189890877978	PN
23	-7.712975159235087	-6.59964506304388	PN
24	-11.751358014174569	-9.460417490076868	PN
25	-10.363888386177411	-11.35281586253883	PN
26	-12.161752207263277	-14.278403518284886	PN
27	-11.99513530041393	-11.62912041658009	PN
28	-7.93973478652939	-11.562670889484792	PN
29	-10.496005806911294	-10.561267117904984	PN
30	-9.573469408909713	-8.489632911425492	PN
31	-8.856282161788144	-9.252137734792768	PN
32	-7.027677842048563	-7.674047812554656	PN
33	-9.05253628692603	-9.252137734792768	PN
34	-5.8071635454124975	-5.865098471102131	PN
35	-8.010953057869571	-9.66002508938569	PN
36	-9.816659028929932	-9.9939402094725	PN
37	-12.769392454508347	-10.391147662542254	PN
38	-12.572146400351976	-12.588697626314808	PN
39	-9.503041095881754	-9.011341851205888	PN
40	-10.478504818470734	-9.777525645384475	PN
41	-10.9064	-8.303155240370964	PN
42	-12.252199011559435	-12.043743267169113	PN
43	-11.859305806911294	-11.366180711529683	PN
44	-6.122304201306008	-8.274353720811773	PN
45	-9.965455684097126	-10.112895492413651	PN
46	-7.699669573058778	-7.312115825235849	PN
47	-7.181327587233348	-8.01724343190347	PN
48	-10.751061027800093	-10.48754117563095	PN
49	-11.553906414566669	-11.34539141856152	PN
50	-9.605481186881368	-9.23126726838055	PN
51	-12.78332424240054	-12.57064476263722	PN
52	-9.22927736658783	-8.870791094214477	PN
53	-8.482246400351977	-7.641265203115429	PN
54	-9.754277842048564	-9.714751213540518	PN
55	-11.639312809464354	-11.14691693191804	PN
56	-11.859305806911294	-11.690198921105694	PN
57	-8.843430445827376	-9.222832379107736	PN
58	-12.78332424240054	-12.573132752022271	PN
59	-11.859305806911294	-8.450320273541713	PN
60	-9.354551931589908	-10.102486940679684	PN
61	-8.722311613822589	-9.346059946027731	PN
62	-9.470738157999053	-11.385482537599838	PN
63	-7.226894193088706	-6.694638955184888	PN
64	-9.277918597711633	-9.414059279695458	PN
65	-7.91273000387049	-7.209189922422714	PN
66	-11.448911613822588	-10.38951759627874	PN
67	-11.9660706348845	-12.988333951885082	PN
68	-13.193718435489249	-11.588235101928456	PN
69	-12.192121616172988	-12.50161379110486	PN
70	-10.363888386177411	-10.182707499080871	PN
71	-8.242181186881368	-8.609837493157663	PN
72	-10.244215979277662	-8.670118321314472	PN
73	-9.991390063526527	-10.508307083327132	PN
74	-8.751124980661428	-8.322279699334302	PN
75	-10.164672035137269	-8.78062779826238	PN
76	-8.873226602795738	-10.656146145967266	PN
77	-8.242181186881368	-6.643912664270443	PN
78	-11.385790797029696	-11.53580379217856	PN
79	-11.52797203513727	-10.476560692155743	PN
80	-9.855497452528263	-10.662482003117658	PN
81	-6.708552207263273	-8.483013929604182	PN
82	-9.029463916244527	-9.130128924773924	PN
83	-9.2560080722468	-10.77861694069983	PN
84	-8.390977842048564	-7.318056126921613	PN
85	-7.570189455871152	-8.01272023072298	PN
86	-12.029634786529384	-9.38954138593924	PN
87	-7.406772955015353	-8.884650180747627	PN
88	-9.915652795934074	-9.671436893103936	PN
89	-6.257638172962446	-8.699648009136702	PN
90	-12.070483648959858	-11.202792833757762	PN
91	-10.526375215821009	-8.432891851850473	PN
92	-8.993525793481007	-10.534544531793417	PN
93	-9.47600106969374	-7.763211291132397	PN
94	-8.86187660026633	-9.391174576014349	PN
95	-5.990113463295431	-5.775847267844489	PN
96	-9.855497452528263	-9.373735497695636	PN
97	-9.264823227645175	-7.598635297884252	PN
98	-12.252199011559435	-11.994101778435905	PN
99	-9.914543004292971	-8.890665666700729	PN
100	-8.203969627997157	-7.017922982788139	PN
101	-7.661458014174568	-7.020924009562732	PN
102	-8.90058801031335	-9.167573824170091	PN
103	-12.592218616375648	-12.838809045225483	PN
104	-9.264823227645175	-10.201765325184896	PN
105	-10.707183648959855	-10.522874955441395	PN
106	-11.955528985484998	-12.391311543829564	PN
107	-11.038517420733884	-10.962300957932092	PN
108	-12.070483648959858	-12.768185417848072	PN
109	-11.179959028929929	-9.937472511952196	PN
110	-7.712975159235087	-8.154159483138182	PN
111	-10.131770589579467	-10.35826694376594	PN
112	-8.015421559587065	-8.912982741176862	PN
113	-9.5431	-7.2262934259278335	PN
114	-11.88967521582101	-9.406723111533006	PN
115	-8.242181186881368	-10.193346386358863	PN
116	-9.27603000387049	-8.801256413907614	PN
117	-9.754277842048564	-9.73027314163827	PN
118	-10.467118435489247	-9.282474834082551	PN
119	-11.52797203513727	-10.729791590059277	PN
120	-9.705586829643597	-9.374154019139382	PN
121	-11.34096382108586	-9.872882254701596	PN
122	-7.93973478652939	-6.9657346336231285	PN
123	-10.255940593440684	-10.438894773187444	PN
124	-8.024461027800088	-7.883963620786632	PN
125	-11.20884640035198	-9.346407786358387	PN
126	-7.438072035137268	-7.16893669660548	PN
127	-5.80867256340404	-6.674030468306968	PN
128	-11.236107803871857	-11.558330539996108	PN
129	-9.897063545412497	-9.92608519213532	PN
130	-8.768470589579465	-12.007647579123097	PN
131	-8.614363821085862	-10.616234564138797	PN
132	-8.873226602795738	-9.39164958823801	PN
133	-8.739430837853611	-9.1952866211906	PN
134	-12.401817420733886	-10.814550605132917	PN
135	-10.085611613822588	-9.716850099183857	PN
136	-8.139741095881753	-8.305045224453702	PN
137	-14.585905806911294	-12.40382710566856	PN
138	-10.276012809464351	-11.53761033334284	PN
139	-10.510995814329476	-8.254616034866245	PN
140	-11.52797203513727	-9.956578987653431	PN
141	-8.700515029752404	-12.086132177906046	PN
142	-8.590194193088706	-6.319528900069047	PN
143	-9.369818028389258	-6.98532382943837	PN
144	-9.00058838617741	-9.661794493710705	PN
145	-8.272550595791081	-9.39456172694547	PN
146	-8.242181186881368	-10.250478734150446	PN
147	-10.439575159235083	-11.742544641142787	PN
148	-10.496005806911294	-11.148095753015657	PN
149	-11.038517420733884	-12.452182885705168	PN
150	-6.760069352323791	-7.197886865076957	PN
151	-7.876170634884501	-9.429827664328062	PN
152	-10.818524423286943	-10.074513964943112	PN
153	-6.502328985485	-6.597302854152946	PN
154	-9.163075215821008	-10.060392562142225	PN
155	-5.939280966146381	-9.09335979538436	PN
156	-7.455234792396292	-8.975035075332123	PN
157	-8.134233394144642	-8.512178767944619	PN
158	-12.332081186881368	-11.881436782637916	PN
159	-9.002961430104383	-9.947814276444262	PN
160	-9.1066445681448	-9.76213367495007	PN
161	-9.573469408909713	-10.538334707087518	PN
162	-12.982540593440683	-10.178281118061191	PN
163	-9.5431	-11.414522592675327	PN
164	-10.628123227645178	-10.369434026081386	PN
165	-8.482246400351977	-7.878076489543513	PN
166	-7.263528990276238	-9.55029164320619	PN
167	-10.388058014174566	-10.582969227437223	PN
168	-11.703966834711386	-9.20878455067091	PN
169	-10.798452207263274	-12.02216148740601	PN
170	-11.407470973564566	-11.353125104888424	PN
171	-6.250766834711382	-8.178063280543856	PN
172	-7.93973478652939	-7.560706118707317	PN
173	-9.73759860761525	-9.489268945243248	PN
174	-7.0844469142365165	-7.407349940426962	PN
175	-11.991423227645177	-11.704323927637756	PN
176	-14.9963	-11.264362191174603	PN
177	-8.533763545412496	-9.508720806610622	PN
178	-12.572146400351976	-12.64147983136214	PN
179	-13.222605806911291	-12.917031784344504	PN
180	-8.590194193088706	-8.28026893444289	PN
181	-12.332081186881368	-12.16954850534846	PN
182	-11.619240593440685	-9.216991709439124	PN
183	-7.661458014174568	-8.037831074176957	PN
184	-7.438072035137268	-9.875798217366208	PN
185	-10.05672424240054	-10.112193782473993	PN
186	2.07	3.3336455627391235	PL
187	2.12	3.136294791811562	PL
188	2.27	3.358492415830071	PL
189	2.28	5.4528106888165775	PL
190	2.29	3.0353382288256503	PL
191	2.3	5.034886479012768	PL
192	2.36	3.629246658350554	PL
193	2.4	3.6182550143991796	PL
194	2.4	3.360697020060173	PL
195	2.52	3.6472971298233547	PL
196	2.57	3.771784958489982	PL
197	2.77	5.140010077728938	PL
198	2.82	6.7900160480678355	PL
199	2.84	2.9472274608720177	PL
200	2.85	4.442898434927303	PL
201	2.89	3.7748797619406997	PL
202	2.89	3.601188544602585	PL
203	2.92	5.126635625675612	PL
204	2.96	4.023236483068043	PL
205	2.98	4.38005221388701	PL
206	3.1	5.806452242129544	PL
207	3.1	3.5423707869426226	PL
208	3.16	6.909889935162312	PL
209	3.22	5.375366509547423	PL
210	3.28	5.164956473913283	PL
211	3.28	3.556854334238858	PL
212	3.3	3.155711982828204	PL
213	3.3	3.6339074567260967	PL
214	3.52	5.32664068615692	PL
215	3.52	3.896234254085665	PL
216	3.57	4.2923722289846715	PL
217	3.57	4.926244216542062	PL
218	3.58	6.003910285569909	PL
219	3.62	3.883522101593375	PL
220	3.66	5.094699962478524	PL
221	3.67	3.6189764795947466	PL
222	3.7	4.955781848727386	PL
223	3.76	4.08833404366197	PL
224	3.8	4.026040271502064	PL
225	3.92	4.205501160458606	PL
226	3.97	4.16433199742084	PL
227	4.01	4.247438438987254	PL
228	4.03	4.032244962943235	PL
229	4.03	3.1668420621591427	PL
230	4.05	5.899903632046906	PL
231	4.08	6.2861343591250325	PL
232	4.09	4.542971063784161	PL
233	4.1	4.4499089987739975	PL
234	4.11	4.762814404887004	PL
235	4.12	4.724832926021994	PL
236	4.13	6.072489553129358	PL
237	4.19	5.724757495486992	PL
238	4.3	7.998274021666586	PL
239	4.3	5.250101538230528	PL
240	4.38	4.41274602483186	PL
241	4.41	4.472214835094398	PL
242	4.43	6.388232304477892	PL
243	4.45	5.818971523626457	PL
244	4.55	5.959285801499943	PL
245	4.65	4.85242878919812	PL
246	4.66	5.409348243177874	PL
247	4.69	4.856173485180856	PL
248	4.69	7.240531571658538	PL
249	4.72	6.862835510469722	PL
250	4.74	4.3290011379603115	PL
251	4.76	5.984130653862241	PL
252	4.76	6.704838991158892	PL
253	4.8	4.881925625237036	PL
254	4.82	4.8044300869770655	PL
255	4.82	5.624278082700002	PL
256	4.85	5.097390662809648	PL
257	4.86	6.256719497896369	PL
258	4.89	7.3933480633187365	PL
259	4.89	6.190122041382914	PL
260	4.92	5.51084612494518	PL
261	5.0	5.955994899658366	PL
262	5.01	4.912926616327667	PL
263	5.02	6.307437143663607	PL
264	5.06	5.91840198122699	PL
265	5.06	5.688816614968653	PL
266	5.1	5.019632983665668	PL
267	5.1	4.927639603102945	PL
268	5.1	3.8350127998611803	PL
269	5.12	4.082689619736137	PL
270	5.14	6.843443883767754	PL
271	5.15	5.656679315004549	PL
272	5.16	6.053042955544685	PL
273	5.17	4.8976254162926	PL
274	5.19	6.043102472252725	PL
275	5.22	4.272177487414799	PL
276	5.24	3.9645567102667085	PL
277	5.24	4.638366373074751	PL
278	5.27	6.379169525365487	PL
279	5.33	6.403202594817801	PL
280	5.36	7.047867655657866	PL
281	5.37	6.700125502544573	PL
282	5.44	6.350686632561465	PL
283	5.48	5.876680642301036	PL
284	5.52	6.042644656792502	PL
285	5.52	5.046470271668845	PL
286	5.57	6.188266772909174	PL
287	5.6	6.778578967203698	PL
288	5.61	6.127843785758928	PL
289	5.62	6.173803114990296	PL
290	5.64	5.547390564070049	PL
291	5.64	6.250191413920836	PL
292	5.64	6.391118773862237	PL
293	5.66	5.259250814626332	PL
294	5.7	8.260079293027252	PL
295	5.72	7.163208001161621	PL
296	5.77	6.691724059523128	PL
297	5.79	7.323685267531323	PL
298	5.82	5.285290340729455	PL
299	5.82	6.086615880446414	PL
300	5.82	6.072572431423977	PL
301	5.85	7.029904402738239	PL
302	5.89	4.1693926742102985	PL
303	5.91	5.474453395147764	PL
304	5.92	5.114750650524696	PL
305	5.96	6.2241340899331234	PL
306	5.96	5.259462364831054	PL
307	5.96	5.786992838986022	PL
308	5.96	5.520645051584054	PL
309	6.0	5.762606087617451	PL
310	6.02	6.389813122062286	PL
311	6.02	5.924728629164051	PL
312	6.06	6.646865904296396	PL
313	6.1	6.077153331137818	PL
314	6.11	6.398516019191892	PL
315	6.12	6.202488636539939	PL
316	6.12	7.05249848433203	PL
317	6.17	7.618881678502421	PL
318	6.26	6.882742789096113	PL
319	6.26	6.1331752674668625	PL
320	6.3	7.3664374619677035	PL
321	6.3	8.174332586174465	PL
322	6.31	4.544266125650546	PL
323	6.32	7.2112435854192825	PL
324	6.32	7.31255397851085	PL
325	6.33	6.47558935193412	PL
326	6.4	6.267149924595186	PL
327	6.42	5.882837753917345	PL
328	6.44	7.00348731075001	PL
329	6.46	5.970890100187715	PL
330	6.46	6.111885061507589	PL
331	6.48	6.8867037507199145	PL
332	6.5	6.077092332058492	PL
333	6.5	6.055989787766205	PL
334	6.5	6.397119696769315	PL
335	6.51	5.939142816907953	PL
336	6.52	7.115115265952582	PL
337	6.53	7.638419944593176	PL
338	6.54	7.182856911352083	PL
339	6.58	6.505833154273659	PL
340	6.63	6.972025152957343	PL
341	6.63	6.699517243080521	PL
342	6.66	5.152623082393839	PL
343	6.68	6.397840762329227	PL
344	6.7	7.176952441753235	PL
345	6.72	6.874257313200159	PL
346	6.73	5.764172736870641	PL
347	6.79	6.881780506812074	PL
348	6.8	5.838731439016863	PL
349	6.82	6.7986597961544595	PL
350	6.83	7.252610539972915	PL
351	6.85	6.849054431986644	PL
352	6.86	7.061318486790069	PL
353	6.87	8.037765103986203	PL
354	6.88	6.129889236441095	PL
355	6.89	6.603149686275664	PL
356	6.9	7.5559720531477375	PL
357	6.92	4.7920093439607445	PL
358	6.94	6.778470138521184	PL
359	7.05	8.044981652331284	PL
360	7.09	8.133298121765295	PL
361	7.1	6.898596476310832	PL
362	7.12	8.484824244202956	PL
363	7.15	7.013986144027527	PL
364	7.15	6.580500242968402	PL
365	7.16	5.5921293884879155	PL
366	7.17	8.3200211218148	PL
367	7.19	6.741851088820557	PL
368	7.2	8.951405146309614	PL
369	7.22	8.157939298502331	PL
370	7.22	6.860152719706518	PL
371	7.24	7.523440695551903	PL
372	7.26	6.703995834272247	PL
373	7.26	6.4076408720378835	PL
374	7.3	6.439405783188933	PL
375	7.32	6.853296677268197	PL
376	7.32	6.390664110507146	PL
377	7.32	6.239698151357353	PL
378	7.4	6.840178512263493	PL
379	7.4	6.058284575651733	PL
380	7.4	7.349491001775506	PL
381	7.41	7.057268256988185	PL
382	7.42	7.548209054147977	PL
383	7.44	6.956307472145314	PL
384	7.47	6.061644490655949	PL
385	7.52	7.554651667749239	PL
386	7.59	6.746233822566326	PL
387	7.6	6.151673831393276	PL
388	7.66	9.042148221234845	PL
389	7.7	5.661561946897187	PL
390	7.8	5.875707775083188	PL
391	7.8	6.418371235836914	PL
392	7.8	8.027152182845338	PL
393	7.8	7.455558561238163	PL
394	7.82	7.588164415315585	PL
395	7.85	7.6316378876052955	PL
396	7.92	7.925673256923668	PL
397	7.96	6.974718634807705	PL
398	7.96	8.295108975022988	PL
399	7.96	7.606144008549357	PL
400	8.0	8.364352808273525	PL
401	8.0	7.515221580399675	PL
402	8.0	7.0926663080191545	PL
403	8.02	8.528809954845041	PL
404	8.04	6.8434969176842095	PL
405	8.05	6.80115507548485	PL
406	8.1	6.835791900049401	PL
407	8.1	7.9975158472430845	PL
408	8.11	6.880801805547453	PL
409	8.15	7.915708315689045	PL
410	8.23	8.003130952655317	PL
411	8.25	7.9990252683126055	PL
412	8.3	7.766272426005214	PL
413	8.3	8.440773775716426	PL
414	8.35	8.068749527071525	PL
415	8.36	8.095587752249916	PL
416	8.4	6.874871072761623	PL
417	8.4	6.703803264704147	PL
418	8.4	6.695807743838889	PL
419	8.4	9.070728946390446	PL
420	8.43	7.783333167082037	PL
421	8.48	7.0949011707601475	PL
422	8.52	8.052736378786793	PL
423	8.52	7.416319224589472	PL
424	8.52	7.100185584882166	PL
425	8.57	8.330174308220592	PL
426	8.64	7.426109841721834	PL
427	8.66	7.6783374642043185	PL
428	8.7	6.97854034686053	PL
429	8.72	8.089039574927707	PL
430	8.72	8.345808404958033	PL
431	8.74	7.874110432976229	PL
432	8.74	7.857565529446417	PL
433	8.77	8.558534198104727	PL
434	8.82	7.667452862233796	PL
435	8.85	7.507123715913705	PL
436	8.96	7.493128050562051	PL
437	9.0	7.5492366971285705	PL
438	9.0	8.167552189732003	PL
439	9.0	8.43219822121814	PL
440	9.0	7.775356147875737	PL
441	9.0	6.703318221516476	PL
442	9.04	8.731397305452365	PL
443	9.1	8.04879245042347	PL
444	9.1	7.078977789885885	PL
445	9.21	7.614477008685451	PL
446	9.22	8.244245273169515	PL
447	9.27	8.46514344379066	PL
448	9.3	9.006870474820206	PL
449	9.4	7.5173956980277685	PL
450	9.46	7.699499366870965	PL
451	9.52	8.493959446365317	PL
452	9.52	8.354355361476372	PL
453	9.52	8.21457555771225	PL
454	9.54	8.284837954613407	PL
455	9.55	8.699714973604365	PL
456	9.7	9.307295968482332	PL
457	9.72	8.654269974281846	PL
458	9.89	7.536801860306191	PL
459	10.0	8.39762864638831	PL
460	10.0	8.583952779576158	PL
461	10.05	8.30452155035729	PL
462	10.11	9.315526744035866	PL
463	10.17	7.5131525805384065	PL
464	10.17	7.387588713820862	PL
465	10.3	9.144081145774543	PL
466	10.7	8.156014758571981	PL
467	10.77	8.111069177940184	PL
468	10.92	7.9456242818912735	PL
469	11.09	8.912439139077406	PL
470	11.15	9.541086611750696	PL
471	11.22	8.469768970738615	PL
472	11.3	10.554983939261323	PL
473	11.33	8.44718275771339	PL
474	11.82	11.065265363891525	PL
475	11.82	10.021860735609746	PL
476	7.55284196865778	7.830535847384613	iPPI
477	5.13	5.6866319470138125	iPPI
478	7.35	7.506311947278515	iPPI
479	3.55284196865778	3.7369670243129853	iPPI
480	8.95860731484177	7.751635814926558	iPPI
481	8.38827669199266	7.728366593150999	iPPI
482	8.05	7.790028802854573	iPPI
483	8.11350927482752	7.721117403175963	iPPI
484	7.77	7.099660627977609	iPPI
485	6.43179827593301	7.294969644674663	iPPI
486	5.74472749489669	5.705007412104476	iPPI
487	7.49485002168009	7.465292534218785	iPPI
488	7.42021640338319	7.486922689030133	iPPI
489	7.7	6.419454514289221	iPPI
490	5.3	5.790631608829484	iPPI
491	7.15	6.912328504546577	iPPI
492	6.11	6.100722368839473	iPPI
493	5.0	5.047127312997166	iPPI
494	6.60205999132796	7.959741481065099	iPPI
495	8.97061622231479	7.861372471475336	iPPI
496	7.92081875395238	7.712589835905018	iPPI
497	6.16115090926274	5.835485530644439	iPPI
498	5.2441251443	6.055639205131961	iPPI
499	7.15	7.518382096664877	iPPI
500	6.3767507096021	7.627835611692236	iPPI
501	5.82	5.776204752273647	iPPI
502	8.39794000867204	6.413068964383263	iPPI
503	8.16749108729376	7.582380218070647	iPPI
504	6.37	7.518932111651646	iPPI
505	7.82	7.038462500554875	iPPI
506	8.22184874961636	7.481063068592643	iPPI
507	7.50863830616573	7.003880981669724	iPPI
508	3.78251605578609	3.2194585346258067	iPPI
509	7.04575749056068	8.25039508646808	iPPI
510	5.15	5.748199788965189	iPPI
511	4.01502287358451	4.663903225563717	iPPI
512	6.0	7.656076615762363	iPPI
513	6.09	6.999800918288706	iPPI
514	8.0	6.735960447924889	iPPI
515	9.43179827593301	7.610907550003831	iPPI
516	9.60205999132796	7.306534710314563	iPPI
517	5.30102999566398	6.9942870805030335	iPPI
518	6.82390874094432	6.790169069805766	iPPI
519	8.52287874528034	6.400858938917254	iPPI
520	9.53760200210104	8.629437726006463	iPPI
521	7.29242982390206	6.494457220526333	iPPI
522	7.48148606012211	7.833498508003859	iPPI
523	9.20065945054642	7.961693732065229	iPPI
524	8.65757731917779	7.404804351463709	iPPI
525	6.80687540164554	7.167416363064603	iPPI
526	5.46218090492673	6.099233442355848	iPPI
527	5.4	5.852424416301329	iPPI
528	5.8	5.2607086887366865	iPPI
529	7.82390874094432	6.723302736100902	iPPI
530	6.77	6.004944568170624	iPPI
531	4.5086383062	5.199580544379136	iPPI
532	5.94	5.521179038666759	iPPI
533	5.52	5.8092425489073065	iPPI
534	6.62	6.095925500187176	iPPI
535	7.2	6.624337211077195	iPPI
536	5.82	7.315520649851758	iPPI
537	6.47	7.113204354000381	iPPI
538	6.51	7.420733380758653	iPPI
539	6.33724216831843	7.349407006540935	iPPI
540	7.13667713987954	7.532861604273463	iPPI
541	6.92081875395238	6.97502177998546	iPPI
542	7.35654732351381	7.179665156557994	iPPI
543	5.64	5.736743360610956	iPPI
544	7.1	7.267866521544881	iPPI
545	5.51	5.605185898080449	iPPI
546	6.51	6.768341501782346	iPPI
547	5.39794000867204	5.133339697127181	iPPI
548	5.22184874961636	5.2165977335612075	iPPI
549	6.50863830616573	5.963248221421297	iPPI
550	6.80966830182971	7.210105677814242	iPPI
551	5.36653154442041	7.058559619179267	iPPI
552	6.95860731484177	7.193058541282381	iPPI
553	3.93930215964639	5.362981630421113	iPPI
554	9.79588001734408	8.135490471818258	iPPI
555	4.57348873863543	5.35460927532888	iPPI
556	6.45	6.754901480751416	iPPI
557	6.91	6.903910561994771	iPPI
558	6.64	6.495922802915295	iPPI
559	5.10790539730952	4.9149490612855775	iPPI
560	6.43179827593301	5.88721743029514	iPPI
561	4.45593195564972	4.77053712881984	iPPI
562	5.09691001300806	4.705979233023067	iPPI
563	5.76955107862173	5.5099333060795335	iPPI
564	8.30102999566398	7.17224228493131	iPPI
565	6.36653154442041	6.427241609830419	iPPI
566	4.47495519296315	4.474549592199063	iPPI
567	3.84436036624022	6.115715001842314	iPPI
568	5.52287874528034	5.848011552574615	iPPI
569	8.15490195998574	6.43918854627432	iPPI
570	5.10790539730952	6.283610617983039	iPPI
571	6.24412514432751	6.089877098799427	iPPI
572	8.09691001300806	6.431436821641688	iPPI
573	4.96329127843011	7.162356860610341	iPPI
574	10.0969100130081	7.940690257348497	iPPI
575	9.88605664769316	9.02636786306993	iPPI
576	6.60205999132796	6.512786731258646	iPPI
577	7.44369749923271	7.959004078528742	iPPI
578	6.78251605578609	7.441152632036484	iPPI
579	6.88605664769316	7.960239139886298	iPPI
580	7.79588001734408	7.324569670714581	iPPI
581	5.69897000433602	7.141662737886778	iPPI
582	8.58502665202918	7.591688799845463	iPPI
583	7.34678748622466	8.125613533491629	iPPI
584	7.30102999566398	8.166409070140077	iPPI
585	6.3767507096021	6.931049006648786	iPPI
586	7.74472749489669	7.767390046614445	iPPI
587	7.0	7.684530946325576	iPPI
588	8.69897000433602	7.954341306493242	iPPI
589	5.0	6.065310591051599	iPPI
590	7.49485002168009	7.068672522627697	iPPI
591	9.49485002168009	8.827026440263209	iPPI
592	8.20065945054642	7.8466956624473525	iPPI
593	9.82390874094432	7.416690578789595	iPPI
594	5.44977164694491	6.540392186024505	iPPI
595	6.21467016498923	7.059395069197281	iPPI
596	9.1249387366083	7.864680965031035	iPPI
597	7.14874165128092	6.627386662457769	iPPI
598	4.85078088734462	5.434669580158767	iPPI
599	8.49485002168009	6.333821903632095	iPPI
600	7.24872089601666	7.84609516603571	iPPI
601	10.1549019599857	7.41657032431869	iPPI
602	6.69897000433602	5.9515844220297405	iPPI
603	9.30102999566398	7.311998253245747	iPPI
604	6.82681373158773	7.284314699709024	iPPI
605	5.88605664769316	5.924980296740043	iPPI
606	8.22184874961636	7.547194845680603	iPPI
607	6.35654732351381	8.292846362437068	iPPI
608	6.6675615400844	7.323637922374777	iPPI
609	5.37882371822496	6.750868680991795	iPPI
610	7.24412514432751	8.65513846017874	iPPI
611	7.13194363817696	8.146232131077237	iPPI
612	7.15490195998574	6.96099836176731	iPPI
613	4.52287874528034	4.993762806050081	iPPI
614	9.16115090926274	7.649725550537498	iPPI
615	9.30102999566398	7.575911858933624	iPPI
616	5.03161045815293	6.6641225672275475	iPPI
617	5.46852108295774	6.225297944734775	iPPI
618	6.60205999132796	5.637844343961485	iPPI
619	8.0	7.492446728695485	iPPI
620	5.19382002601611	6.122742421902307	iPPI
621	8.55284196865778	8.124666838013962	iPPI
622	7.70774392864352	7.667714113483782	iPPI
623	6.21467016498923	6.128466008877103	iPPI
624	7.72124639904717	7.501364386474314	iPPI
625	5.76955107862173	6.332134345011902	iPPI
626	7.29242982390206	7.539369846501946	iPPI
627	6.76955107862173	6.9134977810229294	iPPI
628	7.14266750356873	7.958933532112152	iPPI
629	4.72124639904717	6.166093601671229	iPPI
630	6.49485002168009	5.882548010852937	iPPI
631	4.15242734085789	5.460698264750536	iPPI
632	4.48545224733971	4.435191848691636	iPPI
633	4.48811663902113	4.574700611893062	iPPI
634	4.55909091793478	5.608568135054667	iPPI
635	6.69897000433602	5.426750533228898	iPPI
636	5.74472749489669	5.615142016733163	iPPI
637	4.73048705578208	5.306788408232288	iPPI
638	5.85387196432176	5.499006698268647	iPPI
639	4.38090666937326	4.700234036845032	iPPI
640	6.31875876262441	5.763258161415865	iPPI
641	6.5003129173816	6.4414386016815435	iPPI
642	6.22767829327708	6.518654229734221	iPPI
643	6.34678748622466	6.376647264933639	iPPI
644	5.72124639904717	5.656248175938698	iPPI
645	5.63827216398241	5.7142571116946135	iPPI
646	4.4089353929735	4.706221049807548	iPPI
647	6.44369749923271	6.265595797425069	iPPI
648	5.20760831050175	5.319655175200357	iPPI
649	3.73048705578208	4.711958627614756	iPPI
650	5.74472749489669	4.785217878361519	iPPI
651	4.74472749489669	4.814909407966521	iPPI
652	5.09691001300806	4.998576797183035	iPPI
653	5.4948500217	5.897318536251136	iPPI
654	3.3010299957	4.685332449776793	iPPI
655	3.0457574906	4.626056798890282	iPPI
656	4.1674910873	5.103313377254438	iPPI
657	7.7999707334	6.04898593644622	iPPI
658	7.4000078224	6.782869285554549	iPPI
659	8.096910013	6.4234457453837095	iPPI
660	5.8800845897	6.558546628933806	iPPI
661	6.3767507096	6.376347796510423	iPPI
662	7.2218487496	6.3665564477914005	iPPI
663	5.7121982701	5.739050266784118	iPPI
664	5.1958605677	5.429514052009869	iPPI
665	6.8000000007	6.333702745682496	iPPI
666	6.52	6.688138554428629	iPPI
667	5.39	5.546865979508986	iPPI
668	4.68	5.189420844557369	iPPI
669	4.7	4.974445231255598	iPPI
670	5.22	5.026738356775761	iPPI
671	5.89	5.467555519906259	iPPI
672	5.0	5.455884942366481	iPPI
673	6.7	6.802347538061188	iPPI
674	8.4	8.04853508653893	iPPI
675	6.7	6.696586824155408	iPPI
676	7.01	6.753851929400695	iPPI
677	5.49	5.633785073947957	iPPI
678	6.0	6.126537804135568	iPPI
679	7.89	6.996408728775887	iPPI
680	8.0	6.284672829358294	iPPI
681	7.7	7.105708449778669	iPPI
682	6.55	6.343222611128093	iPPI
683	6.4	6.925209505867313	iPPI
684	6.4	6.787787830178565	iPPI
685	5.4	6.281447759485908	iPPI
686	4.85	5.366409416110611	iPPI
687	6.0	6.399294935765814	iPPI
688	7.36	7.411074789294214	iPPI
689	8.92	7.040990901222934	iPPI
690	7.4	6.521553122700327	iPPI
691	5.52	6.266348538480559	iPPI
692	6.12	7.025097266300672	iPPI
693	5.3	5.907024508904434	iPPI
694	6.1	6.700400022452961	iPPI
695	5.52	6.323219741034681	iPPI
696	6.52	5.993703286758544	iPPI
697	6.0	6.8482612924694894	iPPI
698	6.79	7.424192779201561	iPPI
699	6.29	6.4776826806163665	iPPI
700	8.74	8.176210252417754	iPPI
701	6.0	6.148013679504634	iPPI
702	5.78941397509484	6.970933480978259	iPPI
703	6.29	5.670817178518189	iPPI
704	6.12	6.644064107701829	iPPI
705	8.63827216398241	7.56894739307933	iPPI
706	7.82390874094432	6.891160159394339	iPPI
707	7.41	7.528135602427026	iPPI
708	5.52	5.511229921345384	iPPI
709	6.07	7.408956690198198	iPPI
710	5.4502612687351	6.7953257790820745	iPPI
711	9.0	7.17329979016328	iPPI
712	5.79048498545737	6.201512565307902	iPPI
713	4.39794000867204	4.533542839996166	iPPI
714	7.26760624017703	6.233204989330706	iPPI
715	7.92	7.129957931329751	iPPI
716	3.46980030179692	5.987107096349679	iPPI
717	7.65169513695184	7.37966253097292	iPPI
718	4.82390874094432	6.160899433516204	iPPI
719	7.08092190762393	6.650304635034082	iPPI
720	6.3010299957	6.387076205263542	iPPI
721	6.71	6.5881112128467745	iPPI
722	6.92	6.9973909017434215	iPPI
723	6.46852108295774	6.635171838439856	iPPI
724	8.45099673797421	7.722745009121614	iPPI
725	5.05207638016827	6.227883882639392	iPPI
726	4.89938824716621	6.770104267479338	iPPI
727	10.1549019599857	8.08267336209104	iPPI
728	7.60205999132796	6.8728223712822025	iPPI
729	9.0	7.5410985675080475	iPPI
730	5.72124639904717	6.470440579287969	iPPI
731	5.5	5.7395457472874245	iPPI
732	8.15	7.3909224495331936	iPPI
733	5.52	5.680525234633704	iPPI
734	5.13	5.543033059448271	iPPI
735	6.27	6.26358571582651	iPPI
736	6.6	5.943358894696628	iPPI
737	6.05	5.780245669252933	iPPI
738	5.24	5.392589802897649	iPPI
739	7.15490195998574	6.904677639482618	iPPI
740	3.33441900898205	6.085114026886513	iPPI
741	6.1804560645	5.765242442637972	iPPI
742	5.1135092748	5.237209875595715	iPPI
743	8.85387196432176	7.609627429984655	iPPI
744	3.9100948885606	5.699217750161664	iPPI
745	6.09691001300806	7.759023541742578	iPPI
746	7.60205999132796	7.22521434876649	iPPI
747	7.22184874961636	7.241787833724065	iPPI
748	7.08092190762393	7.602512250534915	iPPI
749	5.92081875395238	6.554293664724473	iPPI
750	9.92081875395238	8.15007455701874	iPPI
751	7.67778070526608	7.6652108873667295	iPPI
752	8.15490195998574	7.624030934285355	iPPI
753	4.95078197732982	5.084815229745496	iPPI
754	8.52287874528034	8.409438392689738	iPPI
755	6.99567862621736	7.779469194662668	iPPI
756	9.22184874961636	8.114515642418876	iPPI
757	7.94309514866353	7.956556949970233	iPPI
758	4.7281583934635	4.857651603518539	iPPI
759	4.7594507517174	4.823929362157625	iPPI
760	6.4089353929735	5.806339687576709	iPPI
761	5.0	5.450615806671123	iPPI
762	5.1	5.741799781703909	iPPI
763	5.7	5.724756306084359	iPPI
764	5.15490195998574	4.676935368501693	iPPI
765	9.0457574906	8.252137405072428	iPPI
766	7.05	6.232207436254989	iPPI
767	6.82	5.812165835375908	iPPI
768	7.96	7.62033773899913	iPPI
769	8.05	7.623619652859006	iPPI
770	6.92	6.8348502647867715	iPPI
771	6.3	6.819325886561584	iPPI
772	7.0	6.829657250326273	iPPI
773	7.57	7.272040050555226	iPPI
774	5.95860731484177	5.92057480229241	iPPI
775	8.45593195564972	7.302001353180295	iPPI
776	7.0	6.728820864060934	iPPI
777	5.99	5.67439350853928	iPPI
778	6.45	6.607423112152981	iPPI
779	5.63827216398241	6.022306031332764	iPPI
780	6.0	5.504110981576408	iPPI
781	7.0	7.373624745401811	iPPI
782	6.63827216398241	7.276257709223006	iPPI
783	10.0969100130081	7.964044606491982	iPPI
784	4.89619627904404	5.128666205360347	iPPI
785	6.05	6.653263204763527	iPPI
786	7.51	7.285507557307297	iPPI
787	3.65560772631489	6.538046424350566	iPPI
788	5.6458915608526	5.6776198406928255	iPPI
789	4.04575749056068	4.449827986600469	iPPI
790	4.46852108295774	4.923498052000124	iPPI
791	4.10237290870956	4.586373788583401	iPPI
792	5.0	6.621653342079142	iPPI
793	5.82390874094432	6.575229832988937	iPPI
794	6.26760624017703	6.7580513229767485	iPPI
795	7.2839966563652	5.918294125942424	iPPI
796	7.2839966563652	7.605992804680644	iPPI
797	5.3767507096021	6.052062610828885	iPPI
798	6.0	7.2809101508187455	iPPI
799	8.9100948885606	8.323475898211214	iPPI
800	4.44369749923271	7.296590518684684	iPPI
801	7.49485002168009	7.6479950957948155	iPPI
802	9.08618614761628	7.917670372221186	iPPI
803	5.30102999566398	5.449039728565392	iPPI
804	10.301029995664	8.126409088726506	iPPI
805	6.50723961097316	6.8481643212054575	iPPI
806	5.01322826573376	5.5863618189101265	iPPI
807	7.04575749056068	6.941751321244932	iPPI
808	6.7851561519523	8.059003486990774	iPPI
809	7.30102999566398	6.512218680068286	iPPI
810	5.22914798835786	5.822383486140703	iPPI
811	8.30102999566398	7.248308415948792	iPPI
812	8.79588001734408	7.665019987365833	iPPI
813	7.60205999132796	7.793608247769955	iPPI
814	5.33724216831843	6.719978941108625	iPPI
815	7.74472749489669	7.87864446055136	iPPI
816	4.48148606012211	6.154708262249324	iPPI
817	6.79588001734408	6.493929496761004	iPPI
818	7.27572413039921	7.221748561742408	iPPI
819	7.69897000433602	7.127866797091938	iPPI
820	5.27984069659404	6.216548046401932	iPPI
821	5.3045183235098	6.966679367538351	iPPI
822	10.0969100130081	7.865284818098237	iPPI
823	7.22184874961636	6.73840915859968	iPPI
824	7.72124639904717	7.881031681673991	iPPI
825	7.42481215507234	8.31584861243458	iPPI
826	5.61978875828839	7.027208662446273	iPPI
827	8.69897000433602	8.15402258521426	iPPI
828	7.05551732784983	7.248525012837657	iPPI
829	6.54363396687096	7.41389358704211	iPPI
830	9.0	8.083358284199324	iPPI
831	7.79588001734408	7.535703588722153	iPPI
832	7.67778070526608	7.757315561449003	iPPI
833	10.1366771398795	8.29853760120734	iPPI
834	6.76955107862173	7.265755794179559	iPPI
835	8.21467016498923	7.69428599862914	iPPI
836	6.22184874961636	5.93190484214748	iPPI
837	5.53760200210104	6.973893290012136	iPPI
838	5.55284196865778	6.095961889294476	iPPI
839	3.93292914395463	4.645852529909678	iPPI
840	5.04575749056068	4.681545093139909	iPPI
841	4.63827216398241	4.698937033762648	iPPI
842	4.44977164694491	4.393643239318565	iPPI
843	5.87289520163519	5.813080790693983	iPPI
844	7.26760624017703	6.105435119321678	iPPI
845	5.38721614328026	5.447035474472487	iPPI
846	5.45593195564972	5.526125054198803	iPPI
847	5.92081875395238	5.188977828491931	iPPI
848	5.3767507096021	5.378654601265318	iPPI
849	6.79860287567955	6.7816809305317145	iPPI
850	6.43179827593301	6.172229841213167	iPPI
851	6.05551732784983	5.936046575526455	iPPI
852	5.07058107428571	5.631887145778883	iPPI
853	6.22914798835786	5.97134631837855	iPPI
854	6.65757731917779	6.142150467368752	iPPI
855	5.79588001734408	5.4732585794005075	iPPI
856	3.63827216398241	5.830065714262351	iPPI
857	4.98296666070122	5.560291632779089	iPPI
858	4.38090666937326	5.774518339441623	iPPI
859	4.2518119729938	4.430812607199631	iPPI
860	5.4559319556	5.504153134129314	iPPI
861	5.9507819773	5.703499778637242	iPPI
862	8.096910013	8.213878021809384	iPPI
863	7.2291479884	5.966211480722751	iPPI
864	4.0604807474	5.02438755234617	iPPI
865	5.1249387366	5.056349972341393	iPPI
866	5.15490196	5.11924425800272	iPPI
867	4.1307682803	4.54074172140544	iPPI
868	8.3979400087	6.698954347740097	iPPI
869	5.3000002024	5.73101038734599	iPPI
870	6.214670165	7.2039880710016115	iPPI
871	6.585026652	6.20523532559557	iPPI
872	6.0809219076	6.500451186384827	iPPI
873	7.7619538969	6.645714227481242	iPPI
874	6.1674910873	6.105820158710053	iPPI
875	5.0660068362	5.332821897310396	iPPI
876	4.7	5.401646143419546	iPPI
877	4.64	5.114648833623975	iPPI
878	5.7	5.495242756671358	iPPI
879	6.26	5.852314888618784	iPPI
880	5.76	5.642375549954483	iPPI
881	4.8	5.52475449297559	iPPI
882	6.1	6.484119179940908	iPPI
883	4.66	5.932454073940207	iPPI
884	6.23	6.137905318094739	iPPI
885	6.3	7.222866317350755	iPPI
886	6.72	6.991419840061729	iPPI
887	8.0	7.613931540757302	iPPI
888	6.72	6.201200912923225	iPPI
889	4.7	5.617029805680819	iPPI
890	5.52	6.016477777177739	iPPI
891	5.2	6.155108039899428	iPPI
892	6.6	7.350536610338553	iPPI
893	5.85	5.855868976048718	iPPI
894	8.74	7.843741175200152	iPPI
895	6.67	7.236187228498451	iPPI
896	6.76	6.371905680792667	iPPI
897	6.4	6.699476084190087	iPPI
898	7.7	6.158858076336973	iPPI
899	6.09	6.647928326146804	iPPI
900	6.02	6.274138269528188	iPPI
901	7.37	7.285556937375769	iPPI
902	6.4	6.019967157096715	iPPI
903	6.49	6.5243940389969675	iPPI
904	6.77	6.914277660784017	iPPI
905	4.55	5.820965628401459	iPPI
906	7.92	7.608245304361094	iPPI
907	7.0	6.595734289682725	iPPI
908	5.52	5.636915577973555	iPPI
909	6.1	4.242726652566614	iPPI
910	7.64	7.2442086842547315	iPPI
911	7.59	6.884891381164919	iPPI
912	6.15	6.176731958354887	iPPI
913	7.52	6.370488386441277	iPPI
914	5.52	6.078713759595527	iPPI
915	6.53	6.811228125657059	iPPI
916	4.8	4.978251478064337	iPPI
917	5.99	6.350423922173562	iPPI
918	7.6	6.995717402320281	iPPI
919	5.44	5.983654342526372	iPPI
920	6.19	6.475808268446153	iPPI
921	7.29	6.99222968694692	iPPI
922	7.3	6.807513662141083	iPPI
923	8.36	8.223231735135004	iPPI
924	6.9	6.348126506615354	iPPI
925	6.0	6.441073143891059	iPPI
926	6.0	6.440612224500447	iPPI
927	5.59	6.242273028369615	iPPI
928	5.55	6.055999213215002	iPPI
929	5.08618614761628	6.025919327235745	iPPI
930	8.15	7.0159818978331066	iPPI
931	7.53760200210104	8.340437930106425	iPPI
932	5.57	5.44183080628479	iPPI
933	5.56224943717961	7.09225810154848	iPPI
934	3.56066730616974	4.796943275999666	iPPI
935	6.42	6.315963631574772	iPPI
936	7.0	7.318356287628443	iPPI
937	5.50863830616573	5.703113566111509	iPPI
938	6.61978875828839	7.395500810365203	iPPI
939	7.66	7.566205570741631	iPPI
940	7.27572413039921	7.17532711140564	iPPI
941	4.9	5.436346977207995	iPPI
942	6.34	6.250998324343326	iPPI
943	8.69897000433602	7.7682239709004755	iPPI
944	9.0	6.474878233579381	iPPI
945	8.76955107862173	7.218986551745114	iPPI
946	6.36	5.749679293635199	iPPI
947	7.27	7.009624799738473	iPPI
948	5.72124639904717	6.197062078204469	iPPI
949	6.92081875395238	6.285779527987996	iPPI
950	4.64016451766011	5.30468030458555	iPPI
951	6.7	6.0537127356204685	iPPI
952	5.85387196432176	6.776010507411368	iPPI
953	5.3	5.93633343699869	iPPI
954	4.1681302257195	4.4333254420097346	iPPI
955	8.85387196432176	7.281849413017729	iPPI
956	3.55284196865778	4.046054487431911	iPPI
957	5.50863830616573	5.434375044737709	iPPI
958	4.95860731484177	4.788480765613943	iPPI
959	5.4	6.249062422930337	iPPI
960	5.69	6.7085263433158735	iPPI
961	7.01	6.910746031629573	iPPI
962	5.6	5.917788162912499	iPPI
963	5.0	5.008786147273222	iPPI
964	5.48	5.789054125766284	iPPI
965	5.36031433875732	8.144836844113149	iPPI
966	4.98716277529483	4.678138426901516	iPPI
967	8.58838029403677	7.92556895298217	iPPI
968	6.09	5.584285585830184	iPPI
969	6.49485002168009	7.310227716466649	iPPI
970	4.88	5.894567607125646	iPPI
971	9.09151498112135	9.079488340643712	iPPI
972	8.30980391997149	7.60766087625924	iPPI
973	7.20760831050175	8.023611261065293	iPPI
974	6.82	8.258461910746748	iPPI
975	5.45593195564972	5.537486823312453	iPPI
976	2.58502665202918	3.5992492323267515	iPPI
977	4.9	5.624450926917165	iPPI
978	6.0	5.496358748996481	iPPI
979	6.0	5.798882533154754	iPPI
980	7.49	5.6809295194608245	iPPI
981	5.85	5.94108183435366	iPPI
982	6.95860731484177	7.225614125113148	iPPI
983	5.6777807053	5.398816361478464	iPPI
984	7.25	6.294715375416433	iPPI
985	6.71	6.613510409799632	iPPI
986	4.52	5.4552020816683084	iPPI
987	7.85	7.418749649469182	iPPI
988	6.95	6.843778517449789	iPPI
989	5.63	5.141390019285749	iPPI
990	5.3	6.219756314894801	iPPI
991	7.66	6.751274171857974	iPPI
992	5.64	6.382297613828272	iPPI
993	7.33	7.178155092406941	iPPI
994	6.01	5.212799980508823	iPPI
995	6.55	6.5398279622421835	iPPI
996	8.22	7.241321798701969	iPPI
997	3.88840147511961	4.788793444227352	iPPI
998	8.32330639037513	8.3029701861644	iPPI
999	5.18775530319963	6.401561930939081	iPPI
1000	7.16749108729376	6.378769427827591	iPPI
1001	7.30102999566398	6.508972124410544	iPPI
1002	6.48148606012211	6.346492901569988	iPPI
1003	5.26760624017703	4.9012003089474	iPPI
1004	5.70774392864352	5.884241785534622	iPPI
1005	5.69897000433602	6.106946529875252	iPPI
1006	4.48148606012211	4.471442578063568	iPPI
1007	4.23657200643706	5.151089352322837	iPPI
1008	5.56863623584101	5.084189030923812	iPPI
1009	4.20065945054642	4.737990615161537	iPPI
1010	3.98296666070122	4.837198882568643	iPPI
1011	5.04575749056068	4.7980857972910025	iPPI
1012	4.53760200210104	4.918987065967788	iPPI
1013	4.32790214206428	4.637871319087782	iPPI
1014	5.52287874528034	5.179307320598114	iPPI
1015	4.02227639471115	5.146743123265647	iPPI
1016	4.74472749489669	5.843809522948072	iPPI
1017	4.95860731484177	4.984983576569614	iPPI
1018	5.6675615400844	5.603440240172475	iPPI
1019	7.48945498979339	6.821765695133209	iPPI
1020	5.23657200643706	5.9007125983098545	iPPI
1021	5.88605664769316	5.978922787306582	iPPI
1022	9.21467016498923	7.844567894943407	iPPI
1023	3.86327943284359	5.707810214271327	iPPI
1024	7.22184874961636	7.768348242465944	iPPI
1025	5.74472749489669	7.348585520660708	iPPI
1026	8.61978875828839	6.777924503988013	iPPI
1027	7.63544900464603	8.292793058691636	iPPI
1028	5.48148606012211	5.409919464725592	iPPI
1029	6.88605664769316	6.9326012567477635	iPPI
1030	7.30277065724028	7.670867767441662	iPPI
1031	9.69897000433602	7.987733713917415	iPPI
1032	5.67778070526608	6.289656400729285	iPPI
1033	6.50863830616573	6.818882539455297	iPPI
1034	7.60205999132796	6.662309626496318	iPPI
1035	7.72124639904717	6.888493087368485	iPPI
1036	7.95860731484177	7.648550550311401	iPPI
1037	5.54515513999149	7.792899543627076	iPPI
1038	6.32975414692588	6.897177984881435	iPPI
1039	8.52287874528034	7.203947855918846	iPPI
1040	7.18045606445813	7.69488387762528	iPPI
1041	7.52287874528034	7.383667589551976	iPPI
1042	7.92081875395238	7.143826948135563	iPPI
1043	7.09691001300806	7.317565180985893	iPPI
1044	7.42021640338319	6.344617278396015	iPPI
1045	5.83268266525182	7.615225849832466	iPPI
1046	6.48148606012211	6.70738708897611	iPPI
1047	5.75870261289001	8.059729538377562	iPPI
1048	7.23657200643706	5.7238602420012565	iPPI
1049	9.09691001300806	7.532893030509632	iPPI
1050	5.56863623584101	6.0763276330532054	iPPI
1051	6.22914798835786	6.385440752474476	iPPI
1052	10.4294570601181	8.012444979864052	iPPI
1053	6.58502665202918	6.213460936275137	iPPI
1054	5.04575749056068	6.293765311594428	iPPI
1055	6.95078197732982	4.547156184469509	iPPI
1056	8.0	8.004601186663796	iPPI
1057	9.3767507096021	8.142894377870853	iPPI
1058	9.58502665202918	9.390665089891744	iPPI
1059	5.23657200643706	6.7828354666085815	iPPI
1060	9.45593195564972	8.54077855341885	iPPI
1061	7.60205999132796	6.579187853163599	iPPI
1062	5.79588001734408	6.0586643137772835	iPPI
1063	5.08618614761628	7.463796886365311	iPPI
1064	6.76955107862173	6.500264639944263	iPPI
1065	8.76955107862173	8.087499200540194	iPPI
1066	4.09691001300806	5.328477043889547	iPPI
1067	8.08092190762393	7.009197461924085	iPPI
1068	7.04575749056068	7.248696893087416	iPPI
1069	9.35654732351381	8.318366178852111	iPPI
1070	7.39794000867204	6.394866263732274	iPPI
1071	7.09528445472132	8.090251951710274	iPPI
1072	9.29242982390206	8.077783546007998	iPPI
1073	6.63827216398241	7.200406732451349	iPPI
1074	6.60205999132796	6.803870850418478	iPPI
1075	8.56863623584101	7.4400572743478595	iPPI
1076	7.61978875828839	7.273278379746589	iPPI
1077	4.82390874094432	5.632083545588356	iPPI
1078	7.35654732351381	6.376589094488527	iPPI
1079	5.58502665202918	5.8108633076106795	iPPI
1080	5.1249387366083	5.645680873337494	iPPI
1081	6.30980391997149	5.997676383527788	iPPI
1082	4.15552282425432	4.64010902505429	iPPI
1083	7.33724216831843	6.393943597101283	iPPI
1084	4.75696195131371	5.389131895351807	iPPI
1085	4.65560772631489	4.878809589072045	iPPI
1086	5.69897000433602	5.419707777359078	iPPI
1087	5.71669877129645	5.436439415855795	iPPI
1088	6.33724216831843	5.946449763861556	iPPI
1089	5.20760831050175	5.981721315109513	iPPI
1090	6.05551732784983	6.301840082856042	iPPI
1091	3.16749108729376	3.7439309054762067	iPPI
1092	5.31875876262441	5.38770914844509	iPPI
1093	4.85387196432176	5.796224618736576	iPPI
1094	7.76955107862173	6.9621282487013625	iPPI
1095	3.89279003035213	4.7227263511113815	iPPI
1096	5.30102999566398	4.876784725257902	iPPI
1097	4.69897000433602	4.85133427375672	iPPI
1098	4.0	4.553711612086694	iPPI
1099	8.3979400087	7.61652831228837	iPPI
1100	4.1804560645	4.636193564868851	iPPI
1101	7.096910013	6.903718610027335	iPPI
1102	7.6989700043	5.842039716225928	iPPI
1103	5.2676062402	5.8056785727453875	iPPI
1104	6.1135092748	6.13614626944352	iPPI
1105	5.6073030467	5.722904919984174	iPPI
1106	6.0861861476	5.117924930779142	iPPI
1107	5.2218487496	5.1786457626727875	iPPI
1108	6.62	6.384709869442993	iPPI
1109	4.82	5.7023075485649874	iPPI
1110	6.0	5.18311261494029	iPPI
1111	5.0	5.294000112497577	iPPI
1112	5.26	5.434085618987434	iPPI
1113	5.21	5.957956608857079	iPPI
1114	6.59	6.976855251529228	iPPI
1115	7.25	6.965472278910437	iPPI
1116	6.8	6.523923690357773	iPPI
1117	7.92	7.898349748791621	iPPI
1118	6.91	7.293899354919279	iPPI
1119	8.15	8.087646920450009	iPPI
1120	4.56	5.193374104060492	iPPI
1121	8.43	7.501094108801964	iPPI
1122	7.7	7.965205603107479	iPPI
1123	7.89	8.002231526089352	iPPI
1124	6.97	7.132502946431085	iPPI
1125	7.6	6.816378726800856	iPPI
1126	6.25	6.962745488798411	iPPI
1127	5.46	5.441139073967613	iPPI
1128	4.6	4.981920320199124	iPPI
1129	7.17	7.707915294391891	iPPI
1130	7.26	6.7876782700061495	iPPI
1131	7.82	7.431121873121216	iPPI
1132	6.82	6.405325190449426	iPPI
1133	6.7	6.778493987994221	iPPI
1134	5.0	6.223330610397555	iPPI
1135	6.34	5.821537585376306	iPPI
1136	7.59	6.3768378772440935	iPPI
1137	7.9	6.551127558593878	iPPI
1138	4.9	6.0007772494685145	iPPI
1139	5.45	6.9496451005092785	iPPI
1140	6.46	6.205557479016424	iPPI
1141	6.51	7.090058705992393	iPPI
1142	6.49	6.464220314826896	iPPI
1143	8.15	7.36531213268131	iPPI
1144	6.1	6.752549904983396	iPPI
1145	8.13	7.554249308296007	iPPI
1146	5.49	6.411388091888783	iPPI
1147	5.52	6.301020166047152	iPPI
1148	6.57	6.582927056670613	iPPI
1149	6.17	7.01996588453791	iPPI
1150	6.27	7.423769302253527	iPPI
1151	6.39	6.512226248930841	iPPI
1152	6.15	6.165600347929642	iPPI
1153	4.57	5.115047982163716	iPPI
1154	8.52287874528034	7.805287195871639	iPPI
1155	7.99139982823808	7.622420056930435	iPPI
1156	8.43179827593301	6.706304960721261	iPPI
1157	7.6575773192	7.41912439864025	iPPI
1158	8.5228787453	8.251304436252907	iPPI
1159	4.39794000867204	5.278305751016742	iPPI
1160	5.4	5.508482426500367	iPPI
1161	6.09	6.499082825704736	iPPI
1162	6.0555173278	6.3767786431862845	iPPI
1163	6.11350927482752	6.379424885659799	iPPI
1164	6.09151498112135	5.258964926485389	iPPI
1165	6.44249279809434	6.002590336339478	iPPI
1166	5.3	5.752647666736674	iPPI
1167	4.91	5.3260417439725005	iPPI
1168	8.95860731484177	6.804776240009344	iPPI
1169	5.46852108295774	7.1360056270535415	iPPI
1170	7.45593195564972	6.26522629349244	iPPI
1171	8.35654732351381	7.381910587943494	iPPI
1172	6.15490195998574	5.296038040876825	iPPI
1173	6.23657200643706	6.115526183645867	iPPI
1174	6.01322826573376	6.556378970808168	iPPI
1175	6.0	5.593385243225075	iPPI
1176	6.19	5.6875153663112465	iPPI
1177	7.44	7.200792432303838	iPPI
1178	6.36	6.585577730566351	iPPI
1179	8.76955107862173	7.878764487015749	iPPI
1180	6.468521083	6.031053849772884	iPPI
1181	6.7695510786	6.159118655185548	iPPI
1182	6.4814860601	5.810543650727828	iPPI
1183	5.1951793213	5.6282234452617805	iPPI
1184	7.06	7.040748543390032	iPPI
1185	5.12	5.683323172473437	iPPI
1186	7.26760624017703	7.035291415932445	iPPI
1187	7.69897000433602	7.570232646160511	iPPI
1188	7.53760200210104	7.999929322594423	iPPI
1189	8.85	7.673518334051244	iPPI
1190	7.69897000433602	5.896611406044515	iPPI
1191	5.14	5.464598775979078	iPPI
1192	5.2	5.58870379581742	iPPI
1193	4.30102999566398	4.965728697075959	iPPI
1194	4.88605664769316	4.7173300173918715	iPPI
1195	6.0	7.201083576373206	iPPI
1196	9.50863830616573	8.267129008121564	iPPI
1197	8.31875876262441	8.114926270639902	iPPI
1198	9.39794000867204	8.26408974227104	iPPI
1199	6.79588001734408	8.623957530664782	iPPI
1200	7.28735029837279	7.63339140304046	iPPI
1201	5.07058107428571	6.647482433612172	iPPI
1202	6.67778070526608	6.459305537336323	iPPI
1203	6.12	6.313149310223164	iPPI
1204	6.61978875828839	7.2180513281183805	iPPI
1205	7.04575749056068	7.5684020565635235	iPPI
1206	5.62342304294349	5.7028940192653454	iPPI
1207	7.8096683018	5.215871938782258	iPPI
1208	5.7	5.942116383706294	iPPI
1209	5.52	5.744005221187425	iPPI
1210	8.4559319556	6.461743745966676	iPPI
1211	8.0	7.527579391330168	iPPI
1212	6.88	6.611302747030374	iPPI
1213	4.7	5.480267532716785	iPPI
1214	5.95860731484177	6.663840525612924	iPPI
1215	7.21	6.568329775821013	iPPI
1216	6.49	6.66975782858754	iPPI
1217	4.05551732784983	5.103740946763317	iPPI
1218	7.29242982390206	7.144564274534336	iPPI
1219	8.61978875828839	7.951718388537653	iPPI
1220	5.8153085691824	6.394733044017256	iPPI
1221	8.3010299957	8.299139523399573	iPPI
1222	7.12	6.861518110847598	iPPI
1223	6.57	6.8307436575439775	iPPI
1224	6.52	6.40702017767863	iPPI
1225	6.85	6.865082568042085	iPPI
1226	8.05	8.10609581646584	iPPI
1227	5.7	6.262989856668908	iPPI
1228	5.34678748622466	5.375832342708258	iPPI
1229	5.39794000867204	5.585261441866185	iPPI
1230	5.11918640771921	5.61306230792642	iPPI
1231	5.69897000433602	5.706142943485872	iPPI
1232	4.23657200643706	4.076322858706326	iPPI
1233	4.09691001300806	5.047548805253907	iPPI
1234	4.61798295742513	5.208441664388541	iPPI
1235	5.69897000433602	4.762584404703195	iPPI
1236	6.23657200643706	6.037417069619458	iPPI
1237	8.13667713987954	7.133418595777834	iPPI
1238	8.72124639904717	6.729836144873765	iPPI
1239	4.52432881167557	6.169555908220299	iPPI
1240	6.04575749056068	5.965686522064706	iPPI
1241	7.00877392430751	6.839617599344165	iPPI
1242	6.89279003035213	6.905602075486461	iPPI
1243	7.33724216831843	7.2645622529872895	iPPI
1244	7.20760831050175	7.303518736476203	iPPI
1245	7.88605664769316	7.752235108819486	iPPI
1246	6.51712641639125	6.8265234734681925	iPPI
1247	4.01188715973165	4.467468030591137	iPPI
1248	9.30980391997149	8.275993870889288	iPPI
1249	7.88605664769316	7.728073920082306	iPPI
1250	4.34678748622466	6.512691247198945	iPPI
1251	6.10237290870956	7.037868732602809	iPPI
1252	6.92081875395238	7.048102480367828	iPPI
1253	6.61978875828839	6.293156952143854	iPPI
1254	6.63827216398241	7.564373197755895	iPPI
1255	6.50863830616573	7.342506661631262	iPPI
1256	9.53760200210104	8.19051855591406	iPPI
1257	8.92081875395238	8.11704947380447	iPPI
1258	8.69897000433602	6.614272097973256	iPPI
1259	7.88272870434424	8.154098304275571	iPPI
1260	6.69897000433602	6.337541598164708	iPPI
1261	10.0	8.831753907443478	iPPI
1262	6.58502665202918	7.680642066827725	iPPI
1263	4.55284196865778	5.888647025328509	iPPI
1264	6.86012091359876	7.011110663286789	iPPI
1265	7.0	7.089316848873467	iPPI
1266	10.6575773191778	7.403991327256607	iPPI
1267	7.1007268126824	7.462995963105005	iPPI
1268	9.67778070526608	8.581901114030687	iPPI
1269	7.74472749489669	7.321304952872686	iPPI
1270	5.92081875395238	5.8625741955789685	iPPI
1271	5.3767507096021	7.423986632842847	iPPI
1272	5.92081875395238	6.661597512019792	iPPI
1273	7.69897000433602	7.61312489073505	iPPI
1274	6.38721614328026	6.411362117909336	iPPI
1275	5.25963731050576	5.617733052333206	iPPI
1276	6.21041928783558	7.164193831612764	iPPI
1277	5.82390874094432	6.739208300635218	iPPI
1278	8.20901152491119	7.508444169340801	iPPI
1279	9.27572413039921	8.616135171623435	iPPI
1280	6.23657200643706	7.032439514843631	iPPI
1281	8.52287874528034	7.768110829262832	iPPI
1282	8.39794000867204	7.730008449221871	iPPI
1283	7.95860731484177	7.853642601767288	iPPI
1284	5.91470942176994	7.40300862641671	iPPI
1285	9.39794000867204	7.465997434008252	iPPI
1286	6.44369749923271	7.644511372125472	iPPI
1287	7.69897000433602	6.906884901412639	iPPI
1288	9.43179827593301	8.878390768917534	iPPI
1289	8.22184874961636	7.795011992757368	iPPI
1290	7.60205999132796	8.190793465533869	iPPI
1291	8.30102999566398	7.788328311467183	iPPI
1292	8.69897000433602	7.293771395411692	iPPI
1293	7.3767507096021	7.222115747750953	iPPI
1294	9.43179827593301	8.700537480668732	iPPI
1295	7.55284196865778	7.416141807964509	iPPI
1296	7.18442225167573	8.124998797720023	iPPI
1297	2.23657200643706	6.658406381830352	iPPI
1298	7.34678748622466	7.276956108024397	iPPI
1299	5.50863830616573	5.591785668315546	iPPI
1300	5.35654732351381	4.889769184294993	iPPI
1301	3.90622821850127	4.728859560738398	iPPI
1302	2.92081875395238	4.2065050363772105	iPPI
1303	4.77469071827414	5.262879227005852	iPPI
1304	4.75448733218585	5.6923310454734075	iPPI
1305	5.88605664769316	5.270163421768587	iPPI
1306	5.66354026615147	5.650259261822342	iPPI
1307	5.50863830616573	5.228067628744309	iPPI
1308	6.18708664335714	6.248207882740549	iPPI
1309	3.11918640771921	3.8141333720498083	iPPI
1310	6.98716277529483	6.779089197232615	iPPI
1311	6.88605664769316	6.416390342032441	iPPI
1312	5.34198860334289	5.642665244856196	iPPI
1313	5.99139982823808	5.887363420968444	iPPI
1314	6.13667713987954	6.180703106939838	iPPI
1315	7.45593195564972	6.243564507321579	iPPI
1316	6.22184874961636	6.000148727994293	iPPI
1317	4.92081875395238	4.4011985082752485	iPPI
1318	5.4559319556	5.843159530183771	iPPI
1319	5.6649434806	7.09567206537076	iPPI
1320	8.2218487496	8.342289426480868	iPPI
1321	5.2596373105	5.74096174992843	iPPI
1322	3.8538719643	4.927021252529746	iPPI
1323	4.6197887583	4.963018646678764	iPPI
1324	4.0915149811	5.201455152036512	iPPI
1325	5.4999996787	7.1122365665154526	iPPI
1326	8.7695510786	6.781936901106574	iPPI
1327	7.5528419687	6.482464128575247	iPPI
1328	5.7447274949	5.67276128199692	iPPI
1329	4.8538719643	5.077106201552187	iPPI
1330	6.6777807053	6.014123022074111	iPPI
1331	3.4034029044	5.128097872809757	iPPI
1332	6.1674910873	6.487303902317338	iPPI
1333	6.251811973	6.339367697680298	iPPI
1334	5.4894549898	5.91381834531884	iPPI
1335	8.3665315444	6.91072077071888	iPPI
1336	4.89	5.724545485936798	iPPI
1337	5.77	5.670477806309631	iPPI
1338	4.89	5.3358235623476045	iPPI
1339	5.1	5.357884567144335	iPPI
1340	5.4	5.38421543127812	iPPI
1341	4.57	5.007903637452191	iPPI
1342	5.54	7.166058396572089	iPPI
1343	6.0	6.34739448462749	iPPI
1344	7.96	7.724436949821943	iPPI
1345	7.12	6.912286600382835	iPPI
1346	8.77	7.7482511540857555	iPPI
1347	7.62	6.546816766679022	iPPI
1348	5.35	6.214449519706255	iPPI
1349	6.34	6.241507768488367	iPPI
1350	5.68	6.249334328619481	iPPI
1351	6.97	6.84535758613984	iPPI
1352	8.6	7.5813868048108	iPPI
1353	6.48	5.903944649890046	iPPI
1354	5.51	5.816247464849411	iPPI
1355	5.76	6.473215371200966	iPPI
1356	5.28	6.072684311612859	iPPI
1357	7.49	7.274021454798517	iPPI
1358	4.79	5.469678106130378	iPPI
1359	5.65	5.776884082820582	iPPI
1360	6.11	6.340364691409015	iPPI
1361	8.6	7.030925325736592	iPPI
1362	5.43	6.589629973601427	iPPI
1363	5.4	6.210996133143626	iPPI
1364	6.13	6.55103075108414	iPPI
1365	4.87	5.781655292958252	iPPI
1366	7.09	6.422434735574748	iPPI
1367	6.0	6.289512656001583	iPPI
1368	8.93	7.33543906534755	iPPI
1369	6.12	6.333767013573391	iPPI
1370	7.59	6.72542106804189	iPPI
1371	5.9	6.594708186405266	iPPI
1372	6.0	6.100360540026682	iPPI
1373	8.44	7.989120892605706	iPPI
1374	6.82	6.621381449642085	iPPI
1375	7.0	5.7731437109144705	iPPI
1376	6.96	6.803426302108385	iPPI
1377	8.0	7.50680056207763	iPPI
1378	7.89	7.488783890860396	iPPI
1379	8.0	7.588855339572075	iPPI
1380	9.85387196432176	7.424073470453165	iPPI
1381	8.69897000433602	7.942043424037069	iPPI
1382	6.53	6.587753940652505	iPPI
1383	5.82390874094432	5.684372553872776	iPPI
1384	9.69897000433602	6.644210819209955	iPPI
1385	5.11918640771921	6.0388339274953955	iPPI
1386	7.69897000433602	5.630636566590866	iPPI
1387	6.0268721464003	6.759639057738975	iPPI
1388	8.15	7.666676227369366	iPPI
1389	10.0457574905607	8.523021632466977	iPPI
1390	6.85	6.563102861026039	iPPI
1391	5.46597389394387	7.234218929092798	iPPI
1392	3.98716277529483	4.201610210746968	iPPI
1393	9.52287874528034	7.79471019295117	iPPI
1394	5.48811663902113	6.274130062850799	iPPI
1395	4.72	5.714099359492971	iPPI
1396	6.25258819211358	7.65373944097171	iPPI
1397	7.92081875395238	6.710811249842425	iPPI
1398	6.57	6.249731036129224	iPPI
1399	6.85387196432176	7.0052694205366075	iPPI
1400	7.0	7.0567474213514725	iPPI
1401	7.72124639904717	7.395291670943831	iPPI
1402	7.60205999132796	7.791081488930727	iPPI
1403	8.80687540164554	7.960156763238301	iPPI
1404	2.88605664769316	6.5112678928232794	iPPI
1405	9.95860731484177	7.6630849414696245	iPPI
1406	9.67778070526608	7.29788141946383	iPPI
1407	6.76	6.642544397302293	iPPI
1408	5.48148606012211	7.761493228520682	iPPI
1409	5.09691001300806	4.86512770513787	iPPI
1410	5.5528419687	5.347692230830723	iPPI
1411	5.2006594505	5.389875229306457	iPPI
1412	3.4367562988596	4.408964365425936	iPPI
1413	5.09	5.407523623958184	iPPI
1414	6.85	6.539563776137938	iPPI
1415	6.88605664769316	7.342845328729885	iPPI
1416	7.62	5.748985173721152	iPPI
1417	10.0	7.404835274604665	iPPI
1418	8.08618614761628	7.709262403679819	iPPI
1419	5.79588001734408	7.388067782433617	iPPI
1420	6.02	6.021125126860623	iPPI
1421	4.25963731050576	6.396881559449122	iPPI
1422	7.39794000867204	7.096696182476394	iPPI
1423	6.78781239559604	6.828058519817072	iPPI
1424	7.89	7.5177155852695385	iPPI
1425	8.52287874528034	7.351393156737644	iPPI
1426	6.22184874961636	6.232378429538381	iPPI
1427	9.69897000433602	7.853664371871165	iPPI
1428	4.69897000433602	4.758811429901954	iPPI
1429	5.48148606012211	5.1301888901348365	iPPI
1430	8.4	5.390549425097952	iPPI
1431	5.7	5.71121988979585	iPPI
1432	5.1	5.42520767571201	iPPI
1433	6.6	6.733795508402629	iPPI
1434	5.25	6.242361357548383	iPPI
1435	4.82390874094432	4.786079713220502	iPPI
1436	5.52287874528034	4.6786056972810535	iPPI
1437	5.3467874862	5.67086065318798	iPPI
1438	7.4000078224	6.6029103900558175	iPPI
1439	5.8	5.88326081301726	iPPI
1440	7.7	7.424161771522421	iPPI
1441	6.72	6.617918257352059	iPPI
1442	5.8	6.629168424581949	iPPI
1443	8.0	7.71774644851562	iPPI
1444	8.52	6.505595500042609	iPPI
1445	7.32	7.5543325841778595	iPPI
1446	4.57	4.763647817070459	iPPI
1447	5.41	5.80598779099254	iPPI
1448	4.95860731484177	7.805910265684892	iPPI
1449	7.9586073148	7.037373093427873	iPPI
1450	7.35	7.195053009217505	iPPI
1451	8.52	7.233929034102121	iPPI
1452	6.02	6.194893111033102	iPPI
1453	4.50863830616573	4.411251890076899	iPPI
1454	8.23657200643706	8.205204057412006	iPPI
1455	7.56863623584101	7.194979594263751	iPPI
1456	7.03621217265444	6.766899537850642	iPPI
1457	6.42021640338319	6.324476049616889	iPPI
1458	4.10237290870956	4.807285735475986	iPPI
1459	6.59	7.3921789873068695	iPPI
1460	5.75	6.926834689570154	iPPI
1461	5.93	6.9486110292578696	iPPI
1462	4.79588001734408	5.521175024471674	iPPI
1463	5.89962945488244	5.569021610801562	iPPI
1464	5.53760200210104	5.910217257337015	iPPI
1465	5.51144928349956	5.582389259567484	iPPI
1466	4.23657200643706	4.5236660829668	iPPI
1467	4.36653154442041	4.812603930063943	iPPI
1468	4.24260397120698	5.055983461472928	iPPI
1469	5.39794000867204	4.565152141513423	iPPI
1470	6.39794000867204	5.565681767564376	iPPI
1471	3.91793306571489	5.233341992163062	iPPI
1472	8.14266750356873	6.258465638167843	iPPI
1473	6.23657200643706	6.663626667978673	iPPI
1474	8.05551732784983	7.922860712753589	iPPI
1475	9.45593195564972	8.65926258437312	iPPI
1476	5.63827216398241	6.030888596965101	iPPI
1477	8.21467016498923	7.5487640306477015	iPPI
1478	8.63827216398241	8.236716474486848	iPPI
1479	6.77211329538633	7.513785055834086	iPPI
1480	6.21824462534753	6.706721877720822	iPPI
1481	6.96657624451305	7.174171852608753	iPPI
1482	5.04575749056068	6.5267108270729555	iPPI
1483	5.2839966563652	6.649436742870291	iPPI
1484	6.52287874528034	7.973954777552805	iPPI
1485	6.83863199776503	7.015347581082991	iPPI
1486	9.72124639904717	7.447066593145181	iPPI
1487	7.09691001300806	6.466263398479047	iPPI
1488	4.30102999566398	6.351184489367452	iPPI
1489	9.0	8.326217345929127	iPPI
1490	3.98716277529483	7.214453447854303	iPPI
1491	8.67778070526608	7.879072657906542	iPPI
1492	6.79588001734408	6.3835504070487765	iPPI
1493	9.17392519729917	8.157088700439568	iPPI
1494	7.69897000433602	7.386645721366433	iPPI
1495	9.31875876262441	9.03884601329152	iPPI
1496	7.11350927482752	7.221352677504128	iPPI
1497	8.69897000433602	8.131590210944747	iPPI
1498	8.32790214206428	6.654183737049902	iPPI
1499	6.67366413907125	6.568810007534754	iPPI
1500	8.39794000867204	6.921855360061128	iPPI
1501	7.58502665202918	7.424657803988582	iPPI
1502	4.82390874094432	6.894812073717892	iPPI
1503	7.30102999566398	6.586995395145024	iPPI
1504	6.67985371388895	7.909813393771666	iPPI
1505	9.13076828026902	8.425899198409592	iPPI
1506	5.37365963262496	7.3187064228906475	iPPI
1507	6.74472749489669	6.938544042950518	iPPI
1508	6.32790214206428	6.865330174983599	iPPI
1509	7.27572413039921	6.875337051170902	iPPI
1510	4.52287874528034	6.428867844349855	iPPI
1511	7.72124639904717	7.131626068131118	iPPI
1512	8.30102999566398	7.730790599091852	iPPI
1513	8.30102999566398	7.9701649204709195	iPPI
1514	5.82390874094432	6.241894659956357	iPPI
1515	5.74472749489669	6.8618293952380665	iPPI
1516	5.24260397120698	7.110981833532204	iPPI
1517	8.88605664769316	8.129690059875053	iPPI
1518	7.30102999566398	6.971275543688665	iPPI
1519	9.43179827593301	8.440452805639957	iPPI
1520	7.36653154442041	6.215814575745348	iPPI
1521	6.13667713987954	6.444625441555992	iPPI
1522	9.09691001300806	7.085274383720888	iPPI
1523	4.95860731484177	6.506420649873322	iPPI
1524	5.0	7.4017621815643695	iPPI
1525	6.97881070093006	5.883327117977975	iPPI
1526	4.90657831483777	8.012238628161661	iPPI
1527	6.18976748200492	7.545459587107995	iPPI
1528	7.56863623584101	7.203156297372197	iPPI
1529	8.17392519729917	7.347290601852993	iPPI
1530	8.52287874528034	7.539972295882401	iPPI
1531	8.46852108295774	7.42588449085257	iPPI
1532	7.4089353929735	6.659752463098577	iPPI
1533	5.30102999566398	6.52264763293498	iPPI
1534	7.15490195998574	6.4138675603121635	iPPI
1535	4.28650945690606	5.033383168894339	iPPI
1536	4.40782324260413	4.769903521798753	iPPI
1537	4.86012091359876	5.573625329668127	iPPI
1538	5.69897000433602	5.540483983469125	iPPI
1539	4.90308998699194	5.796187577969696	iPPI
1540	5.3767507096021	5.8797730645714825	iPPI
1541	6.09151498112135	5.816664586380292	iPPI
1542	7.22184874961636	6.8051870864575825	iPPI
1543	4.63827216398241	5.02173781253175	iPPI
1544	4.52287874528034	5.169840930744812	iPPI
1545	3.34390179798717	6.087297693151775	iPPI
1546	6.72124639904717	6.90472388122428	iPPI
1547	3.73992861201493	4.0054769810160264	iPPI
1548	5.09691001300806	4.8317993628562865	iPPI
1549	5.22184874961636	4.40044428204903	iPPI
1550	4.0	4.652971910944193	iPPI
1551	4.8538719643	4.94264480513184	iPPI
1552	9.0	8.08418507357499	iPPI
1553	4.3767507096	5.559908077338175	iPPI
1554	4.5528419687	4.93089285877056	iPPI
1555	6.0867160982	6.840460179046847	iPPI
1556	6.5228787453	5.534125587365407	iPPI
1557	5.7447274949	5.404243076185856	iPPI
1558	4.3665315444	5.554921233533366	iPPI
1559	5.6575773192	6.7515400387728395	iPPI
1560	8.5228787453	6.987663529252241	iPPI
1561	6.1426675036	5.362423740762107	iPPI
1562	5.9829666607	5.559912080821743	iPPI
1563	5.96	5.906804539324016	iPPI
1564	5.57	5.816396838141015	iPPI
1565	4.8	5.486027928354076	iPPI
1566	5.28	5.197295078872065	iPPI
1567	5.1	5.243047600916859	iPPI
1568	4.85	5.257835221149144	iPPI
1569	4.8	5.040740934727257	iPPI
1570	5.52	5.481864406532127	iPPI
1571	5.22	5.293571718270573	iPPI
1572	4.68	5.132831062062925	iPPI
1573	5.4	5.418418248733177	iPPI
1574	6.49	5.418266444082516	iPPI
1575	6.7	5.093945703171829	iPPI
1576	6.46	6.2949346655656	iPPI
1577	8.57	7.512750635685824	iPPI
1578	5.54	5.623300826118254	iPPI
1579	6.46	6.74379405502933	iPPI
1580	5.51	6.182843667984549	iPPI
1581	5.49	6.142362742471	iPPI
1582	7.72	7.971320193359985	iPPI
1583	7.7	7.493005253725222	iPPI
1584	6.8	5.975081593741732	iPPI
1585	5.52	6.067459255331695	iPPI
1586	4.88	5.0152702733709615	iPPI
1587	6.53	7.075024584739651	iPPI
1588	6.55	6.1683274717467	iPPI
1589	6.22	6.576689439446766	iPPI
1590	8.43	6.897341351191857	iPPI
1591	5.86	5.159675482703185	iPPI
1592	6.8	6.381367558296134	iPPI
1593	6.41	6.558706857403124	iPPI
1594	7.52	7.424588019665718	iPPI
1595	5.75	6.152258067114107	iPPI
1596	6.15	6.573984442325863	iPPI
1597	8.0	6.481128519329582	iPPI
1598	6.0	6.343289057590188	iPPI
1599	5.05	4.561305843604378	iPPI
1600	4.72	4.872299711660192	iPPI
1601	8.14	7.450961850643589	iPPI
1602	5.0	5.790402837637069	iPPI
1603	6.0	6.396831420105664	iPPI
1604	8.17	6.932146928484917	iPPI
1605	5.74	6.283861697061069	iPPI
1606	6.8	6.0232017175439605	iPPI
1607	7.39794000867204	8.070912913300669	iPPI
1608	4.57	5.523739131994984	iPPI
1609	6.88605664769316	7.0887408491551644	iPPI
1610	6.0	5.540990715847534	iPPI
1611	8.79588001734408	7.718117554115909	iPPI
1612	5.7	5.674334007439735	iPPI
1613	5.4	5.584322041982961	iPPI
1614	8.0457574906	7.3749713915259445	iPPI
1615	3.50863830616573	4.149289417867805	iPPI
1616	6.1791420105603	6.585935484605906	iPPI
1617	7.85387196432176	8.18072333444208	iPPI
1618	7.74472749489669	7.358140195336221	iPPI
1619	7.92081875395238	5.919614832706437	iPPI
1620	6.56	6.302812940346194	iPPI
1621	6.3	6.799536015660908	iPPI
1622	4.73754891026957	4.89366949051698	iPPI
1623	3.58004425151024	6.168197299200037	iPPI
1624	5.13667713987954	5.154540315741074	iPPI
1625	5.76	5.4562338075609755	iPPI
1626	10.0087739243075	8.958290867162356	iPPI
1627	7.19382002601611	7.976738490321154	iPPI
1628	6.25963731050576	6.3185513636452475	iPPI
1629	8.82390874094432	7.833894915668101	iPPI
1630	6.72124639904717	7.084663429638441	iPPI
1631	4.04287180232319	5.220062403579638	iPPI
1632	6.58004425151024	6.630262381335226	iPPI
1633	7.1426675036	5.478026543374245	iPPI
1634	6.38	6.439347329075132	iPPI
1635	5.53	5.355298349505837	iPPI
1636	6.48	6.485699381039814	iPPI
1637	6.09151498112135	6.494335252887592	iPPI
1638	6.34	5.680466572733803	iPPI
1639	5.0915149811	5.4011610443606415	iPPI
1640	4.14593698813358	4.501153272009378	iPPI
1641	5.14266750356873	4.778473869116429	iPPI
1642	5.66	5.468598659838565	iPPI
1643	9.67778070526608	9.252052307637786	iPPI
1644	5.0	6.4709493326278595	iPPI
1645	6.95467702121334	6.990465249909218	iPPI
1646	10.0	7.916380750827589	iPPI
1647	7.69897000433602	6.914165754411524	iPPI
1648	9.27572413039921	6.457057776519837	iPPI
1649	9.0268721464003	7.050087591054257	iPPI
1650	6.37882371822496	7.374849427320146	iPPI
1651	8.36653154442041	7.733947475401242	iPPI
1652	4.69897000433602	6.367564002399123	iPPI
1653	4.08092190762393	6.641281848849857	iPPI
1654	9.30102999566398	6.759823190970892	iPPI
1655	7.02227639471115	8.106336202021973	iPPI
1656	7.76955107862173	8.183184095275276	iPPI
1657	5.52	4.514725872326518	iPPI
1658	3.30102999566398	5.110047430468932	iPPI
1659	3.30102999566398	4.330234490794769	iPPI
1660	6.2	5.764273307749895	iPPI
1661	5.7	5.088958560472334	iPPI
1662	5.4	5.379964247641278	iPPI
1663	7.05	6.429898404168743	iPPI
1664	6.13	6.298494381813391	iPPI
1665	7.72	7.510296056200168	iPPI
1666	6.52	5.808198154442519	iPPI
1667	7.4	6.842599367565393	iPPI
1668	8.05	7.303414753137244	iPPI
1669	6.61	6.582757271699667	iPPI
1670	6.97469413473523	7.08252200933776	iPPI
1671	5.51570016065321	6.404173404922314	iPPI
1672	7.7	6.8549052413934275	iPPI
1673	5.66	5.794142022769576	iPPI
1674	7.1	6.998844092203313	iPPI
1675	5.22184874961636	4.978558623751984	iPPI
1676	6.0	6.907360054089643	iPPI
1677	7.61978875828839	7.294479361199527	iPPI
1678	5.88	6.407680064096772	iPPI
1679	6.37	5.6641189304865485	iPPI
1680	6.0	6.114930479453721	iPPI
1681	6.8	6.619728588487297	iPPI
1682	4.74472749489669	5.2762422528738355	iPPI
1683	5.80687540164554	5.755595165422863	iPPI
1684	5.39794000867204	5.46590934837235	iPPI
1685	4.06550154875643	4.724454409766763	iPPI
1686	5.03151705144607	4.658710132032788	iPPI
1687	4.88605664769316	5.2221871436145	iPPI
1688	4.15490195998574	6.001756302190029	iPPI
1689	4.23210238398191	6.0906995091599425	iPPI
1690	5.61261017366127	5.283915682688583	iPPI
1691	4.30980391997149	5.1653284152288075	iPPI
1692	3.99439055463972	5.516262541215766	iPPI
1693	5.30102999566398	6.888511942341618	iPPI
1694	4.60205999132796	5.102579314972765	iPPI
1695	7.53760200210104	6.173313907199071	iPPI
1696	7.60205999132796	7.662184458864246	iPPI
1697	7.01772876696043	7.786983237084517	iPPI
1698	8.45593195564972	7.875428864717382	iPPI
1699	7.1444808443322	7.524133486326687	iPPI
1700	3.82798119057544	4.378036149485291	iPPI
1701	7.88941028970075	7.565783191881708	iPPI
1702	4.40340290437354	4.983919976041006	iPPI
1703	9.1249387366083	7.5387075987428	iPPI
1704	5.01322826573376	5.113544658516536	iPPI
1705	4.52287874528034	7.488633638553622	iPPI
1706	7.67162039656126	7.991048836249374	iPPI
1707	7.38721614328026	7.17457579296044	iPPI
1708	6.74472749489669	5.67031786748769	iPPI
1709	8.52287874528034	8.219635813979052	iPPI
1710	7.88605664769316	7.344228007073787	iPPI
1711	7.35654732351381	6.401774778720755	iPPI
1712	4.82390874094432	6.932636125394479	iPPI
1713	6.56863623584101	7.619199353358691	iPPI
1714	8.91364016932525	7.351772040026143	iPPI
1715	8.52287874528034	8.084591057965469	iPPI
1716	5.95860731484177	6.411450147206024	iPPI
1717	8.30102999566398	7.779358166778403	iPPI
1718	5.12291674334935	6.6337678443876325	iPPI
1719	4.56863623584101	6.727668514231436	iPPI
1720	5.42365864979421	6.312255487665876	iPPI
1721	9.0	7.772536956506196	iPPI
1722	8.90657831483776	8.207807574389228	iPPI
1723	9.05551732784983	8.008934423819177	iPPI
1724	8.11350927482752	7.181295862893841	iPPI
1725	8.09691001300806	8.000666820852647	iPPI
1726	8.15490195998574	8.057771281004884	iPPI
1727	9.0	8.402574742701944	iPPI
1728	7.52287874528034	6.331673891995596	iPPI
1729	3.74376346679408	6.770226687849009	iPPI
1730	7.61978875828839	7.858946895522204	iPPI
1731	8.55284196865778	6.500265266504677	iPPI
1732	6.60205999132796	6.848065288865065	iPPI
1733	5.67778070526608	6.779249880202244	iPPI
1734	6.3840499483436	6.840311048825488	iPPI
1735	6.09691001300806	6.608693051603036	iPPI
1736	7.00877392430751	5.773591477721346	iPPI
1737	8.30102999566398	7.628075027573763	iPPI
1738	6.08092190762393	7.020229692594029	iPPI
1739	5.49620931694282	6.413420906059289	iPPI
1740	7.74472749489669	6.878097456699833	iPPI
1741	3.90308998699194	7.414233370241095	iPPI
1742	9.50863830616573	8.594485174753139	iPPI
1743	9.30102999566398	6.9201416297577225	iPPI
1744	5.06550154875643	5.759156241679533	iPPI
1745	9.04575749056068	7.8286717828101064	iPPI
1746	7.65757731917779	7.109908991048232	iPPI
1747	7.44369749923271	7.46530193235761	iPPI
1748	7.85387196432176	7.326794281169561	iPPI
1749	8.69897000433602	8.296419881297448	iPPI
1750	3.75202673363819	5.065572568049017	iPPI
1751	5.44369749923271	4.5418246156960835	iPPI
1752	4.76447155309245	5.461040330798975	iPPI
1753	8.52287874528034	5.469844936326733	iPPI
1754	7.22184874961636	5.3631015908416195	iPPI
1755	6.09691001300806	5.392422576040882	iPPI
1756	6.44369749923271	6.491836404767448	iPPI
1757	5.47495519296315	5.892016173322042	iPPI
1758	6.86646109162978	6.322128877737297	iPPI
1759	6.5185573714977	6.336601648487063	iPPI
1760	7.14752000636314	6.12021839566625	iPPI
1761	5.85078088734462	5.917367618211341	iPPI
1762	5.79588001734408	5.319259680216548	iPPI
1763	6.32790214206428	5.906873856683244	iPPI
1764	5.82390874094432	5.616140133194554	iPPI
1765	4.93181413825384	5.640209351521021	iPPI
1766	4.30102999566398	5.9986550527460984	iPPI
1767	5.23657200643706	5.8827197843196215	iPPI
1768	5.02227639471115	5.260587596034967	iPPI
1769	6.04095860767891	6.899848328349145	iPPI
1770	3.1001794975729	4.54245846913082	iPPI
1771	4.6575773192	5.0727477315637985	iPPI
1772	6.6345120151	7.127847619190453	iPPI
1773	3.2218487496	5.5498057002823025	iPPI
1774	3.920818754	4.944151073003383	iPPI
1775	7.8999742699	6.8370995847733775	iPPI
1776	7.0	6.660543539593791	iPPI
1777	7.4814860601	6.561704484349217	iPPI
1778	9.7447274949	5.632375218458847	iPPI
1779	5.2006594505	5.317236617380219	iPPI
1780	6.721246399	5.801681157628162	iPPI
1781	5.3372421683	6.091619357914353	iPPI
1782	4.6020599913	6.138768254319993	iPPI
1783	6.3665315444	5.5430324861646785	iPPI
1784	6.8000000007	6.242346785602791	iPPI
1785	5.7958800173	5.140568632808069	iPPI
1786	6.01	5.914201239717579	iPPI
1787	6.22	6.025991100752732	iPPI
1788	4.89	5.420319334501825	iPPI
1789	4.72	4.998544692200094	iPPI
1790	4.62	5.061301317253621	iPPI
1791	5.22	5.047962265297211	iPPI
1792	5.15	5.378656082741254	iPPI
1793	5.44	5.741902674199661	iPPI
1794	4.54	4.8339616136602865	iPPI
1795	7.82	5.6075180060711	iPPI
1796	6.4	6.307850018486655	iPPI
1797	8.29	7.365944574265474	iPPI
1798	5.37	6.528168503294276	iPPI
1799	6.09	6.003957569304652	iPPI
1800	5.27	5.637169557509394	iPPI
1801	6.0	6.29398838452345	iPPI
1802	5.81	6.060860424973697	iPPI
1803	5.52	6.091279032496128	iPPI
1804	7.24	8.050541093650908	iPPI
1805	6.15	6.276360687156187	iPPI
1806	4.55	5.721733288615783	iPPI
1807	5.52	6.125251722925497	iPPI
1808	6.0	6.46992426781779	iPPI
1809	7.24	7.317629443198016	iPPI
1810	4.92	6.611008584542688	iPPI
1811	6.26	5.998406842463772	iPPI
1812	6.0	6.264800114340353	iPPI
1813	6.64	6.224283454388238	iPPI
1814	5.49	5.987328521375246	iPPI
1815	8.0	6.892554649906796	iPPI
1816	6.74	6.989533227457822	iPPI
1817	6.22	6.071143196791867	iPPI
1818	6.2	6.416506163837001	iPPI
1819	7.96	8.068707755087683	iPPI
1820	5.76	6.698066765307619	iPPI
1821	6.52	5.747485075855934	iPPI
1822	5.46	6.121730143484854	iPPI
1823	8.32	8.335161293653842	iPPI
1824	7.74	7.3202499053079855	iPPI
1825	7.64	7.7218533196577175	iPPI
1826	6.31	6.392658715911183	iPPI
1827	8.0	7.062809214555651	iPPI
1828	7.4	6.745573338833363	iPPI
1829	5.7	6.146059512674704	iPPI
1830	4.98	6.195936288624539	iPPI
1831	8.01	8.274991511764323	iPPI
1832	4.85387196432176	5.02691533877235	iPPI
1833	6.46852108295774	7.320232648284474	iPPI
1834	6.06048074738138	8.25591380608254	iPPI
1835	8.0	7.582359650186735	iPPI
1836	7.38	6.694097571041627	iPPI
1837	7.74472749489669	7.333865913587217	iPPI
1838	7.82390874094432	6.34443236926069	iPPI
1839	4.97	5.739363989857208	iPPI
1840	6.7	5.514395493176162	iPPI
1841	5.85387196432176	6.085889989211807	iPPI
1842	6.20065945054642	7.183049630826458	iPPI
1843	7.34390179798717	8.01422465899769	iPPI
1844	7.93930215964639	8.08858042869513	iPPI
1845	7.56383735295924	6.880974125917564	iPPI
1846	5.51	5.1417242346799	iPPI
1847	7.07	6.632508491428558	iPPI
1848	5.52	6.39921421662064	iPPI
1849	6.69	6.884652353917009	iPPI
1850	7.7281583935	6.524655697478187	iPPI
1851	6.03621217265444	7.19634749429416	iPPI
1852	9.39794000867204	7.354831221664947	iPPI
1853	6.61978875828839	6.464969620799439	iPPI
1854	5.88605664769316	7.369198974591735	iPPI
1855	5.3767507096021	5.236362137168713	iPPI
1856	6.13076828026902	5.705559491997493	iPPI
1857	8.0	6.146315158339527	iPPI
1858	6.6	6.498291852852038	iPPI
1859	7.2839966564	7.2620720457505366	iPPI
1860	7.54	6.678149777597692	iPPI
1861	9.39794000867204	8.644084451414164	iPPI
1862	8.0	6.939358637039114	iPPI
1863	6.22184874961636	7.072309105490897	iPPI
1864	7.27572413039921	8.746568412218261	iPPI
1865	8.11918640771921	7.553481101553468	iPPI
1866	9.30102999566398	8.900449554919138	iPPI
1867	6.4089353929735	6.533675813828449	iPPI
1868	7.21	6.530192131715202	iPPI
1869	7.01	6.528102527054945	iPPI
1870	5.82	6.876824821160961	iPPI
1871	8.69897000433602	7.729854946161579	iPPI
1872	7.09151498112135	8.009985597256001	iPPI
1873	6.01	6.716458878900915	iPPI
1874	5.59	6.480181728252497	iPPI
1875	5.50863830616573	5.913166490093821	iPPI
1876	6.11013827874181	8.18937441104216	iPPI
1877	8.0457574906	8.263217860629322	iPPI
1878	6.52	6.809479311425433	iPPI
1879	4.83	5.77184784983439	iPPI
1880	6.19	5.595924686673442	iPPI
1881	5.60205999132796	5.215615352998492	iPPI
1882	5.36	5.439257912961614	iPPI
1883	7.22184874961636	7.179585673542003	iPPI
1884	6.11918640771921	5.687347434508496	iPPI
1885	6.82390874094432	6.2910309345397195	iPPI
1886	7.24108810760203	7.964241455484053	iPPI
1887	5.95860731484177	6.531428851630924	iPPI
1888	5.30102999566398	6.130732924854356	iPPI
1889	5.36643055744591	7.809336548637599	iPPI
1890	5.92081875395238	7.728815879288991	iPPI
1891	6.87614835903291	6.204245513540682	iPPI
1892	8.0	7.953304505095189	iPPI
1893	3.14266750356873	4.6645660068751	iPPI
1894	5.86966623150499	5.751862024659868	iPPI
1895	5.14206473528057	4.867734917058804	iPPI
1896	6.2	5.746539286758433	iPPI
1897	5.468521083	5.633113158890576	iPPI
1898	5.1	5.451278711427189	iPPI
1899	6.64	5.8938196962858065	iPPI
1900	6.96	6.394762467718402	iPPI
1901	5.1354889189	5.431865217815977	iPPI
1902	4.5497508917	5.616497027513146	iPPI
1903	5.82	5.96450675555661	iPPI
1904	7.92	7.89679507525882	iPPI
1905	7.2	5.944316897207282	iPPI
1906	8.4	6.817678928732675	iPPI
1907	5.27572413039921	4.906671474693438	iPPI
1908	7.7	7.144616373468382	iPPI
1909	8.76955107862173	7.617892022865984	iPPI
1910	6.0	5.755664397690548	iPPI
1911	6.82	6.756448388568253	iPPI
1912	7.18	6.8932616125087804	iPPI
1913	7.52	6.714545443776211	iPPI
1914	3.9100948885606	4.0588788670043225	iPPI
1915	5.69897000433602	5.035136633156102	iPPI
1916	5.43179827593301	6.08928682208397	iPPI
1917	8.30102999566398	7.522236764748799	iPPI
1918	8.6989700043	7.495459656565549	iPPI
1919	6.6	6.4900258077824295	iPPI
1920	6.0	6.547268009706693	iPPI
1921	4.76955107862173	5.034080022861093	iPPI
1922	5.16115090926274	5.2010582644260195	iPPI
1923	5.51286162452281	6.035257457251266	iPPI
1924	4.36653154442041	4.565524904814036	iPPI
1925	4.42021640338319	4.818526319579118	iPPI
1926	4.54821356447571	4.979732286366972	iPPI
1927	4.16115090926274	4.847122091119864	iPPI
1928	4.23210238398191	4.989240383862646	iPPI
1929	4.93554201077308	5.495663926170017	iPPI
1930	4.44369749923271	5.712444797527065	iPPI
1931	7.97881070093006	7.601032209357145	iPPI
1932	8.60380065290426	7.759742268752026	iPPI
1933	6.88272870434424	7.850979165693392	iPPI
1934	9.88605664769316	8.959642642227827	iPPI
1935	7.61978875828839	5.973382329213767	iPPI
1936	6.48148606012211	7.453127471577251	iPPI
1937	8.72124639904717	6.324508406966699	iPPI
1938	8.09151498112135	6.520194863507771	iPPI
1939	7.88605664769316	5.795512144979057	iPPI
1940	6.47886191629596	6.6798063729417505	iPPI
1941	5.88605664769316	5.2947353368696755	iPPI
1942	7.0	6.844182075278565	iPPI
1943	4.11594135290606	6.428089143178936	iPPI
1944	9.0	6.971620289733447	iPPI
1945	5.38721614328026	6.086650815812949	iPPI
1946	6.04575749056068	6.475387840092307	iPPI
1947	6.85387196432176	7.269738734966743	iPPI
1948	7.76955107862173	6.449557015717333	iPPI
1949	7.67778070526608	6.286344624363245	iPPI
1950	7.44369749923271	8.029723083479176	iPPI
1951	5.63827216398241	7.001644527086186	iPPI
1952	6.36653154442041	6.153521483557491	iPPI
1953	7.4089353929735	7.048492033859026	iPPI
1954	5.55284196865778	6.785219068470941	iPPI
1955	7.98716277529483	7.494633347769694	iPPI
1956	7.74232142513082	7.6147912973274945	iPPI
1957	5.09474395125155	6.690712472645623	iPPI
1958	9.04575749056068	7.29412400332771	iPPI
1959	8.04575749056068	7.7231433908637275	iPPI
1960	9.26760624017703	7.241348162242219	iPPI
1961	5.00877392430751	6.099634869437048	iPPI
1962	8.0	7.19657086039193	iPPI
1963	7.52287874528034	6.259365732957015	iPPI
1964	5.8018930011266	7.137729531879536	iPPI
1965	8.42021640338319	6.810238048135306	iPPI
1966	8.39794000867204	7.818335534483245	iPPI
1967	7.0	7.207478654801075	iPPI
1968	9.79588001734408	9.241844828873587	iPPI
1969	8.63827216398241	7.337930562848859	iPPI
1970	9.18708664335714	8.882814654940674	iPPI
1971	7.17392519729917	7.503259431027277	iPPI
1972	6.48148606012211	7.531122102575616	iPPI
1973	7.3767507096021	6.548833280032524	iPPI
1974	8.85387196432176	8.177394448088368	iPPI
1975	5.76955107862173	6.521269648651466	iPPI
1976	3.33254704711005	6.266755015068411	iPPI
1977	5.79588001734408	6.643426443806871	iPPI
1978	7.35654732351381	7.337233738985426	iPPI
1979	8.30102999566398	7.182369377038172	iPPI
1980	7.4089353929735	7.6945618222796135	iPPI
1981	3.99913227846877	4.189944608615518	iPPI
1982	8.43179827593301	7.559874105612823	iPPI
1983	7.20065945054642	7.653445764245084	iPPI
1984	6.45593195564972	6.158742995843833	iPPI
1985	2.65757731917779	5.1041426328408654	iPPI
1986	5.38510278396687	5.763448056660428	iPPI
1987	5.0	5.274197090264906	iPPI
1988	4.39469495385889	4.790078022620361	iPPI
1989	4.58169870868025	5.444203788244808	iPPI
1990	5.82390874094432	5.349376991429276	iPPI
1991	4.65757731917779	5.202203348358121	iPPI
1992	4.52287874528034	5.557862692546982	iPPI
1993	5.53760200210104	5.5574983561044204	iPPI
1994	5.71896663275227	6.704663109522406	iPPI
1995	6.06048074738138	5.866112501562736	iPPI
1996	6.20760831050175	6.574203745238345	iPPI
1997	6.05551732784983	6.203751147278256	iPPI
1998	5.30102999566398	5.276091975906003	iPPI
[truncated: 2,431 more rows]
