# Supplementary material for: SVSBI: sequence-based virtual screening of biomolecular interactions
Source: Commun Biol. 2023 May 18;6:536. doi: 10.1038/s42003-023-04866-3 (PMC10195826; doi:10.1038/s42003-023-04866-3)
Supplement: Supplementary file 4 — Supplementary Data 1 [file 42003_2023_4866_MOESM4_ESM.zip › source_data/Figure2/Fig2b.xlsx]

## Sheet: Sheet1
Method	Rp
SVS	0.832
AK-score	0.827
NNScore+RDKit	0.826
SBDFI	0.82
K_Deep	0.82
PLEC-linear	0.817
PLEC-nn	0.817
ΔvinaRF20	0.816
OnionNet	0.816
RFScore	0.816
TNet-BP	0.81
Pafnucy	0.78
RDKit	0.76
X-score	0.631
X-score^HS	0.629
ΔSAS	0.625
ASP@GOLD	0.617
ChemPLP@GOLD	0.614
X-score^HM	0.609
Autodock	0.604
Drugscore	0.602
