# Supplementary material for: SVSBI: sequence-based virtual screening of biomolecular interactions
Source: Commun Biol. 2023 May 18;6:536. doi: 10.1038/s42003-023-04866-3 (PMC10195826; doi:10.1038/s42003-023-04866-3)
Supplement: Supplementary file 4 — Supplementary Data 1 [file 42003_2023_4866_MOESM4_ESM.zip › source_data/Figure2/Fig2c.xlsx]

## Sheet: Transformer&Transformer
	Index	importance_score	Rp=0.832
0	Feature1	0.701020873298525
1	Feature2	0.42888108991972845
2	Feature3	0.06252572755129802
3	Feature4	0.9935037948889633
4	Feature5	5.67249481467827
5	Feature6	3.7639291714273275
6	Feature7	0.9142640267459731
7	Feature8	2.01627763014072
8	Feature9	0.19012059119086483
9	Feature10	-5.916845447775455e-05
10	Feature11	2.478153311922173
11	Feature12	0.09592037559826623
12	Feature13	0.306671190420378
13	Feature14	-0.15994116080599002
14	Feature15	-0.06977899253413092
15	Feature16	0.879076185045759
16	Feature17	0.2954502758383244
17	Feature18	0.25621985269683045
18	Feature19	0.35168135653201454
19	Feature20	0.5560412668957206
20	Feature21	1.1064026190055172
21	Feature22	0.11605457109411531
22	Feature23	0.33979834527978936
23	Feature24	4.466941115153733
24	Feature25	0.1657578905514041
25	Feature26	0.5214389313160444
26	Feature27	4.494929371640513
27	Feature28	0.13270241428343418
28	Feature29	0.3345305186893939
29	Feature30	0.9343145158963152
30	Feature31	4.775325624839779
31	Feature32	0.15180574124349594
32	Feature33	0.4197371963015111
33	Feature34	0.20971573732512594
34	Feature35	8.049810381949232
35	Feature36	0.07013873604474477
36	Feature37	0.03541025233962302
37	Feature38	1.1144605460201058
38	Feature39	-0.01707751971845438
39	Feature40	0.5506580910410189
40	Feature41	0.42733196691935116
41	Feature42	0.19536620787417663
42	Feature43	0.22646080503520763
43	Feature44	0.4984177397351916
44	Feature45	0.4315908802742361
45	Feature46	-0.09850152560065413
46	Feature47	0.2118434425878293
47	Feature48	1.3725626700804598
48	Feature49	0.780859926507488
49	Feature50	0.005384674027812187
50	Feature51	0.09282418834277804
51	Feature52	0.34159314043222644
52	Feature53	0.18323673996261602
53	Feature54	1.6250823940903132
54	Feature55	-0.06446129051276837
55	Feature56	0.3350183202940758
56	Feature57	1.672556005836043
57	Feature58	0.25663599414493277
58	Feature59	0.12716866624260276
59	Feature60	1.5685345859294408
60	Feature61	0.7569630855171492
61	Feature62	8.051093967905967
62	Feature63	7.825397263531565
63	Feature64	0.24864824676243014
64	Feature65	-0.19375969477146823
65	Feature66	2.1516060548675617
66	Feature67	0.35097023049251574
67	Feature68	0.11163578280966352
68	Feature69	0.005254709615771915
69	Feature70	2.9174064734664724
70	Feature71	0.236984873166541
71	Feature72	0.6022772161834974
72	Feature73	0.6992690734944748
73	Feature74	0.028761360654225753
74	Feature75	0.43551328817066015
75	Feature76	-0.1305985107089155
76	Feature77	0.9766808311303392
77	Feature78	0.42152948985438227
78	Feature79	9.358222596452547
79	Feature80	0.28906553005507446
80	Feature81	0.24587461618321463
81	Feature82	-0.19869340098526125
82	Feature83	0.17941590371349944
83	Feature84	-0.011809892373324306
84	Feature85	0.3379293974673995
85	Feature86	-0.01862831078987156
86	Feature87	0.2971964707442408
87	Feature88	0.23481765745398428
88	Feature89	2.205653169056181
89	Feature90	0.29522438082324054
90	Feature91	0.14187120620591265
91	Feature92	7.1849197101812114
92	Feature93	0.15887924229205386
93	Feature94	0.09277061038809886
94	Feature95	0.3307348670764268
95	Feature96	0.3721664217022487
96	Feature97	0.3762003444714876
97	Feature98	0.28529986818140124
98	Feature99	0.27181990357176855
99	Feature100	0.24783429596617018
100	Feature101	0.6513030621375542
101	Feature102	0.1809999456782702
102	Feature103	4.481495803005419
103	Feature104	0.09393758066544323
104	Feature105	2.5098670260804257
105	Feature106	0.5202121992250047
106	Feature107	1.0678310823320396
107	Feature108	0.4909746557377497
108	Feature109	0.017529832174741286
109	Feature110	6.44912179670283
110	Feature111	0.10431908894639685
111	Feature112	0.1641515806034286
112	Feature113	0.2425414238504928
113	Feature114	0.6215195255564969
114	Feature115	0.45419894295642266
115	Feature116	0.6920785714129595
116	Feature117	2.1317673770496817
117	Feature118	0.44907783555853836
118	Feature119	0.025658292466851074
119	Feature120	0.22685658089957683
120	Feature121	0.41687009811432857
121	Feature122	0.059629236938406556
122	Feature123	0.2992084760796574
123	Feature124	0.11266975741566805
124	Feature125	0.8311163686985421
125	Feature126	0.07783006245052572
126	Feature127	0.7820716064328379
127	Feature128	0.10565861769901681
128	Feature129	0.5599804882993702
129	Feature130	1.9294384642335
130	Feature131	-0.021892661488618473
131	Feature132	0.39628205956469
132	Feature133	1.0001468395018736
133	Feature134	0.12819696389676896
134	Feature135	0.2887888363454224
135	Feature136	0.24947448723282042
136	Feature137	0.6428538287380146
137	Feature138	0.43175639231300184
138	Feature139	-0.11290929979568058
139	Feature140	0.6962245787081551
140	Feature141	0.2973031219607924
141	Feature142	0.690689682069644
142	Feature143	0.28408150063278464
143	Feature144	0.1288746492154565
144	Feature145	0.5070450668378359
145	Feature146	0.38495718972458975
146	Feature147	-0.007623834928215926
147	Feature148	-0.016733510521202616
148	Feature149	1.3309851554824101
149	Feature150	0.2804890735174347
150	Feature151	0.19648897251052647
151	Feature152	0.1856276357130288
152	Feature153	0.24929402389660282
153	Feature154	0.3737607692695063
154	Feature155	0.13512996076686748
155	Feature156	0.7785687278431321
156	Feature157	0.2869436213408447
157	Feature158	0.7884684708368275
158	Feature159	0.13535489705548828
159	Feature160	0.04602746334649846
160	Feature161	0.07703755746120196
161	Feature162	0.2684202299179373
162	Feature163	1.6338371002512813
163	Feature164	9.347644973033173
164	Feature165	6.2602747191472385
165	Feature166	0.0806926471436859
166	Feature167	0.691624723456049
167	Feature168	0.10935412084642877
168	Feature169	0.402283667890131
169	Feature170	0.40537864972928533
170	Feature171	0.11518199156346583
171	Feature172	0.4986182772533971
172	Feature173	0.0942792566274487
173	Feature174	6.496170982613019
174	Feature175	-0.07439590788473163
175	Feature176	0.6736352133926462
176	Feature177	0.19479548309463804
177	Feature178	0.17210921416639394
178	Feature179	0.19445927083946574
179	Feature180	0.7123771330289191
180	Feature181	3.3924344541991442
181	Feature182	0.24955089902850683
182	Feature183	0.18564520210378438
183	Feature184	0.025739263718144303
184	Feature185	0.48900724190072037
185	Feature186	0.6661486518045306
186	Feature187	0.6098360900710648
187	Feature188	0.4829001310467742
188	Feature189	0.03295017562347439
189	Feature190	0.5216860145743707
190	Feature191	0.27983225474155315
191	Feature192	0.6702187213333457
192	Feature193	0.8931587887723067
193	Feature194	0.6054144810291656
194	Feature195	5.3947357968172485
195	Feature196	0.439517815543448
196	Feature197	0.41940383648996454
197	Feature198	0.48655794911503136
198	Feature199	2.006267180315908
199	Feature200	0.37661246406383686
200	Feature201	1.1934796262799536
201	Feature202	0.22260533816355663
202	Feature203	0.10911398282550916
203	Feature204	0.1735058351945848
204	Feature205	0.16821579375315865
205	Feature206	0.025258084960291013
206	Feature207	0.10724305727140625
207	Feature208	0.3408394761143317
208	Feature209	0.008501129162416377
209	Feature210	1.0891825269018198
210	Feature211	0.1924320050290141
211	Feature212	1.7622042899738117
212	Feature213	1.559596681533033
213	Feature214	7.945011740570481
214	Feature215	0.010495616110499253
215	Feature216	0.8284661424090757
216	Feature217	0.2757353948725033
217	Feature218	0.3647871587852632
218	Feature219	0.9898846056477679
219	Feature220	0.08260009304844597
220	Feature221	1.0915903133856535
221	Feature222	10.270213840776542
222	Feature223	0.338040305327606
223	Feature224	0.3832181119617756
224	Feature225	0.14897403395811418
225	Feature226	0.2394156916164613
226	Feature227	0.570018227697088
227	Feature228	1.4720500953337357
228	Feature229	0.4754607816567449
229	Feature230	0.39116502558186966
230	Feature231	0.28735489033231704
231	Feature232	1.8622737458895307
232	Feature233	0.36464249451335323
233	Feature234	0.43550094481273227
234	Feature235	0.2628652475958148
235	Feature236	1.3784094379186878
236	Feature237	0.07820309333980474
237	Feature238	0.4396572320282154
238	Feature239	0.5389224917984905
239	Feature240	0.2765920640610865
240	Feature241	0.058679009176508805
241	Feature242	0.39604017138402003
242	Feature243	1.5183629685562996
243	Feature244	0.12008557341355214
244	Feature245	0.16064943986946661
245	Feature246	0.15164041775838902
246	Feature247	0.02239457750908404
247	Feature248	0.03254972562424494
248	Feature249	0.4556610822758948
249	Feature250	0.5349317067162731
250	Feature251	0.5204911154045753
251	Feature252	1.0987770289494645
252	Feature253	0.7246047447304403
253	Feature254	1.3888789261146757
254	Feature255	0.2994343761004135
255	Feature256	0.10487251955377502
256	Feature257	-0.09288454413464899
257	Feature258	0.35116048821586315
258	Feature259	0.22391470018149406
259	Feature260	1.5915464642838606
260	Feature261	-0.0060833161777809
261	Feature262	0.48368621356043023
262	Feature263	6.538490257654683
263	Feature264	0.1706437437464692
264	Feature265	0.3468337076770023
265	Feature266	0.11536479909272332
266	Feature267	6.057840836322017
267	Feature268	0.12168703957939082
268	Feature269	0.07791611713257557
269	Feature270	0.4838043293002991
270	Feature271	9.188211533778732
271	Feature272	0.7332504116777208
272	Feature273	-0.08448148014739744
273	Feature274	1.3061536344992744
274	Feature275	0.049260292242824924
275	Feature276	-0.09181666152960744
276	Feature277	0.6542811528494614
277	Feature278	0.17938446394453175
278	Feature279	0.6110145999192089
279	Feature280	0.12698185970601591
280	Feature281	0.13910852054130202
281	Feature282	0.014992062759896018
282	Feature283	0.05142313923814311
283	Feature284	0.42139848739643354
284	Feature285	0.5467107275406589
285	Feature286	0.28380746761967773
286	Feature287	0.33452568996612625
287	Feature288	0.27550688072717894
288	Feature289	2.8068831536949808
289	Feature290	0.12923024709408595
290	Feature291	1.6419455433122165
291	Feature292	0.14302805155178244
292	Feature293	4.029936056507669
293	Feature294	0.403409342786573
294	Feature295	0.19117143421563146
295	Feature296	0.29625787444179646
296	Feature297	2.7968630482520207
297	Feature298	4.73507169832574
298	Feature299	-0.11279153511922167
299	Feature300	1.2597685019204874
300	Feature301	3.754825887868441
301	Feature302	0.7614586093425556
302	Feature303	0.35006342208019686
303	Feature304	0.43659751984280637
304	Feature305	2.7383346761954175
305	Feature306	0.4134122424697586
306	Feature307	1.1173459136400956
307	Feature308	-0.07024375738774037
308	Feature309	0.05946809319295153
309	Feature310	0.24142521604929348
310	Feature311	-0.05246230056147949
311	Feature312	0.08193126664259043
312	Feature313	0.3563245539742383
313	Feature314	0.5934447092953059
314	Feature315	-0.03403028753484801
315	Feature316	0.48294942082171005
316	Feature317	0.046009495011296565
317	Feature318	3.0863393084023247
318	Feature319	0.0487302821425143
319	Feature320	0.30000638839776106
320	Feature321	0.3794896492569022
321	Feature322	0.9738847283091813
322	Feature323	0.22409022348002844
323	Feature324	0.1817803228725096
324	Feature325	0.3130259351268606
325	Feature326	0.5783120212725685
326	Feature327	0.18840230790873724
327	Feature328	1.7138594387615016
328	Feature329	7.817426180001698
329	Feature330	1.9227419667174048
330	Feature331	0.874391312998212
331	Feature332	0.1975105660292026
332	Feature333	0.10268982068417541
333	Feature334	0.08640321137625719
334	Feature335	0.8450447518189094
335	Feature336	0.2272548246015737
336	Feature337	0.8592445449673628
337	Feature338	-0.08284095032888251
338	Feature339	-0.03100866357981491
339	Feature340	0.08547902630544015
340	Feature341	-0.119818310861284
341	Feature342	0.8585503514679341
342	Feature343	2.936866544054469
343	Feature344	0.12297531321465474
344	Feature345	-0.03782678477725846
345	Feature346	0.8471904800049819
346	Feature347	1.2016918344088805
347	Feature348	1.0186452838614826
348	Feature349	0.3269285812725366
349	Feature350	0.39763393665716484
350	Feature351	0.1554063713561842
351	Feature352	0.21033116150564718
352	Feature353	0.1813934831778942
353	Feature354	1.373675535132676
354	Feature355	1.3839515593602643
355	Feature356	0.6705391630137084
356	Feature357	0.9406906318951243
357	Feature358	1.1897935689476447
358	Feature359	0.2045125149980295
359	Feature360	0.46147754077322656
360	Feature361	0.6735206414296969
361	Feature362	2.1455034838574067
362	Feature363	0.6445698926951056
363	Feature364	0.11704373435658341
364	Feature365	0.13678966901658485
365	Feature366	0.1941622372073313
366	Feature367	0.2330134466831129
367	Feature368	1.1604659642835384
368	Feature369	1.1509549070205525
369	Feature370	0.3123421443819743
370	Feature371	0.9334610104656498
371	Feature372	0.26738623490032676
372	Feature373	0.4976600850552963
373	Feature374	0.9264229004673515
374	Feature375	0.11883137875643415
375	Feature376	0.2370237528982581
376	Feature377	8.977892612036124
377	Feature378	-0.02705867330191748
378	Feature379	0.3857370572792799
379	Feature380	0.40030939042775243
380	Feature381	0.4246644350871096
381	Feature382	0.11451396394119263
382	Feature383	0.3684623364911012
383	Feature384	1.0908811445491604
384	Feature385	0.5288589875988046
385	Feature386	0.047958990207961814
386	Feature387	0.20135908915939343
387	Feature388	0.737466709358897
388	Feature389	0.0821107246333884
389	Feature390	0.7008097437162671
390	Feature391	0.46882319564680447
391	Feature392	0.027591386895089637
392	Feature393	0.8881641313773863
393	Feature394	0.06855241745983215
394	Feature395	1.624199524357025
395	Feature396	0.3671120871211942
396	Feature397	0.14386294118344659
397	Feature398	0.02017741673172934
398	Feature399	0.30580696372583727
399	Feature400	0.18113614736777228
400	Feature401	0.10545041109402449
401	Feature402	0.1371433884055484
402	Feature403	0.1158831752009167
403	Feature404	0.2272082884994355
404	Feature405	0.09037466333974929
405	Feature406	-0.06155142666291327
406	Feature407	1.2671556662688888
407	Feature408	3.0846236871546986
408	Feature409	0.7865670202856451
409	Feature410	0.2182994005578215
410	Feature411	-0.09170780780972092
411	Feature412	5.8231983711903395
412	Feature413	1.54789636289287
413	Feature414	0.018834984472959657
414	Feature415	2.0172886674640433
415	Feature416	0.2731794457058322
416	Feature417	0.857475822386332
417	Feature418	0.04459411766542908
418	Feature419	0.19372817844721396
419	Feature420	1.0627513787729306
420	Feature421	7.52269243978569
421	Feature422	1.0152166028969278
422	Feature423	-0.009356726344002891
423	Feature424	0.2983971877492937
424	Feature425	0.4578129191367914
425	Feature426	2.0094030398846656
426	Feature427	0.39366091888975496
427	Feature428	0.7633552492152791
428	Feature429	0.16557378906983825
429	Feature430	0.11685796790630922
430	Feature431	0.3498481253002835
431	Feature432	0.08339798189169358
432	Feature433	0.19826061094001074
433	Feature434	1.6894960809882922
434	Feature435	0.09935275477940259
435	Feature436	0.3264042978344557
436	Feature437	1.5732678085471854
437	Feature438	0.4684444571399881
438	Feature439	0.09974297307269694
439	Feature440	0.3893768523287285
440	Feature441	0.03685001750727109
441	Feature442	0.016006609536800748
442	Feature443	0.24524713516789798
443	Feature444	0.07947128840156688
444	Feature445	0.1402986973928733
445	Feature446	0.4674367321363651
446	Feature447	0.17857837086306927
447	Feature448	11.414826402638726
448	Feature449	-0.046819612758300246
449	Feature450	0.036137325647891724
450	Feature451	1.4421491640703
451	Feature452	0.22517830461884555
452	Feature453	0.48930269232654433
453	Feature454	0.6966749298849868
454	Feature455	0.17751964373302018
455	Feature456	0.29823281221600223
456	Feature457	0.7962052174238073
457	Feature458	0.4952589603804236
458	Feature459	0.600894133740163
459	Feature460	0.20100948075523814
460	Feature461	0.29245124666343175
461	Feature462	-0.054001259476754195
462	Feature463	0.4380823699698339
463	Feature464	0.19780694272460705
464	Feature465	0.4699260214540164
465	Feature466	2.7079936545295973
466	Feature467	-0.054528700684238915
467	Feature468	0.06598691568968003
468	Feature469	0.23293950372469416
469	Feature470	1.1914187560789904
470	Feature471	1.3272180815590995
471	Feature472	1.7757304011131656
472	Feature473	-0.020071888526401495
473	Feature474	1.2082992033909905
474	Feature475	0.1799785691174149
475	Feature476	0.15167302517017497
476	Feature477	0.6729406081643636
477	Feature478	0.5360337899230573
478	Feature479	0.026502783813108867
479	Feature480	3.4969184392266373
480	Feature481	0.5545178368271099
481	Feature482	-0.09582942300381586
482	Feature483	8.348525575849546
483	Feature484	0.4465489883537517
484	Feature485	0.22730086701688146
485	Feature486	2.2972329015232513
486	Feature487	0.46067618462262455
487	Feature488	0.881550951246833
488	Feature489	1.7841914341650351
489	Feature490	0.27306185266476035
490	Feature491	0.3382061548702061
491	Feature492	0.36826035922151873
492	Feature493	0.43397485198947766
493	Feature494	0.735662348871873
494	Feature495	1.2163576952372872
495	Feature496	-0.13357054052370584
496	Feature497	0.10114498048123964
497	Feature498	0.6113601521322227
498	Feature499	0.05809258868763845
499	Feature500	0.1673982140853534
500	Feature501	0.31433187742924984
501	Feature502	0.2902175175040381
502	Feature503	4.3609003743226475
503	Feature504	0.15501190124514636
504	Feature505	0.22551152283054993
505	Feature506	0.7731837953848877
506	Feature507	0.10855174442801675
507	Feature508	0.48130690419878297
508	Feature509	0.048460366996084185
509	Feature510	0.011119248547350588
510	Feature511	0.6249986682950632
511	Feature512	0.5573930898402626
512	Feature513	-0.5125717965711737
513	Feature514	0.2744691789397935
514	Feature515	0.1737585807941318
515	Feature516	0.3614771545078149
516	Feature517	-0.16557962692041228
517	Feature518	-0.386212779303012
518	Feature519	-0.14860471752167323
519	Feature520	-0.17834627369103623
520	Feature521	0.47244799116081765
521	Feature522	-0.3004988652004557
522	Feature523	-0.43729916355665555
523	Feature524	0.2392946009029823
524	Feature525	1.7269523191095777
525	Feature526	-0.3018486721736902
526	Feature527	-0.27708298364459777
527	Feature528	-0.41137969498236115
528	Feature529	0.2175365211157697
529	Feature530	-0.19304077291741142
530	Feature531	-0.19557838001809674
531	Feature532	-0.21246770098717835
532	Feature533	-0.11828823667648598
533	Feature534	0.009242004792360233
534	Feature535	-0.389192629154811
535	Feature536	-0.3549161853519978
536	Feature537	-0.460010926770557
537	Feature538	-0.044402859392523704
538	Feature539	-0.4200941195772078
539	Feature540	0.1682612421944043
540	Feature541	0.11029993371221163
541	Feature542	-0.3120586981045371
542	Feature543	0.7916877993020499
543	Feature544	0.21292457066701678
544	Feature545	-0.1551429745917855
545	Feature546	-0.36103240507569107
546	Feature547	-0.08047541262921011
547	Feature548	-0.12698561729932822
548	Feature549	0.3524658238650345
549	Feature550	-0.3429054658308406
550	Feature551	-0.09421127681293699
551	Feature552	1.0933789404417469
552	Feature553	-0.32382414284742506
553	Feature554	0.011227255304113802
554	Feature555	-0.008376629388662947
555	Feature556	-0.41259889491373747
556	Feature557	-0.3308643802651432
557	Feature558	4.337823612294205
558	Feature559	-0.1936432969133854
559	Feature560	0.22900937431997856
560	Feature561	-0.3553688115021435
561	Feature562	-0.2762782109277358
562	Feature563	-0.16125014118564981
563	Feature564	0.53299887804778
564	Feature565	0.19787369915730169
565	Feature566	0.2009908176541832
566	Feature567	0.38366053520292615
567	Feature568	0.42606292755678765
568	Feature569	-0.5292805729074861
569	Feature570	-0.2856928447784374
570	Feature571	-0.03730916927146832
571	Feature572	-0.1411911192353896
572	Feature573	-0.25887501125706036
573	Feature574	-0.36330774109844766
574	Feature575	-0.31364406846384707
575	Feature576	-0.4279733935193222
576	Feature577	-0.1082958764884898
577	Feature578	0.04897913442191559
578	Feature579	0.14439304511861528
579	Feature580	-0.37834019792512663
580	Feature581	0.1865052668359623
581	Feature582	-0.4144365152158026
582	Feature583	-0.4024925325382443
583	Feature584	0.0167154721079842
584	Feature585	-0.04358053965723294
585	Feature586	0.31351477926347
586	Feature587	-0.06433855868950583
587	Feature588	0.8515911831678303
588	Feature589	-0.2877458858395524
589	Feature590	0.3486043145810586
590	Feature591	-0.26772745337209897
591	Feature592	0.009585767294145849
592	Feature593	-0.06580447025965779
593	Feature594	0.13789295417205322
594	Feature595	-0.24872760101018226
595	Feature596	-0.00808320854762518
596	Feature597	-0.09111011065982536
597	Feature598	-0.3138556987885282
598	Feature599	-0.3501824693598895
599	Feature600	0.34522970290121036
600	Feature601	-0.023896422443611627
601	Feature602	-0.3112476889147353
602	Feature603	-0.09419592211442328
603	Feature604	-0.4560110487200697
604	Feature605	-0.3345432575866372
605	Feature606	-0.019523223863863928
606	Feature607	-0.17348270948855443
607	Feature608	-0.3609258710755526
608	Feature609	-0.22418797299885
609	Feature610	-0.12331434003858296
610	Feature611	0.7571298055618888
611	Feature612	-0.15958585729382743
612	Feature613	0.33728067107613124
613	Feature614	-0.2657965062166053
614	Feature615	-0.2976848206170083
615	Feature616	-0.23057359167863953
616	Feature617	-0.08150483409046011
617	Feature618	-0.1754426395885186
618	Feature619	-0.1378549811397094
619	Feature620	0.6539846912757749
620	Feature621	0.009599187383085659
621	Feature622	-0.27318346323131426
622	Feature623	-0.07408067230557464
623	Feature624	-0.06581824348903788
624	Feature625	0.5004914767613248
625	Feature626	0.0035225999997146947
626	Feature627	-0.10024905037696087
627	Feature628	-0.29450266036963396
628	Feature629	-0.11423385590422665
629	Feature630	0.284053974006665
630	Feature631	-0.13956932126408209
631	Feature632	-0.04579507498414754
632	Feature633	0.17005650494697142
633	Feature634	-0.3049674209572072
634	Feature635	-0.40363764149430625
635	Feature636	-0.37531028967604263
636	Feature637	0.15187663607335228
637	Feature638	3.107105588360826
638	Feature639	-0.051501992481253964
639	Feature640	0.7799557236224198
640	Feature641	-0.018521152507973333
641	Feature642	-0.39219312132091383
642	Feature643	-0.00798360987589808
643	Feature644	0.21039738557553597
644	Feature645	0.4288302360129235
645	Feature646	-0.49459475149072124
646	Feature647	-0.44311126032671355
647	Feature648	-0.4220629602197953
648	Feature649	0.17492811923807886
649	Feature650	-0.19199195432766242
650	Feature651	-0.2429931185863355
651	Feature652	-0.38210335861611017
652	Feature653	-0.41452440978361915
653	Feature654	0.09582694672413627
654	Feature655	-0.09597767386410024
655	Feature656	0.021152232733409305
656	Feature657	-0.02336998876768879
657	Feature658	-0.33815848285568467
658	Feature659	-0.20035610287515473
659	Feature660	-0.3454311255593392
660	Feature661	0.5762040772600426
661	Feature662	-0.3536913748600457
662	Feature663	0.026605268294522314
663	Feature664	-0.17428609976263215
664	Feature665	-0.33150448159036155
665	Feature666	-0.3160847914554497
666	Feature667	0.1301773473736505
667	Feature668	0.6652233481688051
668	Feature669	-0.005434504156974297
669	Feature670	0.07409749369523905
670	Feature671	-0.3073684857262038
671	Feature672	-0.3654582609600376
672	Feature673	-0.07315558801041366
673	Feature674	-0.4482643159735811
674	Feature675	-0.448647734625051
675	Feature676	0.0406253336906062
676	Feature677	0.20771892322765648
677	Feature678	0.0024879814741606836
678	Feature679	-0.41711236328544826
679	Feature680	-0.03236631476788362
680	Feature681	2.2458512855391493
681	Feature682	-0.09276203882716276
682	Feature683	-0.11113079296294734
683	Feature684	0.4238560832316755
684	Feature685	-0.10338128709676321
685	Feature686	-0.4720538200119956
686	Feature687	-0.31513122148655265
687	Feature688	0.5580933528479831
688	Feature689	-0.11712335826764834
689	Feature690	-0.26618842917348734
690	Feature691	0.003278147132689372
691	Feature692	-0.17115257632750744
692	Feature693	-0.3066775118666662
693	Feature694	-0.2417810210929474
694	Feature695	-0.447933473197739
695	Feature696	0.04004535762369942
696	Feature697	-0.2895260147836502
697	Feature698	-0.3841384094413479
698	Feature699	-0.07915138918561142
699	Feature700	0.161182012389413
700	Feature701	-0.2539698741269304
701	Feature702	0.008641811160427322
702	Feature703	0.040598250498984065
703	Feature704	0.5001016290323141
704	Feature705	0.4422645133986235
705	Feature706	-0.046446975992719915
706	Feature707	-0.0734309736353153
707	Feature708	0.6345719466781313
708	Feature709	-0.45100902127776155
709	Feature710	-0.36922660169585264
710	Feature711	0.39021685017404795
711	Feature712	-0.3983494265885172
712	Feature713	-0.4263278492061865
713	Feature714	-0.16597454729313366
714	Feature715	-0.3134867529449831
715	Feature716	-0.38360283959293273
716	Feature717	-0.3426872189661656
717	Feature718	0.810995645271964
718	Feature719	-0.04675064227305887
719	Feature720	-0.03290045067386336
720	Feature721	0.27872623981312417
721	Feature722	0.0865316137321199
722	Feature723	-0.342983524169518
723	Feature724	0.08542602707513815
724	Feature725	-0.3577829546827856
725	Feature726	0.4214691113692053
726	Feature727	-0.2117379632458377
727	Feature728	-0.44976577557159364
728	Feature729	2.3660707540638835
729	Feature730	-0.21660835837925757
730	Feature731	0.47088610210566334
731	Feature732	0.10410444058969884
732	Feature733	0.38672343770788237
733	Feature734	-0.18655985724498014
734	Feature735	0.06353647528330447
735	Feature736	-0.26494772307329306
736	Feature737	1.8753844216401114
737	Feature738	-0.3081313405197908
738	Feature739	-0.16016748486314497
739	Feature740	-0.367135288685696
740	Feature741	-0.027713926181578752
741	Feature742	-0.18034695019340952
742	Feature743	0.00928255567231109
743	Feature744	-0.3719458561283738
744	Feature745	-0.24946526277255485
745	Feature746	0.3899149020347417
746	Feature747	-0.20607203078049982
747	Feature748	-0.1188612642310939
748	Feature749	-0.302511919854671
749	Feature750	0.05832807566921278
750	Feature751	-0.08785632584138124
751	Feature752	-0.28922607270294426
752	Feature753	0.07935656043333905
753	Feature754	-0.2153197464166725
754	Feature755	-0.16411319761690513
755	Feature756	-0.13231087851119297
756	Feature757	-0.19399762555541392
757	Feature758	-0.354161878987459
758	Feature759	0.15201575747559276
759	Feature760	-0.3049304636081525
760	Feature761	-0.09974052369024378
761	Feature762	-0.28884983670634035
762	Feature763	-0.18660816720805568
763	Feature764	-0.1838200563030867
764	Feature765	-0.11781160483712255
765	Feature766	0.09471802688775618
766	Feature767	0.10375848291954741
767	Feature768	0.5710236258243572
768	Feature769	-0.1892049172789558
769	Feature770	-0.5128223564854201
770	Feature771	-0.3768814294833072
771	Feature772	-0.19155920615736044
772	Feature773	-0.3240682831628603
773	Feature774	0.006537330478871453
774	Feature775	-0.1347147447990396
775	Feature776	-0.3798383506094868
776	Feature777	0.22485050124598965
777	Feature778	0.04894849642062288
778	Feature779	0.059534424197198385
779	Feature780	-0.30303837439222436
780	Feature781	-0.024258083720395153
781	Feature782	0.000802999517691876
782	Feature783	-0.37727173217935644
783	Feature784	-0.3223345779015427
784	Feature785	-0.32743410396228834
785	Feature786	-0.2531583478824387
786	Feature787	-0.2084425772006848
787	Feature788	-0.1496607947707357
788	Feature789	-0.36964229789192676
789	Feature790	-0.5223331879410559
790	Feature791	-0.05230741237904019
791	Feature792	0.4903889975824204
792	Feature793	-0.4517184425785623
793	Feature794	0.014780138461568355
794	Feature795	0.7759397098464293
795	Feature796	0.1945307914149356
796	Feature797	-0.1485880516594439
797	Feature798	-0.08643468358800681
798	Feature799	0.7803288983300193
799	Feature800	0.2937326598136549
800	Feature801	0.08880738968462662
801	Feature802	-0.4451238903593939
802	Feature803	-0.10418994991902672
803	Feature804	0.32788722052621605
804	Feature805	-0.5415314843371929
805	Feature806	-0.13542732234892527
806	Feature807	0.1704426852721904
807	Feature808	-0.16016341381212704
808	Feature809	0.11271562651821644
809	Feature810	-0.04969624898821439
810	Feature811	-0.20156246020741836
811	Feature812	-0.17005010208821095
812	Feature813	-0.5094706267526364
813	Feature814	-0.32496649709401104
814	Feature815	0.35479855509114544
815	Feature816	0.5095155522301922
816	Feature817	-0.40370151530294257
817	Feature818	-0.13084890132531843
818	Feature819	-0.16460734905831997
819	Feature820	0.5835488214221654
820	Feature821	-0.30873722941864085
821	Feature822	0.5210321181134823
822	Feature823	-0.0029140031867995876
823	Feature824	-0.09664852965482981
824	Feature825	-0.0438692693780975
825	Feature826	-0.42083234471600195
826	Feature827	-0.3906059258891783
827	Feature828	1.0517373461568655
828	Feature829	-0.5242790663691127
829	Feature830	0.2826104861980133
830	Feature831	0.09519823681511487
831	Feature832	-0.28943861368168344
832	Feature833	0.2861158808291749
833	Feature834	0.4350424309837657
834	Feature835	-0.18832498338819637
835	Feature836	-0.1377086399986517
836	Feature837	-0.25357381822257324
837	Feature838	-0.20417858125639682
838	Feature839	0.14514519428400136
839	Feature840	-0.059320587630517334
840	Feature841	-0.3648308831459987
841	Feature842	-0.2954616265157829
842	Feature843	0.4120425877502004
843	Feature844	-0.30261809091969294
844	Feature845	-0.13839686534524484
845	Feature846	-0.3772940499201886
846	Feature847	-0.46364207165039073
847	Feature848	-0.30769026984453046
848	Feature849	-0.18531242440370524
849	Feature850	0.22881292688336896
850	Feature851	-0.6768381331659762
851	Feature852	-0.004697282203003811
852	Feature853	0.04752609213560314
853	Feature854	-0.1953458881687125
854	Feature855	-0.27099291209915255
855	Feature856	-0.4499930011790689
856	Feature857	-0.16772356938342886
857	Feature858	0.3866313483451841
858	Feature859	-0.3607203186140002
859	Feature860	-0.19829216563959048
860	Feature861	-0.04551028173451387
861	Feature862	0.039491538839442994
862	Feature863	-0.37410082000760175
863	Feature864	0.006414687295773827
864	Feature865	-0.2355109040696155
865	Feature866	-0.34501016130472084
866	Feature867	1.4944951235231811
867	Feature868	0.20906595769423986
868	Feature869	1.867793978905124
869	Feature870	-0.13264919326688607
870	Feature871	-0.17463088378408292
871	Feature872	-0.25080761887558634
872	Feature873	-0.2578399407321996
873	Feature874	0.04045648907375714
874	Feature875	-0.11189095455880164
875	Feature876	-0.030004930172391545
876	Feature877	0.04705924405160338
877	Feature878	-0.17367878215338792
878	Feature879	-0.3012635883836967
879	Feature880	-0.030660231636990803
880	Feature881	1.2743967476589129
881	Feature882	0.033103120698121956
882	Feature883	-0.015576798545881506
883	Feature884	-0.6060874728619625
884	Feature885	-0.3033999943835922
885	Feature886	0.0657219217275717
886	Feature887	-0.22972146501640203
887	Feature888	-0.16909368763632537
888	Feature889	0.03858213824903731
889	Feature890	-0.35901400177831
890	Feature891	-0.08198196752586351
891	Feature892	-0.08367060118239932
892	Feature893	-0.3666757403346838
893	Feature894	0.07707655677284575
894	Feature895	0.559749929267997
895	Feature896	-0.18614192358815626
896	Feature897	-0.127552338442079
897	Feature898	-0.0075048429325406734
898	Feature899	-0.19020204313026942
899	Feature900	-0.34365610178502654
900	Feature901	-0.20995337829191374
901	Feature902	-0.4579159386865602
902	Feature903	-0.48023258967917576
903	Feature904	-0.06224295101060196
904	Feature905	-0.2740234917681075
905	Feature906	-0.38153841363250446
906	Feature907	0.005357289301977189
907	Feature908	-0.3226055273249544
908	Feature909	-0.024862428558624222
909	Feature910	-0.2477110997550696
910	Feature911	0.2992024262293532
911	Feature912	-0.2620427802524942
912	Feature913	0.3760715798235671
913	Feature914	-0.12204515428407366
914	Feature915	-0.03177726124280879
915	Feature916	-0.19714815026366284
916	Feature917	-0.24180127900754725
917	Feature918	-0.2800715281667826
918	Feature919	1.1115663727734295
919	Feature920	-0.15966132172595593
920	Feature921	-0.22212425642307548
921	Feature922	-0.06319669992884613
922	Feature923	-0.3996451161009234
923	Feature924	-0.24332980989015987
924	Feature925	0.002696693147630069
925	Feature926	0.03255618767603338
926	Feature927	-0.22567689436009272
927	Feature928	-0.12624042026666246
928	Feature929	-0.25388759563237345
929	Feature930	-0.046648002667124384
930	Feature931	-0.02478895621454952
931	Feature932	-0.29786025872139754
932	Feature933	0.049976591210387875
933	Feature934	0.2613543168385716
934	Feature935	-0.41047312978376504
935	Feature936	0.02950227779405762
936	Feature937	0.8154811055977583
937	Feature938	-0.2442651135859543
938	Feature939	1.3687351952418074
939	Feature940	-0.12009287680310857
940	Feature941	-0.30767589236488707
941	Feature942	-0.05000102683996182
942	Feature943	1.0782037736112253
943	Feature944	0.12741167533415304
944	Feature945	-0.37129412248168736
945	Feature946	-0.3888948027365883
946	Feature947	-0.15889389614484556
947	Feature948	-0.3585302107801017
948	Feature949	0.17082990531027054
949	Feature950	0.42472035227723237
950	Feature951	-0.266095323604978
951	Feature952	-0.32859124611831314
952	Feature953	-0.00812103245863432
953	Feature954	1.0210495462837246
954	Feature955	1.56115827611677
955	Feature956	-0.2561842560732696
956	Feature957	0.06841497061229422
957	Feature958	-0.18366830378921764
958	Feature959	-0.0773237441415638
959	Feature960	-0.19560123953130262
960	Feature961	0.0841155428043173
961	Feature962	-0.09623144010384777
962	Feature963	0.057472689611350714
963	Feature964	-0.33988047598407933
964	Feature965	-0.35836142333157817
965	Feature966	0.1542667700727376
966	Feature967	-0.12158938889256278
967	Feature968	-0.2584788676218377
968	Feature969	-0.323674817881306
969	Feature970	-0.3487832613651869
970	Feature971	1.145284265322164
971	Feature972	-0.3976677162351146
972	Feature973	-0.5292854909389325
973	Feature974	-0.17270086625101724
974	Feature975	-0.339765920243628
975	Feature976	-0.3989195776314848
976	Feature977	0.027487867273585424
977	Feature978	-0.3293706986821072
978	Feature979	-0.42214920607247036
979	Feature980	-0.3031444703330011
980	Feature981	-0.12472338751275584
981	Feature982	-0.45884086142409336
982	Feature983	-0.12034006756024476
983	Feature984	1.827701258780578
984	Feature985	-0.1873258001535113
985	Feature986	0.9804378033770403
986	Feature987	-0.20908425648020182
987	Feature988	-0.30165580435993045
988	Feature989	-0.10054828592609037
989	Feature990	0.3579335005971708
990	Feature991	-0.3283686346945399
991	Feature992	-0.21269273430538566
992	Feature993	-0.16663709751208217
993	Feature994	-0.20828861903671
994	Feature995	-0.254468795132618
995	Feature996	-0.4923116071025146
996	Feature997	-0.2719590909747302
997	Feature998	-0.0028916248965618146
998	Feature999	-0.3732884775637799
999	Feature1000	-0.5014313904764995
1000	Feature1001	0.051139672803297315
1001	Feature1002	-0.04023289026737302
1002	Feature1003	-0.1971825693699434
1003	Feature1004	-0.4523064837924456
1004	Feature1005	-0.45905225748321943
1005	Feature1006	-0.46134721235422743
1006	Feature1007	-0.1507994597398619
1007	Feature1008	-0.15036951665367182
1008	Feature1009	-0.322487279611095
1009	Feature1010	-0.18212109886053354
1010	Feature1011	0.06941417297436689
1011	Feature1012	-0.02408838818088228
1012	Feature1013	-0.08921630243089075
1013	Feature1014	0.4977410700585056
1014	Feature1015	0.1804887177452946
1015	Feature1016	-0.27162793987729283
1016	Feature1017	-0.1804851979007196
1017	Feature1018	-0.21332312223926805
1018	Feature1019	-0.3185636349775048
1019	Feature1020	-0.10095272660418401
1020	Feature1021	-0.43586991943865044
1021	Feature1022	-0.4886468945770072
1022	Feature1023	-0.18136593883326846
1023	Feature1024	-0.3045123871021626
1024	Feature1025	-0.10078038913638811
1025	Feature1026	-0.1848757124686703
1026	Feature1027	-0.3173441907924571
1027	Feature1028	-0.3812710960436256
1028	Feature1029	0.01951937673894677
1029	Feature1030	-0.3097675855625907
1030	Feature1031	-0.2544144261805467
1031	Feature1032	-0.23092900996184668
1032	Feature1033	-0.44971978764248094
1033	Feature1034	0.056677114467184535
1034	Feature1035	0.2884867032210951
1035	Feature1036	0.014184701681444171
1036	Feature1037	-0.2077476914450344
1037	Feature1038	0.15941869639332826
1038	Feature1039	-0.28907991716901105
1039	Feature1040	-0.2417606503859199
1040	Feature1041	0.21257669665190138
1041	Feature1042	-0.15445910189518283
1042	Feature1043	-0.32955317690987834
1043	Feature1044	-0.178751865632635
1044	Feature1045	-0.07786116767078488
1045	Feature1046	-0.11286257895062823
1046	Feature1047	-0.22943563106437131
1047	Feature1048	0.9121539576390911
1048	Feature1049	1.0723138738762763
1049	Feature1050	-0.12363516449844575
1050	Feature1051	-0.1524544315591028
1051	Feature1052	-0.08839801118246698
1052	Feature1053	0.05017033895490104
1053	Feature1054	0.17380022584261107
1054	Feature1055	-0.012712956508420052
1055	Feature1056	-0.31096400442927963
1056	Feature1057	-0.33185188679979194
1057	Feature1058	-0.35413799565469406
1058	Feature1059	-0.23907863170541435
1059	Feature1060	-0.22249939266840335
1060	Feature1061	-0.41911051443481623
1061	Feature1062	-0.3584328288509919
1062	Feature1063	-0.15389089274780032
1063	Feature1064	-0.14039585845028435
1064	Feature1065	-0.16788245483515465
1065	Feature1066	0.027079992000393564
1066	Feature1067	0.2025906565188499
1067	Feature1068	-0.23463191400762284
1068	Feature1069	1.2398085935501102
1069	Feature1070	-0.2646329783348091
1070	Feature1071	-0.2538552435202149
1071	Feature1072	0.541228139707815
1072	Feature1073	0.12309742401273081
1073	Feature1074	-0.2613632558184329
1074	Feature1075	-0.2531720964459451
1075	Feature1076	-0.5409815371946701
1076	Feature1077	0.0786173791890538
1077	Feature1078	-0.1252548801659093
1078	Feature1079	-0.07215477900150499
1079	Feature1080	-0.3113695452488246
1080	Feature1081	-0.2911825862180441
1081	Feature1082	-0.10180999297228595
1082	Feature1083	-0.32651619646096497
1083	Feature1084	0.06454319566787345
1084	Feature1085	-0.42912633045955123
1085	Feature1086	0.05654318195317115
1086	Feature1087	-0.13705810723475226
1087	Feature1088	-0.3116542796283086
1088	Feature1089	-0.4609231696988046
1089	Feature1090	-0.3030102063479413
1090	Feature1091	-0.10833249229180092
1091	Feature1092	0.11573438374343
1092	Feature1093	-0.09606602825492391
1093	Feature1094	-0.41811473278618316
1094	Feature1095	-0.3061828412683026
1095	Feature1096	-0.30587580059777947
1096	Feature1097	-0.02925447502191008
1097	Feature1098	-0.002082725936564476
1098	Feature1099	-0.2801522077309437
1099	Feature1100	0.34553181517571013
1100	Feature1101	-0.2651109000867718
1101	Feature1102	-0.41690892069009755
1102	Feature1103	-0.11466871322340008
1103	Feature1104	-0.03123278240206915
1104	Feature1105	-0.4293115285319867
1105	Feature1106	-0.2910587445002355
1106	Feature1107	-0.13357628352567896
1107	Feature1108	0.4181223648803619
1108	Feature1109	0.26192630534966865
1109	Feature1110	-0.2219462777986568
1110	Feature1111	-0.03321063458966051
1111	Feature1112	-0.12841291886048897
1112	Feature1113	-0.016070573496059854
1113	Feature1114	-0.2702981496443429
1114	Feature1115	0.03352929399173366
1115	Feature1116	0.05921101803010709
1116	Feature1117	-0.14200920484992455
1117	Feature1118	-0.004614937765393356
1118	Feature1119	-0.15762357469250243
1119	Feature1120	-0.5925365024456861
1120	Feature1121	-0.47449795160743025
1121	Feature1122	-0.1614747952753691
1122	Feature1123	0.075212253643927
1123	Feature1124	-0.23282184705577705
1124	Feature1125	0.6902161795572554
1125	Feature1126	-0.2862076796938396
1126	Feature1127	-0.18143050215618042
1127	Feature1128	-0.4403287548364525
1128	Feature1129	-0.21683075478396208
1129	Feature1130	-0.24583768953365337
1130	Feature1131	-0.257255543607969
1131	Feature1132	-0.19580563443914667
1132	Feature1133	-0.22879897174505434
1133	Feature1134	-0.4621756183691424
1134	Feature1135	-0.03899735455686588
1135	Feature1136	-0.37068213427841157
1136	Feature1137	-0.3080564063312239
1137	Feature1138	-0.06609789658361216
1138	Feature1139	-0.2754070580827607
1139	Feature1140	-0.28390134379459675
1140	Feature1141	-0.015294048238116429
1141	Feature1142	-0.16265513529373982
1142	Feature1143	-0.16492348812242902
1143	Feature1144	-0.09428919148505142
1144	Feature1145	-0.06510488869443377
1145	Feature1146	-0.06754960402962515
1146	Feature1147	-0.33966657512749726
1147	Feature1148	-0.04796454085117879
1148	Feature1149	-0.5326551358472726
1149	Feature1150	-0.23392559505168803
1150	Feature1151	-0.3426743109338186
1151	Feature1152	-0.29678122627151815
1152	Feature1153	-0.3734600687655194
1153	Feature1154	0.09982001297888111
1154	Feature1155	-0.4588114278667599
1155	Feature1156	0.07691481396881018
1156	Feature1157	-0.4442891675022736
1157	Feature1158	-0.07294015513478201
1158	Feature1159	-0.2851265425819886
1159	Feature1160	-0.36920286669977026
1160	Feature1161	-0.4771232769118977
1161	Feature1162	-0.33204349244695747
1162	Feature1163	0.6480397517064036
1163	Feature1164	-0.5086871305291634
1164	Feature1165	0.23166844131692596
1165	Feature1166	-0.06956756842865272
1166	Feature1167	-0.10670190561288503
1167	Feature1168	0.1868526330882243
1168	Feature1169	-0.21423779840145676
1169	Feature1170	-0.11350739851314455
1170	Feature1171	1.8805924966615288
1171	Feature1172	-0.10853481526721513
1172	Feature1173	-0.11632203395581282
1173	Feature1174	0.10347150902821037
1174	Feature1175	-0.42830821459208396
1175	Feature1176	-0.38354297042170776
1176	Feature1177	-0.09368157023621683
1177	Feature1178	-0.1296952987998422
1178	Feature1179	-0.07758189191117157
1179	Feature1180	-0.22087556510283984
1180	Feature1181	-0.40620251601724705
1181	Feature1182	-0.37233914230586623
1182	Feature1183	-0.42519428075050625
1183	Feature1184	0.738834426822824
1184	Feature1185	0.009043988338284464
1185	Feature1186	-0.1883663884682655
1186	Feature1187	-0.09390384539270012
1187	Feature1188	-0.36906298486380973
1188	Feature1189	0.16651444186596648
1189	Feature1190	-0.20516538052634845
1190	Feature1191	0.07950809134335593
1191	Feature1192	0.13695410082488563
1192	Feature1193	-0.18170144742376967
1193	Feature1194	0.023329518979749938
1194	Feature1195	-0.06579642220110014
1195	Feature1196	0.12029262769457104
1196	Feature1197	-0.08061606061089546
1197	Feature1198	-0.09904730887576273
1198	Feature1199	-0.11280122160884287
1199	Feature1200	-0.20719890471498212
1200	Feature1201	-0.2713602468162427
1201	Feature1202	0.3659875723659329
1202	Feature1203	0.02097037350201644
1203	Feature1204	0.02769189608613465
1204	Feature1205	-0.36746946172437245
1205	Feature1206	-0.1849327259947286
1206	Feature1207	-0.4743672923586578
1207	Feature1208	-0.2368604549063358
1208	Feature1209	-0.3330906689672226
1209	Feature1210	-0.203145782237691
1210	Feature1211	-0.2262520241966042
1211	Feature1212	0.20224688190950466
1212	Feature1213	0.1503597667321598
1213	Feature1214	-0.2072353962177292
1214	Feature1215	-0.038656035045145046
1215	Feature1216	-0.18364980177897952
1216	Feature1217	-0.48467417946258706
1217	Feature1218	-0.4270460850251929
1218	Feature1219	-0.34693255770044773
1219	Feature1220	-0.03226652356177226
1220	Feature1221	-0.46624928206028277
1221	Feature1222	-0.4006753757398602
1222	Feature1223	0.2558548037290447
1223	Feature1224	0.13327054772781294
1224	Feature1225	-0.2020076531338102
1225	Feature1226	-0.1975612275498166
1226	Feature1227	-0.0648293621056327
1227	Feature1228	0.04481448776851641
1228	Feature1229	-0.051056123747165304
1229	Feature1230	-0.13318362505772507
1230	Feature1231	0.17949350615067577
1231	Feature1232	-0.13099331291876537
1232	Feature1233	-0.05679046967395133
1233	Feature1234	-0.19264414733503865
1234	Feature1235	1.4590640869394236
1235	Feature1236	0.13831028063870285
1236	Feature1237	-0.0370125691875334
1237	Feature1238	0.4492516345149771
1238	Feature1239	-0.41965426361057534
1239	Feature1240	0.44259597674077916
1240	Feature1241	-0.19717570638125742
1241	Feature1242	-0.34244852092280326
1242	Feature1243	-0.21355165130167195
1243	Feature1244	-0.4065216622367686
1244	Feature1245	-0.10128296917074542
1245	Feature1246	-0.2571917814796988
1246	Feature1247	-0.026224291596039773
1247	Feature1248	-0.027541942003623716
1248	Feature1249	-0.2449760767503641
1249	Feature1250	-0.2709651312362987
1250	Feature1251	0.14963203989248494
1251	Feature1252	-0.20164241363101193
1252	Feature1253	-0.21676101883955354
1253	Feature1254	-0.1724072966261258
1254	Feature1255	-0.14222677727038888
1255	Feature1256	1.098420042131309
1256	Feature1257	0.0533977021149331
1257	Feature1258	0.13423089968073867
1258	Feature1259	-0.07838246779575359
1259	Feature1260	0.06076891910860684
1260	Feature1261	1.3356972006072445
1261	Feature1262	-0.29735900473289195
1262	Feature1263	-0.18734677223636148
1263	Feature1264	0.7150377510721756
1264	Feature1265	0.6506285874854626
1265	Feature1266	0.14945375447513345
1266	Feature1267	0.18255343441053015
1267	Feature1268	0.033577127336219696
1268	Feature1269	-0.41269226875209253
1269	Feature1270	0.27539168201768227
1270	Feature1271	-0.06347053852815676
1271	Feature1272	-0.31104992444085133
1272	Feature1273	-0.005174812430600843
1273	Feature1274	-0.08510705940298827
1274	Feature1275	-0.25480260295670276
1275	Feature1276	-0.37436029551646416
1276	Feature1277	-0.049438655502349944
1277	Feature1278	-0.3341410688021374
1278	Feature1279	-0.3723305879696534
1279	Feature1280	-0.37020789479847016
1280	Feature1281	-0.5490235836568718
1281	Feature1282	-0.16115187126274275
1282	Feature1283	-0.24264795209741546
1283	Feature1284	-0.4212949207868652
1284	Feature1285	-0.10214470523397534
1285	Feature1286	-0.46055761826597613
1286	Feature1287	-0.212358261019507
1287	Feature1288	-0.2534651060209992
1288	Feature1289	0.1515998209542054
1289	Feature1290	0.7743005234687219
1290	Feature1291	-0.15518678884004108
1291	Feature1292	-0.35853895463769336
1292	Feature1293	-0.2232750614024374
1293	Feature1294	1.2557602221427222
1294	Feature1295	-0.28891792822081214
1295	Feature1296	-0.03232777652698741
1296	Feature1297	-0.1273692348825601
1297	Feature1298	-0.1547458027892246
1298	Feature1299	-0.3571749756530881
1299	Feature1300	-0.11794657599659489
1300	Feature1301	-0.3428711400695098
1301	Feature1302	-0.3192424212821527
1302	Feature1303	-0.04988985203242044
1303	Feature1304	0.35009777573272
1304	Feature1305	-0.4363047165509792
1305	Feature1306	-0.23066031829099873
1306	Feature1307	-0.45611249885044225
1307	Feature1308	0.058587960139984234
1308	Feature1309	0.20883302806220605
1309	Feature1310	-0.3033345309156201
1310	Feature1311	-0.3095105973415674
1311	Feature1312	0.5818006225516309
1312	Feature1313	-0.26458120604888385
1313	Feature1314	-0.36193830041267067
1314	Feature1315	0.30126302346451883
1315	Feature1316	-0.3556684886965772
1316	Feature1317	0.2915464772734523
1317	Feature1318	1.2593415325567658
1318	Feature1319	1.4115152534179467
1319	Feature1320	-0.24468505657155348
1320	Feature1321	-0.1580515588247808
1321	Feature1322	0.0450213228727706
1322	Feature1323	-0.10403547837180666
1323	Feature1324	1.048190108423128
1324	Feature1325	-0.04276953949105229
1325	Feature1326	-0.11545186584367516
1326	Feature1327	-0.36118354835647964
1327	Feature1328	0.17336301215651456
1328	Feature1329	-0.297572674354219
1329	Feature1330	0.4284658420702501
1330	Feature1331	2.03964081907575
1331	Feature1332	-0.15333351442890175
1332	Feature1333	-0.3552603130311259
1333	Feature1334	-0.14152449476990325
1334	Feature1335	-0.20189484511553132
1335	Feature1336	-0.41850681620195873
1336	Feature1337	0.23463547616236557
1337	Feature1338	0.2222544176034258
1338	Feature1339	-0.3801294703364585
1339	Feature1340	0.609838781440532
1340	Feature1341	0.16606679999356194
1341	Feature1342	-0.05515516700488375
1342	Feature1343	-0.22840868152722876
1343	Feature1344	-0.30638644358637956
1344	Feature1345	-0.252476339673622
1345	Feature1346	-0.2513252435379134
1346	Feature1347	-0.18564591653187598
1347	Feature1348	-0.2609310335898105
1348	Feature1349	-0.005458507583486569
1349	Feature1350	1.4792635796191085
1350	Feature1351	-0.16370241786172535
1351	Feature1352	-0.13719753804980658
1352	Feature1353	0.08613129185656275
1353	Feature1354	0.026378980502091514
1354	Feature1355	-0.38594848285070005
1355	Feature1356	-0.02534715264546966
1356	Feature1357	-0.4062483302610923
1357	Feature1358	-0.39872965902186075
1358	Feature1359	0.12690717755293757
1359	Feature1360	-0.3507892597138316
1360	Feature1361	-0.1959781017973732
1361	Feature1362	-0.4356575880982648
1362	Feature1363	0.12769731048145375
1363	Feature1364	-0.30730764018028656
1364	Feature1365	-0.4237600444078374
1365	Feature1366	-0.32227092618687203
1366	Feature1367	0.021636101408970838
1367	Feature1368	0.28634558497149504
1368	Feature1369	-0.19953796695413942
1369	Feature1370	-0.062100449098563056
1370	Feature1371	-0.17339397322011
1371	Feature1372	-0.5251743435358392
1372	Feature1373	-0.3711425800801833
1373	Feature1374	-0.3908441064699453
1374	Feature1375	-0.2528352718035369
1375	Feature1376	0.7167990741061548
1376	Feature1377	-0.10044015915542218
1377	Feature1378	0.035226082205488264
1378	Feature1379	-0.2482933643682082
1379	Feature1380	0.22497695520545058
1380	Feature1381	0.06289096721236993
1381	Feature1382	0.38813522943767526
1382	Feature1383	0.36022806087465126
1383	Feature1384	0.2264824439574174
1384	Feature1385	0.04854093586296063
1385	Feature1386	-0.11561233211067136
1386	Feature1387	-0.34566188107528334
1387	Feature1388	0.2897320368642783
1388	Feature1389	-0.23750023832363093
1389	Feature1390	-0.12278841352367863
1390	Feature1391	0.15324267776651945
1391	Feature1392	-0.43436837573819853
1392	Feature1393	-0.0461069355169402
1393	Feature1394	-0.3132640164888416
1394	Feature1395	0.10871142005915838
1395	Feature1396	0.41272959212524374
1396	Feature1397	-0.3117056675750417
1397	Feature1398	-0.37988513985385997
1398	Feature1399	-0.15923607853977814
1399	Feature1400	-0.20801174283980126
1400	Feature1401	-0.3530730603314454
1401	Feature1402	-0.33591269428188075
1402	Feature1403	-0.397239394701921
1403	Feature1404	-0.3516458767092891
1404	Feature1405	-0.4310370034632679
1405	Feature1406	-0.2507999947790817
1406	Feature1407	-0.20263497086008314
1407	Feature1408	-0.31158435678774604
1408	Feature1409	0.3863543459241341
1409	Feature1410	-0.2599870171291239
1410	Feature1411	0.01647615323556541
1411	Feature1412	-0.41718756066730145
1412	Feature1413	-0.5262392818810414
1413	Feature1414	-0.10434343460547037
1414	Feature1415	-0.12108162617877363
1415	Feature1416	-0.328280773754438
1416	Feature1417	0.02414067379189088
1417	Feature1418	-0.1938074981423137
1418	Feature1419	-0.16845749053496686
1419	Feature1420	0.07515059955159092
1420	Feature1421	0.22187415938276678
1421	Feature1422	-0.2948207863871008
1422	Feature1423	-0.10263280733794616
1423	Feature1424	-0.25592069886549007
1424	Feature1425	-0.028363320128861214
1425	Feature1426	-0.2385134857556627
1426	Feature1427	0.23300924415460159
1427	Feature1428	-0.22696074162317642
1428	Feature1429	0.5736836252144055
1429	Feature1430	-0.2693175759650742
1430	Feature1431	-0.4164405745480369
1431	Feature1432	-0.38077575515197815
1432	Feature1433	0.11592559714051273
1433	Feature1434	-0.4184151535374417
1434	Feature1435	0.7900025632527932
1435	Feature1436	-0.2964023124020505
1436	Feature1437	-0.43960258151840104
1437	Feature1438	-0.2209517066958399
1438	Feature1439	0.12244210714909033
1439	Feature1440	-0.17304994153327455
1440	Feature1441	-0.24171475999533204
1441	Feature1442	0.29598638156714663
1442	Feature1443	-0.3736113492895987
1443	Feature1444	-0.27967173564740566
1444	Feature1445	0.779250132925417
1445	Feature1446	-0.14405402180427995
1446	Feature1447	0.34160280567369633
1447	Feature1448	-0.11419144808722125
1448	Feature1449	-0.008119912984856275
1449	Feature1450	-0.3211805078857279
1450	Feature1451	0.02341993782749963
1451	Feature1452	-0.014589956838173575
1452	Feature1453	-0.06697926193685196
1453	Feature1454	-0.28616495156761523
1454	Feature1455	0.10241619685658011
1455	Feature1456	0.1917441717531057
1456	Feature1457	-0.2084392972189568
1457	Feature1458	0.4555114003744557
1458	Feature1459	-0.21751018201647765
1459	Feature1460	-0.14581292019401917
1460	Feature1461	-0.32788229483135667
1461	Feature1462	-0.07269773029562042
1462	Feature1463	-0.4010447366157825
1463	Feature1464	-0.2355942596648132
1464	Feature1465	1.105604373301705
1465	Feature1466	0.10572095844470118
1466	Feature1467	0.0973946083978072
1467	Feature1468	-0.2894217233397965
1468	Feature1469	0.1943460944163572
1469	Feature1470	-0.03406007257298728
1470	Feature1471	-0.16838396735004227
1471	Feature1472	-0.21952316780803316
1472	Feature1473	-0.24329772390500656
1473	Feature1474	0.19964304204885513
1474	Feature1475	-0.15999104623276336
1475	Feature1476	-0.3881468662468709
1476	Feature1477	0.47030668776388507
1477	Feature1478	-0.2015336986581406
1478	Feature1479	0.11313259184106098
1479	Feature1480	-0.40936860195228764
1480	Feature1481	-0.19054038503104592
1481	Feature1482	-0.2817301625449205
1482	Feature1483	0.2771220301543694
1483	Feature1484	-0.3111071560702389
1484	Feature1485	-0.5601739207323688
1485	Feature1486	-0.36762712873850645
1486	Feature1487	-0.366129124328327
1487	Feature1488	0.09631746141118727
1488	Feature1489	-0.13113819150349712
1489	Feature1490	-0.3633361689126699
1490	Feature1491	-0.27576104258989015
1491	Feature1492	-0.22302247271846362
1492	Feature1493	-0.2251723452746989
1493	Feature1494	-0.3851081416473601
1494	Feature1495	-0.273954148081863
1495	Feature1496	1.6872116901246466
1496	Feature1497	0.39654778354680686
1497	Feature1498	-0.022315490855469196
1498	Feature1499	-0.37475709332902407
1499	Feature1500	-0.505833171308211
1500	Feature1501	-0.33449553467555104
1501	Feature1502	-0.4887865936688997
1502	Feature1503	-0.1869653777416809
1503	Feature1504	-0.3766750469929907
1504	Feature1505	-0.003567132865118584
1505	Feature1506	-0.21220573176500646
1506	Feature1507	-0.3029395114490884
1507	Feature1508	-0.2533816505211671
1508	Feature1509	-0.28478476833056227
1509	Feature1510	0.7137881178848636
1510	Feature1511	0.20378458750947517
1511	Feature1512	-0.2161405553958505
1512	Feature1513	-0.10218166167807984
1513	Feature1514	0.17399514013388714
1514	Feature1515	-0.3826178659470359
1515	Feature1516	-0.4351970740931767
1516	Feature1517	-0.2774427406125722
1517	Feature1518	-0.25588771034907254
1518	Feature1519	-0.22861933065344722
1519	Feature1520	-0.25351057840519076
1520	Feature1521	-0.22504466388067687
1521	Feature1522	0.21677119673858208
1522	Feature1523	0.21454874835344223
1523	Feature1524	-0.23772976650332267
1524	Feature1525	-0.2691947501497153
1525	Feature1526	0.07878964550117117
1526	Feature1527	-0.26160809091522286
1527	Feature1528	0.11841206876507018
1528	Feature1529	-0.2973787513599005
1529	Feature1530	-0.13443043866836882
1530	Feature1531	-0.32557081703971985
1531	Feature1532	0.09250160068807883
1532	Feature1533	0.030900351680227756
1533	Feature1534	-0.4024569545360336
1534	Feature1535	0.27597129732225567
1535	Feature1536	-0.18910919766660697
1536	Feature1537	0.05869641778779013
1537	Feature1538	-0.22147398387036357
1538	Feature1539	0.455535492492662
1539	Feature1540	-0.24546130622225748
1540	Feature1541	-0.21938125953135337
1541	Feature1542	-0.2137485145067004
1542	Feature1543	-0.09499969263389207
1543	Feature1544	-0.28324409559649655
1544	Feature1545	-0.22463016154539653
1545	Feature1546	0.6230579762830176
1546	Feature1547	-0.13698050441850562
1547	Feature1548	0.08511806633169491
1548	Feature1549	-0.33758426196289587
1549	Feature1550	-0.3014114897570017
1550	Feature1551	-0.3041769864144484
1551	Feature1552	-0.49551279665294595
1552	Feature1553	1.2188062826801689
1553	Feature1554	0.05025043796634744
1554	Feature1555	0.34000671066469074
1555	Feature1556	-0.29268043931005844
1556	Feature1557	-0.45757205262285633
1557	Feature1558	-0.22231162359645024
1558	Feature1559	-0.16210233458915344
1559	Feature1560	0.10395626195414769
1560	Feature1561	0.2221495950400966
1561	Feature1562	-0.18140828161405906
1562	Feature1563	-0.22391308533604593
1563	Feature1564	0.6581985870418906
1564	Feature1565	0.010988907258869404
1565	Feature1566	-0.17898013477833258
1566	Feature1567	-0.4549310346639049
1567	Feature1568	-0.2607498160741576
1568	Feature1569	-0.1412333744492255
1569	Feature1570	-0.5138778658774623
1570	Feature1571	-0.0023151131962073955
1571	Feature1572	1.3683054395148044
1572	Feature1573	-0.16537063744041908
1573	Feature1574	-0.27820151443011953
1574	Feature1575	-0.30599258127574686
1575	Feature1576	-0.38714328139383214
1576	Feature1577	-0.23720620912122944
1577	Feature1578	-0.30724404677758355
1578	Feature1579	-0.37114228617498224
1579	Feature1580	-0.2826815017943586
1580	Feature1581	-0.04696614336590862
1581	Feature1582	0.4421490607385959
1582	Feature1583	-0.11213846285771659
1583	Feature1584	-0.03438256674866847
1584	Feature1585	-0.2486376632447171
1585	Feature1586	-0.31550904819175274
1586	Feature1587	0.3944790196244079
1587	Feature1588	-0.39027098471484156
1588	Feature1589	-0.15229249686310484
1589	Feature1590	0.31746020160346095
1590	Feature1591	-0.17471195761929068
1591	Feature1592	0.13658758170398208
1592	Feature1593	-0.09197145942256803
1593	Feature1594	-0.3099250956029342
1594	Feature1595	-0.13062422080971728
1595	Feature1596	0.023581101638592377
1596	Feature1597	0.10355293544249733
1597	Feature1598	0.35570823940187885
1598	Feature1599	-0.4061979123367054
1599	Feature1600	1.165881369990663
1600	Feature1601	0.5285143342047801
1601	Feature1602	2.317907782614933
1602	Feature1603	-0.052648630552234545
1603	Feature1604	0.44381492027350383
1604	Feature1605	0.8194371531534356
1605	Feature1606	-0.3533480492976703
1606	Feature1607	-0.2118027252359429
1607	Feature1608	0.07621502049925576
1608	Feature1609	-0.3598904635450563
1609	Feature1610	-0.22412580440974625
1610	Feature1611	-0.22719169231714406
1611	Feature1612	-0.3832800546000841
1612	Feature1613	0.7986869630697865
1613	Feature1614	-0.3367267122249114
1614	Feature1615	-0.15697858339909893
1615	Feature1616	-0.18182255134671862
1616	Feature1617	-0.2444403768191908
1617	Feature1618	-0.39324092294548124
1618	Feature1619	0.8580207185840139
1619	Feature1620	-0.251803035630092
1620	Feature1621	-0.39939489025441255
1621	Feature1622	-0.3357166057592189
1622	Feature1623	-0.10678324574650928
1623	Feature1624	-0.3108644026215732
1624	Feature1625	-0.47568942220205523
1625	Feature1626	-0.2732338937895209
1626	Feature1627	-0.2832250915028129
1627	Feature1628	-0.009286817009527172
1628	Feature1629	-0.40474565090612075
1629	Feature1630	-0.18833103654646097
1630	Feature1631	-0.252693974415381
1631	Feature1632	-0.3189096387971457
1632	Feature1633	-0.3441119467302456
1633	Feature1634	-0.19327326938405814
1634	Feature1635	-0.3028682332667235
1635	Feature1636	-0.21458557238357434
1636	Feature1637	-0.37382267493888305
1637	Feature1638	0.13477100910349465
1638	Feature1639	-0.3444559224413855
1639	Feature1640	-0.12628656457370513
1640	Feature1641	-0.23625462262354965
1641	Feature1642	-0.23370382770914197
1642	Feature1643	-0.1793473488003282
1643	Feature1644	0.42469508712338194
1644	Feature1645	-0.573048876588888
1645	Feature1646	0.5748070533806753
1646	Feature1647	0.21676061458347667
1647	Feature1648	-0.41604534920874037
1648	Feature1649	2.217316567689477
1649	Feature1650	-0.0422513148673377
1650	Feature1651	-0.09290301765206581
1651	Feature1652	0.03588371986930272
1652	Feature1653	-0.14844401336099325
1653	Feature1654	0.696106408550567
1654	Feature1655	0.45132339401561816
1655	Feature1656	0.5339059325105107
1656	Feature1657	1.1063274431496026
1657	Feature1658	0.3851067878556197
1658	Feature1659	0.40840003115095885
1659	Feature1660	-0.279838126872407
1660	Feature1661	0.2778822467054019
1661	Feature1662	0.30882767877128764
1662	Feature1663	0.5340035497393426
1663	Feature1664	-0.10436266448100051
1664	Feature1665	-0.3067252416595617
1665	Feature1666	-0.31823980509617
1666	Feature1667	-0.43430822788672163
1667	Feature1668	-0.1795956189466715
1668	Feature1669	0.5643521148278743
1669	Feature1670	-0.1440847238417021
1670	Feature1671	-0.2859323381051959
1671	Feature1672	0.049443705524004615
1672	Feature1673	-0.15594483132586603
1673	Feature1674	0.026258833484035318
1674	Feature1675	-0.016799411898453118
1675	Feature1676	-0.1369026485723481
1676	Feature1677	3.785328858907027
1677	Feature1678	2.2579341843650487
1678	Feature1679	-0.14533670941039792
1679	Feature1680	0.06830995682207663
1680	Feature1681	-0.14034063249789636
1681	Feature1682	0.6011573411463201
1682	Feature1683	-0.12112161664519969
1683	Feature1684	-0.2876776269472822
1684	Feature1685	-0.06162227236487331
1685	Feature1686	-0.04390451919344244
1686	Feature1687	-0.17991317419622702
1687	Feature1688	0.13482122893581971
1688	Feature1689	-0.30415984910399635
1689	Feature1690	-0.2504127247641891
1690	Feature1691	-0.34373943671902946
1691	Feature1692	-0.1253571053513039
1692	Feature1693	0.21715126534681287
1693	Feature1694	-0.3189505776898803
1694	Feature1695	-0.19261091688862783
1695	Feature1696	-0.38572927149809305
1696	Feature1697	-0.2402113127046637
1697	Feature1698	-0.1486860372815534
1698	Feature1699	-0.13733732728807166
1699	Feature1700	-0.3433646786250332
1700	Feature1701	-0.1709358437771568
1701	Feature1702	-0.47938821148029015
1702	Feature1703	-0.42265603805206603
1703	Feature1704	-0.5378049569265726
1704	Feature1705	1.0807116748277332
1705	Feature1706	-0.3855997710735903
1706	Feature1707	0.0729831110864013
1707	Feature1708	-0.20468623981594705
1708	Feature1709	-0.19921910624669376
1709	Feature1710	-0.36773573949354504
1710	Feature1711	0.010719528752303302
1711	Feature1712	-0.1741278413461602
1712	Feature1713	-0.37929075999898126
1713	Feature1714	-0.38822878208017936
1714	Feature1715	-0.32586936228194713
1715	Feature1716	-0.45251406043173165
1716	Feature1717	-0.3076549188832243
1717	Feature1718	-0.06136051059416304
1718	Feature1719	-0.20724301742996898
1719	Feature1720	-0.06773240119352265
1720	Feature1721	-0.21900714516794023
1721	Feature1722	-0.3271883827860837
1722	Feature1723	-0.2966904614772721
1723	Feature1724	-0.20368913343946807
1724	Feature1725	-0.1405475419427565
1725	Feature1726	-0.3975997401433757
1726	Feature1727	-0.20735060361389682
1727	Feature1728	-0.010927302200341313
1728	Feature1729	-0.009367905902944014
1729	Feature1730	-0.09516319254481806
1730	Feature1731	1.0143763383565707
1731	Feature1732	0.13173451339746806
1732	Feature1733	0.09626411939787072
1733	Feature1734	-0.19998690114025336
1734	Feature1735	-0.1056866083656552
1735	Feature1736	-0.15965274317699962
1736	Feature1737	-0.3789985222025989
1737	Feature1738	-0.2592676278458694
1738	Feature1739	-0.39102336325933984
1739	Feature1740	-0.238941007279658
1740	Feature1741	-0.5228545849943256
1741	Feature1742	0.07287513670461149
1742	Feature1743	-0.4184195255701654
1743	Feature1744	0.05170281763264009
1744	Feature1745	0.5001697938538285
1745	Feature1746	0.014532600712314672
1746	Feature1747	-0.2898853487934801
1747	Feature1748	-0.11771570834477757
1748	Feature1749	-0.2250773353101432
1749	Feature1750	0.2252996994513099
1750	Feature1751	-0.3488861205743301
1751	Feature1752	-0.4549751532479786
1752	Feature1753	-0.30524825317461046
1753	Feature1754	0.05376347604195365
1754	Feature1755	-0.47545794814005404
1755	Feature1756	-0.21930679635946776
1756	Feature1757	0.5702746036225137
1757	Feature1758	1.3230017724288625
1758	Feature1759	0.2763116015139608
1759	Feature1760	0.2525748147363164
1760	Feature1761	-0.05733306790144188
1761	Feature1762	-0.5652931575061402
1762	Feature1763	-0.09933403556692494
1763	Feature1764	0.17106524520192362
1764	Feature1765	0.8251471101640853
1765	Feature1766	-0.06893387835548827
1766	Feature1767	1.4185437660171067
1767	Feature1768	-0.27567335957779465
1768	Feature1769	-0.4244934548361729
1769	Feature1770	-0.35496173973212536
1770	Feature1771	0.14146515896925813
1771	Feature1772	0.059023783096453966
1772	Feature1773	-0.21165401161765704
1773	Feature1774	-0.39106447614209083
1774	Feature1775	-0.368306317733017
1775	Feature1776	0.3984864494522467
1776	Feature1777	-0.38790635399044016
1777	Feature1778	-0.45189642913254535
1778	Feature1779	-0.17840352684168045
1779	Feature1780	-0.18178537899304256
1780	Feature1781	0.22816856021370172
1781	Feature1782	0.16745697128732398
1782	Feature1783	-0.2763715023216924
1783	Feature1784	0.0866970243754097
1784	Feature1785	-0.266367804907924
1785	Feature1786	-0.3300716763399701
1786	Feature1787	-0.2371253735258136
1787	Feature1788	-0.24095034342948873
1788	Feature1789	-0.30081384705016445
1789	Feature1790	-0.29004390306039385
1790	Feature1791	-0.2820382060082722
1791	Feature1792	-0.1764003177017876

## Sheet: Autoencoder&Transformer
	Index	importance_score	Rp=0.779
0	Feature1	0.22090065499192146
1	Feature2	1.6589198703231534
2	Feature3	1.3326709999181836
3	Feature4	0.23993287770287025
4	Feature5	0.5087923334338974
5	Feature6	1.0198756041107528
6	Feature7	0.19883892998850952
7	Feature8	2.301199138945519
8	Feature9	0.13521571360209897
9	Feature10	1.9865037157223224
10	Feature11	0.2106303338045728
11	Feature12	0.9207771108369449
12	Feature13	6.0789447069230125
13	Feature14	0.253671360484707
14	Feature15	-0.12819043235021985
15	Feature16	0.528000711705204
16	Feature17	1.5548133045653245
17	Feature18	0.5707702608510703
18	Feature19	1.04120524521304
19	Feature20	0.5756072601269824
20	Feature21	0.35937333541160466
21	Feature22	7.15691738400129
22	Feature23	0.30605128371593765
23	Feature24	0.8272912908406362
24	Feature25	6.331303122362573
25	Feature26	0.8318440685818
26	Feature27	0.23311682977345324
27	Feature28	0.24763095427906362
28	Feature29	0.5555396919908979
29	Feature30	0.3151044216936052
30	Feature31	0.5986488795621645
31	Feature32	7.062162843716347
32	Feature33	1.0122497325752746
33	Feature34	0.6398961489584255
34	Feature35	0.2825670950635062
35	Feature36	0.8712170229841096
36	Feature37	0.3699654330190957
37	Feature38	0.8490774354558775
38	Feature39	0.5410469407536537
39	Feature40	0.5626676915555758
40	Feature41	0.10026075637784372
41	Feature42	0.6691369947384405
42	Feature43	0.6746462855292966
43	Feature44	2.238026490407739
44	Feature45	0.7052660824458158
45	Feature46	0.7236741004750501
46	Feature47	1.1963692402223955
47	Feature48	0.5345513592517162
48	Feature49	0.2393907677850046
49	Feature50	0.4753790831003368
50	Feature51	0.1380844082916702
51	Feature52	0.41466565096158037
52	Feature53	0.39479021529593844
53	Feature54	0.3243693284212634
54	Feature55	0.34350205862403277
55	Feature56	0.7935297112553162
56	Feature57	0.477320321745244
57	Feature58	0.45154489645090246
58	Feature59	0.7769417631035871
59	Feature60	2.387354451489726
60	Feature61	1.2140982118275896
61	Feature62	3.493290086570203
62	Feature63	0.32643776080527126
63	Feature64	0.47850510764738685
64	Feature65	6.214208912177923
65	Feature66	4.843376512939636
66	Feature67	0.5218240742518785
67	Feature68	1.0885543918573524
68	Feature69	2.9494587810993576
69	Feature70	0.2475362068182509
70	Feature71	0.5043047349312788
71	Feature72	0.2953368682622141
72	Feature73	0.33917440110921493
73	Feature74	0.6285171119060519
74	Feature75	0.9855216724962679
75	Feature76	0.5461239214283593
76	Feature77	0.29252731710352275
77	Feature78	0.9895941869500977
78	Feature79	0.7992405548757089
79	Feature80	2.478448116332279
80	Feature81	0.623681005823457
81	Feature82	1.9112387289815578
82	Feature83	2.2135852017671778
83	Feature84	0.16890874325279034
84	Feature85	1.0233005424915929
85	Feature86	0.06390391387564522
86	Feature87	0.4646854478008148
87	Feature88	5.6539812856975376
88	Feature89	1.0920720181999672
89	Feature90	1.164855788613414
90	Feature91	0.43420527120607144
91	Feature92	0.9311893403111353
92	Feature93	0.930740957305833
93	Feature94	0.987518201086671
94	Feature95	0.347390864257127
95	Feature96	0.3385846005648187
96	Feature97	0.8315872319819662
97	Feature98	0.6962751921074108
98	Feature99	0.4386696977300548
99	Feature100	1.775926996268342
100	Feature101	2.8283191751729233
101	Feature102	2.212475406781132
102	Feature103	0.48505250393690336
103	Feature104	0.19727773732739876
104	Feature105	0.15829564548615935
105	Feature106	0.5805451736982281
106	Feature107	0.4614941806981874
107	Feature108	0.48092107652448396
108	Feature109	1.068323373404285
109	Feature110	1.1016740536447087
110	Feature111	0.3728937524361376
111	Feature112	1.0604536934276436
112	Feature113	0.41142126450833966
113	Feature114	1.2451259255140845
114	Feature115	0.2919851670872225
115	Feature116	1.0642194086594128
116	Feature117	0.3888356312676601
117	Feature118	1.1417495850891999
118	Feature119	9.750279550825649
119	Feature120	0.2591956549879807
120	Feature121	0.8869464985013973
121	Feature122	2.647891490679652
122	Feature123	2.8880268305030676
123	Feature124	0.4010364480279512
124	Feature125	0.09401955793681752
125	Feature126	0.31924622124477453
126	Feature127	0.3429018021294027
127	Feature128	0.48199803463556673
128	Feature129	4.52109258797022
129	Feature130	1.7207629909107107
130	Feature131	0.38441265630366045
131	Feature132	0.2330472820380284
132	Feature133	0.4942996258996343
133	Feature134	1.3503813005377883
134	Feature135	0.35488660671366556
135	Feature136	1.0469196306774897
136	Feature137	0.12846659913757788
137	Feature138	15.014574952246987
138	Feature139	0.37008819172844265
139	Feature140	0.22304226853210035
140	Feature141	6.510986458336099
141	Feature142	1.4436665343049193
142	Feature143	0.3037562012989553
143	Feature144	4.1586291715855
144	Feature145	0.026054362509404096
145	Feature146	1.3602318184243785
146	Feature147	0.7602162319366381
147	Feature148	0.42795950924719894
148	Feature149	0.6692086881087339
149	Feature150	0.5216082415138809
150	Feature151	0.6506651043952055
151	Feature152	0.18426839370199316
152	Feature153	0.1862369731343336
153	Feature154	1.3463431589610944
154	Feature155	5.091232457675344
155	Feature156	0.39683548704866434
156	Feature157	4.3869429032195955
157	Feature158	0.2269716974773213
158	Feature159	1.0595444322320715
159	Feature160	0.9168306087572216
160	Feature161	0.42061273505034064
161	Feature162	0.260616087450854
162	Feature163	0.3964498658644141
163	Feature164	12.995927959094962
164	Feature165	1.0334684256618791
165	Feature166	0.9425911178844452
166	Feature167	0.7912174296343535
167	Feature168	7.112671694631959
168	Feature169	0.5034651609341
169	Feature170	0.09305197661861223
170	Feature171	0.30989141203340015
171	Feature172	0.40920488703801666
172	Feature173	0.533410901730782
173	Feature174	0.7854039491630541
174	Feature175	0.21053728088733348
175	Feature176	2.2014920601883805
176	Feature177	1.0474497628045507
177	Feature178	0.23129153517649131
178	Feature179	0.30623612133015304
179	Feature180	0.23727801370081017
180	Feature181	6.051902316515234
181	Feature182	1.0886464991378717
182	Feature183	0.5736038483736435
183	Feature184	0.4383394106761923
184	Feature185	0.5856875796206418
185	Feature186	1.246132345094925
186	Feature187	0.5182964592907172
187	Feature188	0.15164824089710852
188	Feature189	6.47242075755444
189	Feature190	1.847188530749196
190	Feature191	2.009150774727252
191	Feature192	0.5985187795184413
192	Feature193	0.3558965417177011
193	Feature194	1.9006561423885981
194	Feature195	0.4356330461085939
195	Feature196	0.5799759580153714
196	Feature197	2.2456508552780132
197	Feature198	0.39160055156355034
198	Feature199	0.28187857669083405
199	Feature200	-0.020247653000884217
200	Feature201	0.9504303439172713
201	Feature202	0.7365953386767531
202	Feature203	0.4072805831137236
203	Feature204	0.4029333054720759
204	Feature205	1.218134875390773
205	Feature206	0.6154894900368099
206	Feature207	1.702239546370652
207	Feature208	1.0314932209893883
208	Feature209	0.4257329876177196
209	Feature210	0.6094074251781888
210	Feature211	0.39134479985492837
211	Feature212	0.7091841016183534
212	Feature213	2.2278356240976
213	Feature214	0.4522417399723699
214	Feature215	0.2948931611462412
215	Feature216	0.4604701372036589
216	Feature217	0.7597965325530416
217	Feature218	0.4159624459367497
218	Feature219	0.07161919338228268
219	Feature220	1.8011343703164941
220	Feature221	0.451812552437537
221	Feature222	0.5161212806354573
222	Feature223	1.010117813209078
223	Feature224	0.505953762530675
224	Feature225	5.16099619060528
225	Feature226	7.0001071723777155
226	Feature227	0.2957698884925638
227	Feature228	0.7652598558531841
228	Feature229	0.21076339365035573
229	Feature230	0.3384201401216881
230	Feature231	0.8747982410264599
231	Feature232	0.27321940488212476
232	Feature233	0.09810270153664885
233	Feature234	0.9521353777735889
234	Feature235	0.5282177728742092
235	Feature236	0.31751467743637485
236	Feature237	0.6572015093143517
237	Feature238	5.630931513573455
238	Feature239	3.2008903257321744
239	Feature240	1.0834357057646933
240	Feature241	1.1236974196803298
241	Feature242	0.7819462160721163
242	Feature243	0.4227246511033503
243	Feature244	1.2259981440447156
244	Feature245	0.8262352353722388
245	Feature246	0.6147365400542981
246	Feature247	0.4967098739168116
247	Feature248	0.33930986342528985
248	Feature249	0.4558595820090008
249	Feature250	0.6561587717039392
250	Feature251	0.48783474469376514
251	Feature252	0.6127242065367595
252	Feature253	0.5964619335512099
253	Feature254	0.09835321569837688
254	Feature255	0.3991977573449287
255	Feature256	0.5245302459626175
256	Feature257	0.2950618216372133
257	Feature258	0.22300741728643447
258	Feature259	-0.06289483718074639
259	Feature260	0.17818401449521884
260	Feature261	0.012453812103527787
261	Feature262	0.047612351389336935
262	Feature263	0.09872046339398072
263	Feature264	0.26701170872878305
264	Feature265	-0.1072685004591018
265	Feature266	-0.04959986290107824
266	Feature267	0.019985638734324542
267	Feature268	-0.21847753135269138
268	Feature269	0.34071811863846635
269	Feature270	0.007470852367758847
270	Feature271	-0.12262957670933322
271	Feature272	0.5978545349624123
272	Feature273	0.7932150173195447
273	Feature274	0.41081377134131225
274	Feature275	1.0206788065271437
275	Feature276	0.08607695283502417
276	Feature277	-0.2555011566540409
277	Feature278	-0.09596262619982558
278	Feature279	0.17141499830896004
279	Feature280	0.03201604960127218
280	Feature281	0.2040058269306575
281	Feature282	0.09443933519570291
282	Feature283	0.1675367452413505
283	Feature284	0.2938966602062598
284	Feature285	0.34026279049390973
285	Feature286	-0.014577537465154783
286	Feature287	0.08207116570450433
287	Feature288	0.06583400440052148
288	Feature289	0.48001412856796455
289	Feature290	0.13811001776521792
290	Feature291	-0.17433927099983584
291	Feature292	0.07233789667306771
292	Feature293	0.10960404262067944
293	Feature294	-0.2457441068699186
294	Feature295	0.3442211156206626
295	Feature296	0.096394166653722
296	Feature297	0.07114726819609449
297	Feature298	0.3909362357292096
298	Feature299	-0.15482719100722456
299	Feature300	0.16123859847652405
300	Feature301	0.49194717555181466
301	Feature302	0.4584955786413274
302	Feature303	0.14673004077813728
303	Feature304	0.34013618768363546
304	Feature305	0.6946024832083167
305	Feature306	0.04835574691414184
306	Feature307	-0.045192589851308855
307	Feature308	0.5221221652345238
308	Feature309	0.1369509559579223
309	Feature310	0.28109776699098354
310	Feature311	-0.12114321292158303
311	Feature312	-0.020414004213168323
312	Feature313	0.09653667318459509
313	Feature314	0.32116658707415136
314	Feature315	0.4758080712605504
315	Feature316	-0.2362529120871718
316	Feature317	0.46527667291593694
317	Feature318	0.3514433198776229
318	Feature319	0.016103729300910263
319	Feature320	-0.011847090463651634
320	Feature321	0.04861712668757304
321	Feature322	-0.027275985508495398
322	Feature323	-0.178217460472161
323	Feature324	-0.021918939315793737
324	Feature325	-0.1583555930255493
325	Feature326	0.48777793862244456
326	Feature327	0.009485736740513055
327	Feature328	0.21894485441047706
328	Feature329	0.5152414775613351
329	Feature330	0.32789882758602246
330	Feature331	0.016547483323626655
331	Feature332	-0.07598151517483837
332	Feature333	-0.14023724891014583
333	Feature334	1.004970849038623
334	Feature335	0.052477768759855326
335	Feature336	0.18219891455066742
336	Feature337	0.1664595830150303
337	Feature338	-0.012739055544426704
338	Feature339	1.0274958817702016
339	Feature340	0.43058231088749177
340	Feature341	-0.003164677481034459
341	Feature342	-0.13165106591729975
342	Feature343	-0.024893853179943096
343	Feature344	0.28881717724781497
344	Feature345	0.27728179848299955
345	Feature346	0.07284527322689884
346	Feature347	0.26417695342629927
347	Feature348	-0.08554549646159193
348	Feature349	0.06801878644828345
349	Feature350	0.3712985383025071
350	Feature351	0.09507130877475663
351	Feature352	-0.09240192766866626
352	Feature353	0.6339395997034866
353	Feature354	-0.22847778465825036
354	Feature355	0.11239408954192402
355	Feature356	0.09125512323709527
356	Feature357	0.2144229023247461
357	Feature358	-0.10942732908856345
358	Feature359	0.05676865832859542
359	Feature360	0.05983345583337417
360	Feature361	0.13243724957509323
361	Feature362	0.07623899442316788
362	Feature363	0.1820396532873633
363	Feature364	0.48891882049918095
364	Feature365	0.21706938371630238
365	Feature366	0.009918854114383055
366	Feature367	-0.05952091117789932
367	Feature368	-0.2338175408242462
368	Feature369	-0.08159917029184893
369	Feature370	-0.0041519956545911256
370	Feature371	0.013602335307534049
371	Feature372	0.001717317709718984
372	Feature373	0.42767240391397615
373	Feature374	0.11777754334826666
374	Feature375	-0.016519794074832745
375	Feature376	0.20044284070326995
376	Feature377	0.1291015868465397
377	Feature378	0.06040655300000251
378	Feature379	-0.056917535948434524
379	Feature380	0.732233089416763
380	Feature381	-0.05540460212384072
381	Feature382	0.005121107180317509
382	Feature383	0.1135900687364517
383	Feature384	-0.15437074274512286
384	Feature385	0.7373043924355482
385	Feature386	-0.01255690321475995
386	Feature387	0.05604423303995147
387	Feature388	-0.11402999135244356
388	Feature389	-0.19266210737920333
389	Feature390	0.15850749929897534
390	Feature391	0.07539921452855677
391	Feature392	0.4509318460521603
392	Feature393	0.13318730109216156
393	Feature394	0.03523719271139343
394	Feature395	0.06456824969113296
395	Feature396	0.06926739203552126
396	Feature397	-0.14239891087881484
397	Feature398	0.15546011967216225
398	Feature399	0.38548443288357154
399	Feature400	0.25954082607357243
400	Feature401	0.14888900569170305
401	Feature402	0.1314123133637753
402	Feature403	-0.22313154930498505
403	Feature404	0.23095931283995438
404	Feature405	0.5386192848631888
405	Feature406	0.17646979276025734
406	Feature407	-0.027503384070927936
407	Feature408	0.025418516760281576
408	Feature409	0.3656527046004017
409	Feature410	0.02448098643989873
410	Feature411	0.13463291461440105
411	Feature412	0.16455628792852642
412	Feature413	-0.06306070115084587
413	Feature414	-0.03631216774842372
414	Feature415	-0.01658667077100319
415	Feature416	0.023674001393989022
416	Feature417	0.49825304077834587
417	Feature418	0.10943195654769032
418	Feature419	0.4528572286743854
419	Feature420	-0.1186529297426821
420	Feature421	0.008217689465307923
421	Feature422	-0.00044573156989436693
422	Feature423	0.9679133607356312
423	Feature424	0.812602046078562
424	Feature425	0.02821242647773966
425	Feature426	-0.058104769541004304
426	Feature427	-0.13023266374947617
427	Feature428	-0.012504472466269722
428	Feature429	0.07090029378142272
429	Feature430	0.17639941647820245
430	Feature431	0.38611893535009834
431	Feature432	0.03833567672464946
432	Feature433	-0.04634817227785935
433	Feature434	-0.005928566067078444
434	Feature435	0.008164054592644224
435	Feature436	0.09104804844219502
436	Feature437	0.051022439079454016
437	Feature438	0.4760588559234088
438	Feature439	-0.07605185899932002
439	Feature440	-0.02431919817815532
440	Feature441	0.20851310789991526
441	Feature442	0.4413284155812936
442	Feature443	0.0031196382449298976
443	Feature444	-0.007224128748133887
444	Feature445	-0.29602890071378996
445	Feature446	0.11122001363242742
446	Feature447	0.033526518235135
447	Feature448	-0.008774222510803294
448	Feature449	0.24186271704654383
449	Feature450	-0.297379836982231
450	Feature451	-0.046063222821185704
451	Feature452	0.13400955547368104
452	Feature453	-0.06634782486987804
453	Feature454	-0.22785216866418503
454	Feature455	0.11122262829173975
455	Feature456	0.06318255528702052
456	Feature457	0.17767163343858614
457	Feature458	0.3098545939217062
458	Feature459	0.12304193434948907
459	Feature460	0.4586268237270964
460	Feature461	-0.04286692097362669
461	Feature462	0.21694475327389878
462	Feature463	0.09872107146606988
463	Feature464	0.8042921530603019
464	Feature465	0.036684644969967796
465	Feature466	0.02513068418946508
466	Feature467	-0.06231067337681981
467	Feature468	0.4847789712383674
468	Feature469	0.23578847998162128
469	Feature470	-0.03557402704191031
470	Feature471	0.16260326412664927
471	Feature472	0.09969921376922394
472	Feature473	-0.2862949464370829
473	Feature474	0.07358230428713271
474	Feature475	-0.24422029920200605
475	Feature476	0.20015485810182643
476	Feature477	-0.09397665835049618
477	Feature478	1.0372016345981632
478	Feature479	0.20207466359029763
479	Feature480	0.41228746949588596
480	Feature481	0.3063215775086771
481	Feature482	-0.06478588188987312
482	Feature483	0.15262135648516467
483	Feature484	0.5039306527412766
484	Feature485	0.27089202233175724
485	Feature486	-0.14442617155542198
486	Feature487	0.047083566186085134
487	Feature488	0.7839156216826694
488	Feature489	0.15177715381061027
489	Feature490	0.23960260124923038
490	Feature491	0.035219555669129876
491	Feature492	0.13111396639380546
492	Feature493	0.16769190107115658
493	Feature494	0.0680949939773075
494	Feature495	-0.19929488052106045
495	Feature496	-0.03248893067737005
496	Feature497	-0.0770149642432764
497	Feature498	0.328274609059157
498	Feature499	0.057975164963165585
499	Feature500	-0.2079971490662157
500	Feature501	0.5103907190625474
501	Feature502	0.028203533365034367
502	Feature503	0.016740378110538162
503	Feature504	0.1540240803344518
504	Feature505	-0.14192662006305784
505	Feature506	0.11106901650885287
506	Feature507	0.37287521608984625
507	Feature508	-0.06688372027128059
508	Feature509	0.0439125118113195
509	Feature510	0.3169307306530785
510	Feature511	0.45992113248748345
511	Feature512	0.7042730060808732
512	Feature513	-0.3103324439788384
513	Feature514	0.22652530897964504
514	Feature515	-0.015449787784605378
515	Feature516	0.18708094280798968
516	Feature517	-0.3722411665225785
517	Feature518	-0.43884150512202175
518	Feature519	-0.24330985865455096
519	Feature520	0.0010947923205966294
520	Feature521	0.5376847997858962
521	Feature522	-0.2242144256039488
522	Feature523	-0.36277823136388726
523	Feature524	0.35393440963546496
524	Feature525	2.0189284293901966
525	Feature526	-0.13984874851389242
526	Feature527	0.5968018600600253
527	Feature528	-0.3055484794641731
528	Feature529	0.02750436938113634
529	Feature530	-0.18121809829109609
530	Feature531	-0.05752318905590902
531	Feature532	-0.07614006384381469
532	Feature533	-0.03551531635737685
533	Feature534	-0.09987004495286698
534	Feature535	-0.350317343400638
535	Feature536	-0.2045503865180003
536	Feature537	-0.3030368451268066
537	Feature538	-0.15245586470613134
538	Feature539	-0.4601074588486346
539	Feature540	-0.24768968757695797
540	Feature541	0.08261665449114204
541	Feature542	-0.41712217441870464
542	Feature543	1.949957404927698
543	Feature544	0.26585614455801204
544	Feature545	-0.09322819225380352
545	Feature546	-0.3651131812198897
546	Feature547	-0.05559331154312077
547	Feature548	-0.1828173936463546
548	Feature549	0.5805689299120932
549	Feature550	-0.5446708515179792
550	Feature551	-0.0940412988508464
551	Feature552	1.9541176778327416
552	Feature553	-0.44501298076951884
553	Feature554	0.17860363719913872
554	Feature555	-0.21582465253138064
555	Feature556	-0.4601379679064225
556	Feature557	-0.09599276104193143
557	Feature558	3.7754995412983434
558	Feature559	-0.18770488777728636
559	Feature560	0.2369155100826054
560	Feature561	-0.34442267325301007
561	Feature562	-0.008386583778670872
562	Feature563	-0.025504506275821938
563	Feature564	0.7460793705308147
564	Feature565	0.300421207282915
565	Feature566	0.10103545922747656
566	Feature567	0.3514646690479864
567	Feature568	0.42663142869053994
568	Feature569	-0.36066732811940677
569	Feature570	0.0014111919085321389
570	Feature571	-0.0380804941349224
571	Feature572	-0.27705611948553943
572	Feature573	-0.2132090986451751
573	Feature574	-0.28831397118212804
574	Feature575	-0.05186218296485702
575	Feature576	-0.3517977199958069
576	Feature577	0.14691124336377404
577	Feature578	0.14793646979318809
578	Feature579	-0.18048883970272472
579	Feature580	-0.22329944529610993
580	Feature581	0.028758505498446968
581	Feature582	-0.19189150384055745
582	Feature583	-0.35061019238402436
583	Feature584	0.07320179671296245
584	Feature585	-0.007481454719774175
585	Feature586	0.5974389994509408
586	Feature587	0.09619627603700263
587	Feature588	0.9302110297260673
588	Feature589	-0.48211855146470606
589	Feature590	1.586828426313129
590	Feature591	-0.10920232118254142
591	Feature592	0.2751687385990666
592	Feature593	0.0764241806906235
593	Feature594	0.45603893390880423
594	Feature595	-0.26852652268941635
595	Feature596	0.007733028759386659
596	Feature597	-0.17355360023369165
597	Feature598	-0.23572341833220178
598	Feature599	-0.4305465246343639
599	Feature600	0.07898957540906652
600	Feature601	0.5291111464079512
601	Feature602	-0.2232599113529136
602	Feature603	0.08906607129119512
603	Feature604	-0.3991252011901198
604	Feature605	-0.2115659491819293
605	Feature606	0.27174414020743826
606	Feature607	-0.5354953994981444
607	Feature608	-0.03515727947318437
608	Feature609	0.09111723810688119
609	Feature610	-0.27597280256280005
610	Feature611	1.2953058430692386
611	Feature612	-0.2165470541260292
612	Feature613	0.056000940718966705
613	Feature614	-0.3411313703692324
614	Feature615	-0.07494799717317106
615	Feature616	0.1634577531423159
616	Feature617	-0.19836838951609173
617	Feature618	-0.07644151620641508
618	Feature619	-0.028981383774175425
619	Feature620	2.1766698814801533
620	Feature621	0.1963521593925762
621	Feature622	-0.3426163265383659
622	Feature623	-0.3682819753559675
623	Feature624	-0.4783835034827313
624	Feature625	0.3615581075552435
625	Feature626	-0.22561182876884717
626	Feature627	0.05853494510299862
627	Feature628	-0.1396492605698367
628	Feature629	-0.11195550151634696
629	Feature630	0.21577970267486665
630	Feature631	-0.259809309366198
631	Feature632	0.02905511287097403
632	Feature633	0.14104375250218862
633	Feature634	-0.36559450540486726
634	Feature635	-0.31723951611807427
635	Feature636	-0.20430060277946366
636	Feature637	0.5023767188828172
637	Feature638	4.734385008970218
638	Feature639	-0.07779984015925431
639	Feature640	0.6671574652476274
640	Feature641	-0.06491005787830326
641	Feature642	-0.14013131823985672
642	Feature643	0.06478410835846186
643	Feature644	0.19547676030490885
644	Feature645	0.31648282954746204
645	Feature646	-0.5375209628503315
646	Feature647	-0.39081902904468796
647	Feature648	-0.21351228098592628
648	Feature649	-0.1901691703613464
649	Feature650	-0.11982665684000857
650	Feature651	-0.21223460066393346
651	Feature652	-0.27804176541293535
652	Feature653	-0.11902254580331713
653	Feature654	0.016019902320891163
654	Feature655	-0.18463768610620657
655	Feature656	0.04287751278669991
656	Feature657	-0.2130505313453714
657	Feature658	-0.39318279845965093
658	Feature659	-0.1307378970544752
659	Feature660	0.07648324377229261
660	Feature661	1.4241042445621068
661	Feature662	-0.3472199242905256
662	Feature663	-0.11000822081755579
663	Feature664	0.45984591418509363
664	Feature665	-0.4911164291941906
665	Feature666	-0.02900435212825127
666	Feature667	-0.022072207448461903
667	Feature668	0.6710926601266296
668	Feature669	0.03759982260616414
669	Feature670	0.43005838175391514
670	Feature671	-0.3711588780575116
671	Feature672	-0.1791954771084711
672	Feature673	-0.1285413486504189
673	Feature674	-0.2767286750095312
674	Feature675	-0.4304370219397144
675	Feature676	-0.040610733334138324
676	Feature677	0.614316058043413
677	Feature678	0.39655482348718407
678	Feature679	-0.1471333165122287
679	Feature680	-0.09039531918604123
680	Feature681	1.4188577066705639
681	Feature682	0.06797623872680474
682	Feature683	-0.28861542334224943
683	Feature684	0.466415989370197
684	Feature685	0.1630403229800206
685	Feature686	-0.34207426007244046
686	Feature687	-0.1405764896834422
687	Feature688	0.37362542156691997
688	Feature689	0.28972473801315124
689	Feature690	-0.25188464883553574
690	Feature691	0.05450949068910049
691	Feature692	-0.2691478283433902
692	Feature693	-0.22721118947389735
693	Feature694	-0.0388998776290717
694	Feature695	-0.5277258482833722
695	Feature696	0.12187984516183853
696	Feature697	-0.30777984896758087
697	Feature698	-0.18503430793798395
698	Feature699	-0.30918309023688956
699	Feature700	0.4379678036233926
700	Feature701	-0.11721225349798184
701	Feature702	0.1535266067698889
702	Feature703	-0.22504167714507073
703	Feature704	-0.09986999152550048
704	Feature705	1.0385095866165464
705	Feature706	-0.16968014156829814
706	Feature707	-0.08266641258897899
707	Feature708	0.44096741544692947
708	Feature709	-0.3036217557246609
709	Feature710	-0.3943351720128077
710	Feature711	0.400054473771097
711	Feature712	-0.11526833449172906
712	Feature713	-0.5112100582891543
713	Feature714	0.1335692752631706
714	Feature715	-0.11895495065357076
715	Feature716	-0.49076773603760865
716	Feature717	-0.21574435464427577
717	Feature718	1.135023021440805
718	Feature719	-0.06143126989765443
719	Feature720	0.22232121458933507
720	Feature721	0.8402656692967334
721	Feature722	-0.05266468035960805
722	Feature723	-0.213917770021267
723	Feature724	-0.0666404087587248
724	Feature725	-0.2635512861042245
725	Feature726	0.3205755765614068
726	Feature727	0.03418634215161464
727	Feature728	-0.29362282475091384
728	Feature729	2.441978781812378
729	Feature730	-0.06513932920378375
730	Feature731	0.1267427523786448
731	Feature732	-0.3408533482945491
732	Feature733	0.6039374095012482
733	Feature734	-0.11943314424407105
734	Feature735	0.27713475349499817
735	Feature736	-0.11153854796427436
736	Feature737	2.7640430954706003
737	Feature738	-0.28968289689130783
738	Feature739	-0.2558077665765345
739	Feature740	-0.26740585686311263
740	Feature741	0.2939701452116016
741	Feature742	-0.16522665178970047
742	Feature743	-0.1482822351612862
743	Feature744	-0.21980483964529848
744	Feature745	0.09431405875052455
745	Feature746	0.3621412446537654
746	Feature747	-0.2600459163612162
747	Feature748	-0.23983113131249129
748	Feature749	-0.23268040998376666
749	Feature750	0.04122865421655906
750	Feature751	-0.008379652977311762
751	Feature752	-0.3389676391520549
752	Feature753	0.30042400489968546
753	Feature754	-0.31766703403034946
754	Feature755	-0.26330708153974236
755	Feature756	-0.257372188281964
756	Feature757	-0.3353764521597903
757	Feature758	-0.34839930166470817
758	Feature759	0.9002090343041241
759	Feature760	-0.1271531384986245
760	Feature761	-0.3427004609315932
761	Feature762	-0.32502510445983124
762	Feature763	0.0073703471907259335
763	Feature764	-0.02906524738897124
764	Feature765	-0.2302073976309616
765	Feature766	0.16089908426832222
766	Feature767	0.7169223110665885
767	Feature768	0.3923593472354778
768	Feature769	-0.410311842071839
769	Feature770	-0.4085231663282236
770	Feature771	-0.1632624801864633
771	Feature772	-0.030408119527254317
772	Feature773	-0.413241201439188
773	Feature774	-0.2160410113668435
774	Feature775	0.025394811234292665
775	Feature776	-0.5522804749232514
776	Feature777	-0.038163806877600764
777	Feature778	0.7808376171344038
778	Feature779	-0.23172724471228742
779	Feature780	-0.2429191985105125
780	Feature781	-0.06096863190810353
781	Feature782	-0.16199133085358033
782	Feature783	-0.3659286078046783
783	Feature784	-0.5302176914752823
784	Feature785	-0.3566270404642229
785	Feature786	-0.07750118567750933
786	Feature787	-0.17934709586392497
787	Feature788	-0.08241790913533525
788	Feature789	-0.2741603441612023
789	Feature790	-0.5857248257447989
790	Feature791	0.14461307846707602
791	Feature792	0.2670584817261443
792	Feature793	-0.45638791193788897
793	Feature794	0.1355182102266312
794	Feature795	0.41628464947046534
795	Feature796	0.25306632549179936
796	Feature797	-0.06084699241941021
797	Feature798	-0.16274028692564033
798	Feature799	0.777423908237538
799	Feature800	-0.14640697965440094
800	Feature801	0.9141295262386112
801	Feature802	-0.03315506377509335
802	Feature803	-0.2416489177358007
803	Feature804	0.3871872384249995
804	Feature805	-0.30958075448615224
805	Feature806	-0.038979243057440265
806	Feature807	0.06685794066767797
807	Feature808	-0.26643731712681046
808	Feature809	0.36672841982163246
809	Feature810	0.021443016694894332
810	Feature811	-0.1470470797487243
811	Feature812	0.20541003127127394
812	Feature813	-0.5867450758956039
813	Feature814	-0.13274526133770195
814	Feature815	0.15676021397555806
815	Feature816	0.7034064293327085
816	Feature817	-0.34077430634491235
817	Feature818	-0.013128143353448198
818	Feature819	-0.12639647044218158
819	Feature820	1.697770163737731
820	Feature821	-0.40600478970131226
821	Feature822	0.7152147269432904
822	Feature823	0.1355705210180637
823	Feature824	-0.2263185054739952
824	Feature825	0.032754701105198875
825	Feature826	-0.29375307381852706
826	Feature827	-0.07515829336459304
827	Feature828	1.0067350980338035
828	Feature829	-0.3416637740745934
829	Feature830	-0.14511664515132175
830	Feature831	0.4403673827573305
831	Feature832	-0.250650802217418
832	Feature833	0.6724746290703111
833	Feature834	0.20662421605582915
834	Feature835	-0.13122014084793596
835	Feature836	0.4063440615094129
836	Feature837	-0.22225937429116527
837	Feature838	0.018230823512506232
838	Feature839	0.19947510239084001
839	Feature840	0.03558830732694215
840	Feature841	-0.4754745714156542
841	Feature842	-0.18915870954733632
842	Feature843	0.25648362206667463
843	Feature844	-0.28771780849159956
844	Feature845	-0.09936201697802614
845	Feature846	0.29942645573255955
846	Feature847	-0.16798988387957814
847	Feature848	-0.15106287621762685
848	Feature849	-0.18604330607749006
849	Feature850	1.3530842784929953
850	Feature851	-0.25727072524318056
851	Feature852	-0.06703023462199646
852	Feature853	0.3350142867337203
853	Feature854	-0.25090827705642527
854	Feature855	-0.25642678710048133
855	Feature856	-0.11479376224606994
856	Feature857	-0.23688160662790028
857	Feature858	0.08027247077212307
858	Feature859	-0.13830859598884246
859	Feature860	-0.0659669857137801
860	Feature861	0.07879971421840422
861	Feature862	-0.2107200257087609
862	Feature863	-0.479200715954716
863	Feature864	-0.22583983812426564
864	Feature865	-0.20716437904726034
865	Feature866	-0.37509123519020127
866	Feature867	1.7415531330635536
867	Feature868	0.5234534074541348
868	Feature869	1.0879250490361922
869	Feature870	-0.1569185569643778
870	Feature871	-0.14140924801997504
871	Feature872	-0.25138613316593617
872	Feature873	-0.4845690594085497
873	Feature874	-0.020841329307855015
874	Feature875	-0.2512972760627926
875	Feature876	-0.15765569629696613
876	Feature877	0.525052002797573
877	Feature878	0.02500735150846009
878	Feature879	-0.3656958380406606
879	Feature880	-0.026025890736862817
880	Feature881	1.248114692789615
881	Feature882	-0.31000646379246066
882	Feature883	0.04565167877449239
883	Feature884	-0.42472818828634185
884	Feature885	-0.20980490316597483
885	Feature886	0.10594766908502817
886	Feature887	-0.09421855079723379
887	Feature888	-0.02572017218032401
888	Feature889	0.3784425664780045
889	Feature890	0.026211621876833773
890	Feature891	-0.21953449885299403
891	Feature892	-0.10420277527737974
892	Feature893	0.11151636192131416
893	Feature894	-0.1735889898198857
894	Feature895	0.617783487933555
895	Feature896	-0.3003807114026124
896	Feature897	0.041715455933234155
897	Feature898	-0.16436636283067113
898	Feature899	-0.32714206881132607
899	Feature900	-0.22752258740464987
900	Feature901	-0.2958489114427982
901	Feature902	-0.14786635033978326
902	Feature903	-0.42604367976412194
903	Feature904	-0.16348960862322642
904	Feature905	-0.19663336244065396
905	Feature906	-0.4444160499641844
906	Feature907	0.0021377414937132906
907	Feature908	-0.5073426935656897
908	Feature909	-0.18595406375672646
909	Feature910	-0.11314485410573934
910	Feature911	1.4599074210103278
911	Feature912	-0.34590758069655936
912	Feature913	0.25338473341185114
913	Feature914	-0.22874113532035362
914	Feature915	0.03319556752952285
915	Feature916	0.2086095625525757
916	Feature917	-0.029579010806867888
917	Feature918	-0.3264139028602791
918	Feature919	1.4040079828210505
919	Feature920	-0.2773803847341958
920	Feature921	-0.14582283049958156
921	Feature922	0.3307213945291779
922	Feature923	-0.19811315874264057
923	Feature924	-0.2553909484475453
924	Feature925	-0.3240031335083415
925	Feature926	-0.08291937366673248
926	Feature927	-0.3065705901195172
927	Feature928	-0.0792997787315251
928	Feature929	-0.19892722508728794
929	Feature930	-0.06348169206591907
930	Feature931	-0.2625842678957257
931	Feature932	-0.34073108013499664
932	Feature933	-0.24838858175603143
933	Feature934	0.6311670931069736
934	Feature935	-0.26338493349184217
935	Feature936	-0.2169873626840825
936	Feature937	1.2193098294464542
937	Feature938	-0.18322507279591746
938	Feature939	2.194838451220966
939	Feature940	0.0019472497364476165
940	Feature941	0.08385401300132413
941	Feature942	0.037975078001162364
942	Feature943	2.473654335176572
943	Feature944	-0.10068932426296962
944	Feature945	-0.4428035521591479
945	Feature946	-0.372230442943405
946	Feature947	-0.13219652865588535
947	Feature948	-0.03462800217835658
948	Feature949	-0.06567632260449846
949	Feature950	0.44630804441117705
950	Feature951	0.09988604405015389
951	Feature952	0.13653262320696688
952	Feature953	0.6334981100601148
953	Feature954	1.3150790337428806
954	Feature955	1.2071996413038766
955	Feature956	-0.18454088773141147
956	Feature957	0.6510711254622368
957	Feature958	-0.3604187563366506
958	Feature959	0.07396507376947757
959	Feature960	-0.0998101454946514
960	Feature961	0.2789437749117452
961	Feature962	-0.14123614941898507
962	Feature963	-0.2935914739407862
963	Feature964	-0.2870052595623325
964	Feature965	-0.3239414961787713
965	Feature966	0.45982885802411294
966	Feature967	-0.3167833650603096
967	Feature968	-0.18801427866781598
968	Feature969	0.06474584114428833
969	Feature970	-0.007251090167510925
970	Feature971	2.253594372792431
971	Feature972	-0.2707653399176672
972	Feature973	-0.0693369623217119
973	Feature974	-0.2716449924710421
974	Feature975	-0.27618066740550734
975	Feature976	-0.3437727186908173
976	Feature977	0.08241301087464234
977	Feature978	-0.2892123142610175
978	Feature979	-0.33226548577481974
979	Feature980	-0.4989299514541436
980	Feature981	-0.01437420985884882
981	Feature982	-0.40635031396647464
982	Feature983	-0.13855772061230245
983	Feature984	1.7262129799302965
984	Feature985	0.048201478188851586
985	Feature986	0.7466619491462326
986	Feature987	-0.014669721741048533
987	Feature988	-0.25647123152429585
988	Feature989	0.21911223158871598
989	Feature990	0.05480193638762417
990	Feature991	-0.3034020459829316
991	Feature992	-0.1986569949061678
992	Feature993	-0.19547380463659467
993	Feature994	-0.15735480271210722
994	Feature995	-0.04965998541172137
995	Feature996	-0.26730511328665624
996	Feature997	-0.08169045695301463
997	Feature998	0.1734849554799079
998	Feature999	-0.3205352149181682
999	Feature1000	-0.4190886708762475
1000	Feature1001	0.24190023836799984
1001	Feature1002	-0.17744506387909512
1002	Feature1003	-0.23204998531802506
1003	Feature1004	-0.43813026628544793
1004	Feature1005	-0.268618975736688
1005	Feature1006	-0.4090840352633801
1006	Feature1007	-0.2785370724002826
1007	Feature1008	-0.13253737334891516
1008	Feature1009	-0.244723641940645
1009	Feature1010	-0.28401196909182985
1010	Feature1011	0.2762022497675537
1011	Feature1012	0.0070288613493624565
1012	Feature1013	-0.03956521222943835
1013	Feature1014	1.3208947405237308
1014	Feature1015	0.21858768940303716
1015	Feature1016	-0.13500088657962797
1016	Feature1017	-0.39677858232584384
1017	Feature1018	-0.36092752058057664
1018	Feature1019	-0.39462732783910165
1019	Feature1020	-0.27456842915229074
1020	Feature1021	-0.37245251143368296
1021	Feature1022	-0.4942963130450594
1022	Feature1023	-0.1114478906898198
1023	Feature1024	-0.21338263353085887
1024	Feature1025	0.5377542346523422
1025	Feature1026	0.01630094445349299
1026	Feature1027	-0.37213759217555087
1027	Feature1028	-0.24792356366489587
1028	Feature1029	0.0658707900807145
1029	Feature1030	-0.38422823493618435
1030	Feature1031	-0.13038870888018272
1031	Feature1032	-0.252810761910285
1032	Feature1033	-0.5668946589654329
1033	Feature1034	0.110268912752971
1034	Feature1035	0.31061710241964374
1035	Feature1036	-0.0973999824591
1036	Feature1037	-0.44465777148678287
1037	Feature1038	-0.08218545480244088
1038	Feature1039	-0.2406143489509865
1039	Feature1040	-0.33715452897476283
1040	Feature1041	-0.09665878428875543
1041	Feature1042	0.208499980066524
1042	Feature1043	0.030418361049306668
1043	Feature1044	-0.08452715797272471
1044	Feature1045	-0.16642362865825688
1045	Feature1046	-0.11846596648159262
1046	Feature1047	-0.12519234860717504
1047	Feature1048	2.05568476458277
1048	Feature1049	0.2942937066862597
1049	Feature1050	0.8268158523968356
1050	Feature1051	-0.20561040035108194
1051	Feature1052	0.1330941914187272
1052	Feature1053	-0.03124412109253425
1053	Feature1054	0.28345397860829946
1054	Feature1055	0.19271821241046003
1055	Feature1056	-0.05745468150991895
1056	Feature1057	-0.3890377781920752
1057	Feature1058	-0.14106166406785742
1058	Feature1059	-0.36698963817519503
1059	Feature1060	0.06066433814542163
1060	Feature1061	-0.48433731500720784
1061	Feature1062	-0.2925126260807899
1062	Feature1063	-0.255068637094479
1063	Feature1064	-0.2655366918124344
1064	Feature1065	0.11590533733043695
1065	Feature1066	-0.07760015876434535
1066	Feature1067	-0.13943253650314436
1067	Feature1068	0.25141535338279286
1068	Feature1069	2.2123125401228543
1069	Feature1070	-0.4502981851067005
1070	Feature1071	-0.18147562510486062
1071	Feature1072	0.5460462072677763
1072	Feature1073	0.22252844733165664
1073	Feature1074	-0.12264423544143432
1074	Feature1075	-0.06741390853366551
1075	Feature1076	-0.1700203320360601
1076	Feature1077	-0.36224433971254244
1077	Feature1078	-0.23435585470445053
1078	Feature1079	-0.06224104076785375
1079	Feature1080	-0.30368674751178154
1080	Feature1081	-0.33391226940351637
1081	Feature1082	-0.2890824967676401
1082	Feature1083	-0.4568723346381821
1083	Feature1084	0.004583668539426018
1084	Feature1085	-0.34453389572295207
1085	Feature1086	-0.010739045499540802
1086	Feature1087	-0.07012232079549298
1087	Feature1088	-0.3957730144230482
1088	Feature1089	-0.45541674143916044
1089	Feature1090	-0.5211734316695165
1090	Feature1091	-0.1664415009771467
1091	Feature1092	0.2463393016861988
1092	Feature1093	-0.1995883517921985
1093	Feature1094	-0.2974935655988898
1094	Feature1095	0.2476037139056251
1095	Feature1096	-0.15780404252629732
1096	Feature1097	-0.1782441226389399
1097	Feature1098	0.12621803598305953
1098	Feature1099	-0.25826572057132396
1099	Feature1100	1.8036560488301154
1100	Feature1101	-0.2439416835855374
1101	Feature1102	-0.41858703898747757
1102	Feature1103	-0.3432368318608806
1103	Feature1104	0.21766775959902906
1104	Feature1105	0.27291442854468806
1105	Feature1106	-0.037456032683215776
1106	Feature1107	-0.10633006937873644
1107	Feature1108	0.52990137341581
1108	Feature1109	0.13244523631041663
1109	Feature1110	-0.26294801360133707
1110	Feature1111	0.09985439354424645
1111	Feature1112	-0.08810370079410404
1112	Feature1113	-0.1350657993551287
1113	Feature1114	-0.31518035116976784
1114	Feature1115	0.07338796657964543
1115	Feature1116	0.35018659211523173
1116	Feature1117	-0.03594910372707125
1117	Feature1118	-0.3038109970641533
1118	Feature1119	-0.17265157601137696
1119	Feature1120	-0.4300329844578667
1120	Feature1121	-0.29110101475026073
1121	Feature1122	-0.0798655450431731
1122	Feature1123	-0.2446950157266075
1123	Feature1124	-0.2623225791268013
1124	Feature1125	0.6929746110472845
1125	Feature1126	-0.2716000852779857
1126	Feature1127	-0.12384959521992339
1127	Feature1128	-0.27459353666235403
1128	Feature1129	-0.16051451120333782
1129	Feature1130	0.04339460248336871
1130	Feature1131	-0.32527424778858505
1131	Feature1132	-0.21049346513146394
1132	Feature1133	-0.11031946395463461
1133	Feature1134	-0.4067561202277621
1134	Feature1135	-0.09033645481158449
1135	Feature1136	-0.1209776943508528
1136	Feature1137	-0.3815198413683073
1137	Feature1138	-0.0637175340540488
1138	Feature1139	-0.158524004228615
1139	Feature1140	0.007634047256333091
1140	Feature1141	0.11411062290505256
1141	Feature1142	-0.07289448955023446
1142	Feature1143	0.13079256234100137
1143	Feature1144	0.02420348993666178
1144	Feature1145	0.1379555405139796
1145	Feature1146	-0.021133832111015736
1146	Feature1147	-0.26582075995126997
1147	Feature1148	0.43729164403519616
1148	Feature1149	-0.273421142717298
1149	Feature1150	-0.029633585293655607
1150	Feature1151	-0.00735899739153512
1151	Feature1152	-0.46676777327426666
1152	Feature1153	-0.13597277575746428
1153	Feature1154	-0.10011854891358306
1154	Feature1155	-0.5102437866420261
1155	Feature1156	-0.00989335145490205
1156	Feature1157	-0.3826240170484595
1157	Feature1158	0.03888832490455015
1158	Feature1159	-0.3261061510949068
1159	Feature1160	-0.16665911589265367
1160	Feature1161	-0.36807866728801847
1161	Feature1162	-0.3390634088295125
1162	Feature1163	1.1497462847097042
1163	Feature1164	-0.2770568475627209
1164	Feature1165	0.6468757723206773
1165	Feature1166	-0.18166370791903455
1166	Feature1167	-0.3036834591462824
1167	Feature1168	0.04461396095318426
1168	Feature1169	-0.3877338975307909
1169	Feature1170	0.02443792914546958
1170	Feature1171	1.7921956290986518
1171	Feature1172	-0.05613991097964128
1172	Feature1173	-0.2552822366451726
1173	Feature1174	-0.01218332442266532
1174	Feature1175	-0.3733383871721184
1175	Feature1176	-0.34646728830706386
1176	Feature1177	-0.16651557801943953
1177	Feature1178	0.10580235129654396
1178	Feature1179	-0.017577520140433768
1179	Feature1180	-0.30338433016328187
1180	Feature1181	-0.4858932101494738
1181	Feature1182	-0.32427034324530885
1182	Feature1183	-0.313836920306304
1183	Feature1184	1.2300756356711213
1184	Feature1185	0.03086829547147477
1185	Feature1186	-0.07799047695259131
1186	Feature1187	0.21387959051886127
1187	Feature1188	-0.4360994349115349
1188	Feature1189	0.018244643835011676
1189	Feature1190	-0.08448845251313024
1190	Feature1191	0.3086229115172015
1191	Feature1192	-0.019618175304635846
1192	Feature1193	-0.2631829266400178
1193	Feature1194	0.40471300398587695
1194	Feature1195	-0.2049005760875208
1195	Feature1196	0.48666274847492724
1196	Feature1197	-0.2444165296982087
1197	Feature1198	0.214081483079092
1198	Feature1199	0.03068975390139984
1199	Feature1200	-0.07746319481181649
1200	Feature1201	-0.1021886410077863
1201	Feature1202	0.6922168536570232
1202	Feature1203	0.0019180190154684748
1203	Feature1204	0.18695790137148197
1204	Feature1205	0.025002628419733604
1205	Feature1206	-0.2723529975674782
1206	Feature1207	-0.31118956186448987
1207	Feature1208	-0.16603434565922826
1208	Feature1209	-0.3856221474365972
1209	Feature1210	-0.21487328749232565
1210	Feature1211	0.20760564580759916
1211	Feature1212	-0.04998147155406126
1212	Feature1213	0.013309642574682473
1213	Feature1214	-0.17601489712665175
1214	Feature1215	0.3229881437805558
1215	Feature1216	-0.15340327339953114
1216	Feature1217	-0.45809296003216754
1217	Feature1218	-0.43029924188180313
1218	Feature1219	-0.0883430803433403
1219	Feature1220	-0.10486744596622069
1220	Feature1221	-0.13862819936729584
1221	Feature1222	-0.4027370569784833
1222	Feature1223	0.1667628178172183
1223	Feature1224	0.5065143161682119
1224	Feature1225	-0.2867416341862339
1225	Feature1226	-0.13048417730214995
1226	Feature1227	0.02943139537854943
1227	Feature1228	0.15103978014967404
1228	Feature1229	-0.36024969028802056
1229	Feature1230	0.1925772853728824
1230	Feature1231	0.7931027820300365
1231	Feature1232	0.01366611477218938
1232	Feature1233	0.1517730396625845
1233	Feature1234	-0.32225530610884295
1234	Feature1235	1.660869369723458
1235	Feature1236	-0.08905211008265278
1236	Feature1237	-0.36458963215052764
1237	Feature1238	1.2776694007733422
1238	Feature1239	-0.3884421729063815
1239	Feature1240	1.3621870588430551
1240	Feature1241	-0.295895710416957
1241	Feature1242	-0.258938905243378
1242	Feature1243	-0.3439967285783659
1243	Feature1244	-0.3133623485253227
1244	Feature1245	-0.17607760610261272
1245	Feature1246	-0.17799075283261656
1246	Feature1247	0.03369240655740898
1247	Feature1248	0.043631068660173404
1248	Feature1249	-0.14993980565587825
1249	Feature1250	-0.4079548331245219
1250	Feature1251	0.06016023941425132
1251	Feature1252	0.0627484806891774
1252	Feature1253	-0.2116696372781729
1253	Feature1254	-0.06161487901906912
1254	Feature1255	-0.1637274208173081
1255	Feature1256	2.985365520621904
1256	Feature1257	0.0011943430574401538
1257	Feature1258	0.2737432199688305
1258	Feature1259	-0.08210953974100277
1259	Feature1260	0.1268328049085982
1260	Feature1261	0.10161211583608121
1261	Feature1262	-0.18569356185006683
1262	Feature1263	-0.2095253826322608
1263	Feature1264	0.8745603853592897
1264	Feature1265	0.42461758726965737
1265	Feature1266	0.17061965461685305
1266	Feature1267	0.15283790775732356
1267	Feature1268	-0.016099920999156827
1268	Feature1269	-0.4116279699201434
1269	Feature1270	0.6093019887246722
1270	Feature1271	0.028022169444100548
1271	Feature1272	-0.028741142519119692
1272	Feature1273	-0.09885281524694572
1273	Feature1274	-0.04719954336243883
1274	Feature1275	-0.24709817219828115
1275	Feature1276	-0.4879174714903247
1276	Feature1277	-0.3836771687574624
1277	Feature1278	-0.35605850777554826
1278	Feature1279	-0.07782557813247537
1279	Feature1280	-0.355391441715896
1280	Feature1281	-0.47092616630332224
1281	Feature1282	-0.23010816537922268
1282	Feature1283	-0.059723640862126164
1283	Feature1284	-0.21001656364731763
1284	Feature1285	-0.15922190064267636
1285	Feature1286	-0.43848272044138414
1286	Feature1287	-0.05628999531793684
1287	Feature1288	-0.2185512132538065
1288	Feature1289	0.05514860418414968
1289	Feature1290	0.7141844556588846
1290	Feature1291	0.2613773600349945
1291	Feature1292	-0.24272638495007828
1292	Feature1293	0.1407298621689295
1293	Feature1294	0.8254799388932792
1294	Feature1295	-0.28692419686771936
1295	Feature1296	-0.12357094265317521
1296	Feature1297	0.42949906138544736
1297	Feature1298	-0.33429195673970014
1298	Feature1299	-0.33983639917981995
1299	Feature1300	-0.11653306747924479
1300	Feature1301	-0.381186970173326
1301	Feature1302	-0.37010800428833984
1302	Feature1303	0.03466250800602258
1303	Feature1304	0.35038641914471386
1304	Feature1305	-0.15935106211615052
1305	Feature1306	-0.242023208262047
1306	Feature1307	-0.48430547204502816
1307	Feature1308	0.004377028146307122
1308	Feature1309	-0.11334930393617304
1309	Feature1310	-0.14954445543493486
1310	Feature1311	-0.3513448290978864
1311	Feature1312	0.7813157304132968
1312	Feature1313	-0.2434464062565986
1313	Feature1314	-0.2825388877630059
1314	Feature1315	-0.2113598377340758
1315	Feature1316	-0.3482171097174343
1316	Feature1317	0.23560156970333873
1317	Feature1318	1.2198509869065632
1318	Feature1319	0.7482801905615247
1319	Feature1320	-0.3665718291547455
1320	Feature1321	-0.23225122293678427
1321	Feature1322	0.17888305372589783
1322	Feature1323	-0.06629012814817643
1323	Feature1324	1.1478213171439848
1324	Feature1325	0.13213163946250298
1325	Feature1326	0.2152550995496978
1326	Feature1327	-0.3491406449922128
1327	Feature1328	0.4021617068907611
1328	Feature1329	-0.16722972647660286
1329	Feature1330	0.6767422880131215
1330	Feature1331	1.648654051999426
1331	Feature1332	0.6632979386512677
1332	Feature1333	-0.33919603683076655
1333	Feature1334	0.005071120002763299
1334	Feature1335	-0.23249956669572788
1335	Feature1336	-0.4655809471269266
1336	Feature1337	0.5793507841026343
1337	Feature1338	0.4620779701869201
1338	Feature1339	-0.25947634412306436
1339	Feature1340	1.0335142268711106
1340	Feature1341	0.21767981332083447
1341	Feature1342	-0.10214052402195588
1342	Feature1343	-0.15941279657660257
1343	Feature1344	-0.2847517904449501
1344	Feature1345	-0.31332443219589556
1345	Feature1346	-0.16591786162828376
1346	Feature1347	-0.13228341047503483
1347	Feature1348	-0.18546490458291348
1348	Feature1349	-0.002604019184606377
1349	Feature1350	0.6295279155527389
1350	Feature1351	0.7279979523837413
1351	Feature1352	-0.2880379635610471
1352	Feature1353	0.20726214825386036
1353	Feature1354	0.03721820210673545
1354	Feature1355	-0.3254347311638382
1355	Feature1356	0.22541405230806102
1356	Feature1357	-0.12107922002301655
1357	Feature1358	-0.4787043370199979
1358	Feature1359	0.04268168573733322
1359	Feature1360	0.19289866885462134
1360	Feature1361	-0.08432265720079957
1361	Feature1362	-0.39204178638124654
1362	Feature1363	-0.1050500295947953
1363	Feature1364	-0.30536407984556907
1364	Feature1365	-0.45629889872996826
1365	Feature1366	0.010068219177463176
1366	Feature1367	0.09951146777536224
1367	Feature1368	0.7536584762420301
1368	Feature1369	-0.02187018128320798
1369	Feature1370	-0.3507784719170025
1370	Feature1371	-0.1160462626189983
1371	Feature1372	-0.42626751614177
1372	Feature1373	-0.41785964293538863
1373	Feature1374	-0.3045149984855547
1374	Feature1375	-0.306228426496854
1375	Feature1376	1.0235783335361872
1376	Feature1377	-0.1056848843264024
1377	Feature1378	0.09890368863605865
1378	Feature1379	-0.18959550677165546
1379	Feature1380	0.39081816192967334
1380	Feature1381	0.2627442892074389
1381	Feature1382	0.3726828705257652
1382	Feature1383	0.2340369428470435
1383	Feature1384	0.6365816610747482
1384	Feature1385	-0.10957133700954394
1385	Feature1386	-0.06528380215655712
1386	Feature1387	-0.34169387818042196
1387	Feature1388	0.2739993855213742
1388	Feature1389	0.04178184338088787
1389	Feature1390	-0.0110767161720199
1390	Feature1391	0.2485488944549777
1391	Feature1392	-0.1285863747531775
1392	Feature1393	-0.028949251471459134
1393	Feature1394	-0.22612122338415516
1394	Feature1395	0.18022850491359796
1395	Feature1396	0.2504479384015658
1396	Feature1397	-0.4611623418031712
1397	Feature1398	-0.32784418891485023
1398	Feature1399	-0.23328692117876318
1399	Feature1400	-0.08862451530520708
1400	Feature1401	0.14037668414931984
1401	Feature1402	-0.35573211952646805
1402	Feature1403	-0.304937142935131
1403	Feature1404	-0.4334384139014457
1404	Feature1405	-0.051405808865283356
1405	Feature1406	-0.2181398201258125
1406	Feature1407	-0.09499769406066941
1407	Feature1408	0.07356078602939821
1408	Feature1409	0.15747488457191597
1409	Feature1410	-0.38040273371476185
1410	Feature1411	0.40532337923654405
1411	Feature1412	-0.29419010987696265
1412	Feature1413	0.23296667180596822
1413	Feature1414	-0.15189404334244155
1414	Feature1415	-0.1693755818204723
1415	Feature1416	-0.24281700965600927
1416	Feature1417	-0.043188934817400805
1417	Feature1418	0.08940622134210595
1418	Feature1419	-0.2781875589229268
1419	Feature1420	0.06867236136148644
1420	Feature1421	0.04446087567881013
1421	Feature1422	-0.19426197102074608
1422	Feature1423	-0.34249290493228807
1423	Feature1424	-0.1814566324378677
1424	Feature1425	-0.03895535142200271
1425	Feature1426	-0.31250048744720205
1426	Feature1427	0.8090309953099839
1427	Feature1428	-0.1487056150825713
1428	Feature1429	0.15285560985227217
1429	Feature1430	-0.214314465054822
1430	Feature1431	-0.37657482451691027
1431	Feature1432	-0.34816541694166525
1432	Feature1433	0.8280644269296249
1433	Feature1434	-0.4465484887290597
1434	Feature1435	0.46811094302509176
1435	Feature1436	-0.1213574569719146
1436	Feature1437	-0.4370290066110465
1437	Feature1438	-0.07068102080803443
1438	Feature1439	-0.10886233605485061
1439	Feature1440	0.004773493035224313
1440	Feature1441	-0.14905303642178078
1441	Feature1442	1.3808029350689888
1442	Feature1443	-0.24943474452484557
1443	Feature1444	-0.16402634621781081
1444	Feature1445	1.8047935350590778
1445	Feature1446	0.017521265085735444
1446	Feature1447	0.2862135803400388
1447	Feature1448	-0.1146426719785128
1448	Feature1449	-0.24187388628912235
1449	Feature1450	-0.17003193733862945
1450	Feature1451	0.6029475608177641
1451	Feature1452	0.06566127054972168
1452	Feature1453	-0.09973202216557814
1453	Feature1454	0.06198028630698916
1454	Feature1455	-0.07403854971574839
1455	Feature1456	0.541527002061897
1456	Feature1457	-0.14019218956510346
1457	Feature1458	0.7600532348363293
1458	Feature1459	-0.4441351513923533
1459	Feature1460	0.003255726753693076
1460	Feature1461	-0.11119195847477151
1461	Feature1462	-0.08525704359147646
1462	Feature1463	-0.43151336236218213
1463	Feature1464	-0.1546456122902226
1464	Feature1465	1.1803667552304498
1465	Feature1466	0.10345749173287569
1466	Feature1467	0.17651262811049084
1467	Feature1468	-0.2187635351732188
1468	Feature1469	0.11478555181015966
1469	Feature1470	-0.08768298959067455
1470	Feature1471	-0.21595161052676934
1471	Feature1472	-0.05320792371379632
1472	Feature1473	-0.2323458472904185
1473	Feature1474	0.286834056776426
1474	Feature1475	-0.10213885171545696
1475	Feature1476	-0.2711823571968383
1476	Feature1477	0.4196996600088329
1477	Feature1478	-0.2697567019431426
1478	Feature1479	0.37021097823707194
1479	Feature1480	-0.3871068159022086
1480	Feature1481	-0.09329265436407957
1481	Feature1482	-0.2439929010144101
1482	Feature1483	0.09015532993908046
1483	Feature1484	0.11202799702433285
1484	Feature1485	-0.43416581009721045
1485	Feature1486	-0.3606474841864379
1486	Feature1487	-0.09255462067093176
1487	Feature1488	-0.15977120003463094
1488	Feature1489	-0.12540313110145224
1489	Feature1490	-0.29545517788704934
1490	Feature1491	0.08622160707550922
1491	Feature1492	-0.22845787701364423
1492	Feature1493	-0.36783236751372994
1493	Feature1494	-0.20964999076297186
1494	Feature1495	-0.2165990536005183
1495	Feature1496	1.3121642165523948
1496	Feature1497	0.20119837938606444
1497	Feature1498	-0.2982730417676135
1498	Feature1499	-0.3201592673470678
1499	Feature1500	0.02677674237219476
1500	Feature1501	-0.42848478505766974
1501	Feature1502	-0.3792550852680781
1502	Feature1503	-0.07885056266944535
1503	Feature1504	-0.08806224257835105
1504	Feature1505	-0.04423629192821248
1505	Feature1506	-0.2675518372663445
1506	Feature1507	-0.14215372645381993
1507	Feature1508	-0.5408458990822389
1508	Feature1509	-0.35302856657947174
1509	Feature1510	0.8035392810575261
1510	Feature1511	0.037427532608235635
1511	Feature1512	-0.4411658560793846
1512	Feature1513	-0.07832971887009509
1513	Feature1514	-0.07839246062625335
1514	Feature1515	-0.46308503438747056
1515	Feature1516	-0.3118768501458121
1516	Feature1517	-0.3431085905867256
1517	Feature1518	0.1635854118101056
1518	Feature1519	-0.29612363708694855
1519	Feature1520	-0.2365036008144148
1520	Feature1521	-0.27686945650908124
1521	Feature1522	-0.06503644417781931
1522	Feature1523	0.27043023807733524
1523	Feature1524	-0.20404970405196882
1524	Feature1525	-0.09618030272422526
1525	Feature1526	-0.14764075274996155
1526	Feature1527	-0.3258381583748073
1527	Feature1528	-0.16749865758185706
1528	Feature1529	-0.18686978414838326
1529	Feature1530	-0.02034441173715776
1530	Feature1531	-0.25335154274177746
1531	Feature1532	0.4343043942425422
1532	Feature1533	-0.04947423050207412
1533	Feature1534	-0.3393106744264079
1534	Feature1535	2.2127454351514815
1535	Feature1536	-0.09848003242773089
1536	Feature1537	0.43336625238800963
1537	Feature1538	-0.27112223426120113
1538	Feature1539	0.4481091511942687
1539	Feature1540	-0.09218325726542281
1540	Feature1541	-0.14905923732251203
1541	Feature1542	-0.04612890783970415
1542	Feature1543	-0.013719518129732326
1543	Feature1544	-0.1054487166218923
1544	Feature1545	-0.39916952320130294
1545	Feature1546	0.6602972285460319
1546	Feature1547	-0.10136997488151597
1547	Feature1548	-0.1517180841901475
1548	Feature1549	-0.38062609521750024
1549	Feature1550	-0.24971072727761354
1550	Feature1551	-0.153322392880503
1551	Feature1552	-0.5623463932620598
1552	Feature1553	2.600978416907062
1553	Feature1554	-0.05640430303918739
1554	Feature1555	0.7718841648277125
1555	Feature1556	-0.4616009328733731
1556	Feature1557	-0.31604767098068576
1557	Feature1558	0.48526548633392863
1558	Feature1559	-0.0468268149335296
1559	Feature1560	-0.027310943617539052
1560	Feature1561	0.024180330863707678
1561	Feature1562	-0.10968001810756924
1562	Feature1563	-0.21253542807256295
1563	Feature1564	1.3396011305718756
1564	Feature1565	0.25106688920326503
1565	Feature1566	-0.2667173418112663
1566	Feature1567	-0.505085411722295
1567	Feature1568	-0.12941672025348908
1568	Feature1569	-0.23208797692962913
1569	Feature1570	-0.5372549907985457
1570	Feature1571	-0.13006080436140136
1571	Feature1572	2.5934199959183895
1572	Feature1573	0.08309819515802001
1573	Feature1574	-0.21054490897690997
1574	Feature1575	-0.2650313791367522
1575	Feature1576	-0.22604126292168053
1576	Feature1577	-0.14682640389622487
1577	Feature1578	-0.36606565939883573
1578	Feature1579	-0.4471775032345371
1579	Feature1580	-0.24717579791978517
1580	Feature1581	-0.08513385629130332
1581	Feature1582	1.0303039170926356
1582	Feature1583	-0.08456717309170282
1583	Feature1584	0.10680767062626109
1584	Feature1585	-0.3442356826967305
1585	Feature1586	-0.28846812644785386
1586	Feature1587	0.07621712548717217
1587	Feature1588	-0.11629596473971007
1588	Feature1589	-0.16957587563192847
1589	Feature1590	-0.15649423531234538
1590	Feature1591	-0.004472330406827357
1591	Feature1592	-0.3698988287333981
1592	Feature1593	0.07255891295624924
1593	Feature1594	-0.3704136184198652
1594	Feature1595	-0.12191153463617128
1595	Feature1596	-0.2075273482109337
1596	Feature1597	0.1135748386618827
1597	Feature1598	0.4237764088489477
1598	Feature1599	-0.3167276382152363
1599	Feature1600	1.6568362519452013
1600	Feature1601	0.5323524436583043
1601	Feature1602	5.072287949085361
1602	Feature1603	0.07999384741071994
1603	Feature1604	0.5387892599056316
1604	Feature1605	0.6452257775757387
1605	Feature1606	-0.2754216733215891
1606	Feature1607	-0.25831446966051547
1607	Feature1608	0.08273479364225877
1608	Feature1609	-0.11692580470915485
1609	Feature1610	-0.15888929344678077
1610	Feature1611	-0.21890466460957417
1611	Feature1612	-0.2975511570492219
1612	Feature1613	1.361546609611387
1613	Feature1614	-0.17552977264481526
1614	Feature1615	-0.2718859779090288
1615	Feature1616	-0.31223291404610853
1616	Feature1617	-0.18523369904516468
1617	Feature1618	-0.2460603587211917
1618	Feature1619	2.8174971892536127
1619	Feature1620	0.007831524252255744
1620	Feature1621	-0.20088513040951395
1621	Feature1622	-0.3831073328792236
1622	Feature1623	-0.009826077021712879
1623	Feature1624	-0.252588042765286
1624	Feature1625	-0.5345029987957237
1625	Feature1626	-0.35502372330527937
1626	Feature1627	-0.3348789641221372
1627	Feature1628	0.2050537099959508
1628	Feature1629	-0.3279761888947132
1629	Feature1630	-0.26923588553220645
1630	Feature1631	-0.42176516112731355
1631	Feature1632	-0.23804977372601926
1632	Feature1633	-0.5902357153193853
1633	Feature1634	-0.03613837028101397
1634	Feature1635	-0.3005640505372235
1635	Feature1636	0.013090947069876865
1636	Feature1637	-0.3033895878752023
1637	Feature1638	0.1039517407206061
1638	Feature1639	-0.35143373648582743
1639	Feature1640	-0.40309038190168234
1640	Feature1641	-0.38245834005641577
1641	Feature1642	-0.3607963127184693
1642	Feature1643	-0.03440396302421577
1643	Feature1644	0.39983835581115307
1644	Feature1645	-0.5337047134858591
1645	Feature1646	2.0186369852089228
1646	Feature1647	-0.2506903605138486
1647	Feature1648	-0.42033202123359986
1648	Feature1649	2.0730008882183237
1649	Feature1650	0.0016351680469073968
1650	Feature1651	0.09736626175805276
1651	Feature1652	-0.1591400296767985
1652	Feature1653	-0.047816944794351564
1653	Feature1654	0.44034167879558694
1654	Feature1655	1.3071419953265853
1655	Feature1656	0.31354879224969157
1656	Feature1657	1.28820084756943
1657	Feature1658	0.0472628960118253
1658	Feature1659	0.779802113549524
1659	Feature1660	-0.11263826949401688
1660	Feature1661	0.6417206054815159
1661	Feature1662	0.5392642923165611
1662	Feature1663	0.7532533759113851
1663	Feature1664	-0.09301747168185022
1664	Feature1665	-0.2426509173880578
1665	Feature1666	-0.3645576042011001
1666	Feature1667	-0.23339434469238304
1667	Feature1668	0.017257158207258035
1668	Feature1669	0.3229951310037125
1669	Feature1670	-0.2767565149968212
1670	Feature1671	-0.3215531733557775
1671	Feature1672	-0.15208803975441393
1672	Feature1673	-0.19438500661959496
1673	Feature1674	0.2488138229279141
1674	Feature1675	0.12081986125015969
1675	Feature1676	-0.15940741523273302
1676	Feature1677	3.4116676160848987
1677	Feature1678	1.1360066809852771
1678	Feature1679	0.0011284690900562706
1679	Feature1680	-0.19247013669518154
1680	Feature1681	0.022759188920139298
1681	Feature1682	1.161074875925151
1682	Feature1683	0.004171171814519644
1683	Feature1684	-0.22633866231965288
1684	Feature1685	-0.13642832912298913
1685	Feature1686	0.06479283095346852
1686	Feature1687	-0.0921703746570534
1687	Feature1688	0.4070452827079872
1688	Feature1689	-0.3429286542527326
1689	Feature1690	-0.18311058625110713
1690	Feature1691	-0.4478584831963747
1691	Feature1692	-0.27670793725976633
1692	Feature1693	-0.07928155685019396
1693	Feature1694	-0.28313227944663816
1694	Feature1695	0.031819701748977844
1695	Feature1696	-0.39471458752816935
1696	Feature1697	-0.3423214487508743
1697	Feature1698	0.20843623198095207
1698	Feature1699	-0.14665832635725318
1699	Feature1700	-0.3288568195340232
1700	Feature1701	-0.1692674667304184
1701	Feature1702	-0.18634089688844913
1702	Feature1703	-0.16305726500423562
1703	Feature1704	-0.449404678712768
1704	Feature1705	1.675736198975186
1705	Feature1706	-0.5417745812153898
1706	Feature1707	0.48746896772947756
1707	Feature1708	-0.07686283085803644
1708	Feature1709	0.1738494385010547
1709	Feature1710	-0.3229732402086797
1710	Feature1711	-0.1563931008442414
1711	Feature1712	-0.2640573346728886
1712	Feature1713	-0.4418833435460563
1713	Feature1714	-0.14567386581836883
1714	Feature1715	-0.24013489551661665
1715	Feature1716	-0.4538682172818786
1716	Feature1717	0.13317424588769083
1717	Feature1718	-0.08569585746645765
1718	Feature1719	-0.2723414057725435
1719	Feature1720	-0.05090267920563393
1720	Feature1721	-0.018237097906850564
1721	Feature1722	-0.20038327730802957
1722	Feature1723	-0.20099042136066175
1723	Feature1724	-0.3503780704435218
1724	Feature1725	0.15128998810814728
1725	Feature1726	-0.3525949004998229
1726	Feature1727	0.13957484928606728
1727	Feature1728	-0.18101506716815322
1728	Feature1729	-0.32836466067094516
1729	Feature1730	-0.1582496807962472
1730	Feature1731	0.48179333973862276
1731	Feature1732	0.72354241207799
1732	Feature1733	0.8753194789020948
1733	Feature1734	0.07352553960102959
1734	Feature1735	0.1877166111684781
1735	Feature1736	0.09382039045078969
1736	Feature1737	-0.17206771104548085
1737	Feature1738	-0.34005503007616916
1738	Feature1739	-0.02562926550556914
1739	Feature1740	-0.2875222946634986
1740	Feature1741	-0.23160299041040133
1741	Feature1742	0.5245087680392189
1742	Feature1743	-0.2103586359408604
1743	Feature1744	-0.036619584089646905
1744	Feature1745	0.335570994282972
1745	Feature1746	0.04419886450670642
1746	Feature1747	-0.25187151231469557
1747	Feature1748	-0.18652133204000937
1748	Feature1749	-0.24755216489858892
1749	Feature1750	0.6540262333345129
1750	Feature1751	-0.29691037529861364
1751	Feature1752	-0.5060979206069748
1752	Feature1753	-0.16507380136351954
1753	Feature1754	0.24700199700524644
1754	Feature1755	-0.25857436198114264
1755	Feature1756	-0.03989767032796878
1756	Feature1757	1.3786339709497824
1757	Feature1758	1.037611136879936
1758	Feature1759	-0.07100441628908705
1759	Feature1760	0.9222714322206287
1760	Feature1761	0.05039210224388959
1761	Feature1762	-0.4985688901191076
1762	Feature1763	0.2580354414154361
1763	Feature1764	-0.3316520099445282
1764	Feature1765	0.1576574529661173
1765	Feature1766	-0.23323576976322155
1766	Feature1767	2.0716381383765015
1767	Feature1768	-0.18568013772779887
1768	Feature1769	-0.3377027312585315
1769	Feature1770	-0.32375930404157843
1770	Feature1771	0.1781444288085018
1771	Feature1772	-0.18943260522923305
1772	Feature1773	-0.31717173369370893
1773	Feature1774	-0.3529025015578892
1774	Feature1775	-0.2878627503038085
1775	Feature1776	0.20553507267343654
1776	Feature1777	-0.30665354793002897
1777	Feature1778	-0.34869338319415766
1778	Feature1779	-0.23442108048060045
1779	Feature1780	-0.06397048243387786
1780	Feature1781	0.16224159315577827
1781	Feature1782	0.46040525086374123
1782	Feature1783	-0.3091952236405023
1783	Feature1784	0.11534745854966788
1784	Feature1785	-0.3338734936778977
1785	Feature1786	-0.48840491708858685
1786	Feature1787	-0.1031753224971309
1787	Feature1788	-0.03987527591398727
1788	Feature1789	0.03892765822103697
1789	Feature1790	-0.2544263486497071
1790	Feature1791	-0.25497774647544347
1791	Feature1792	-0.18284743866190423

## Sheet: Autoencoder&LSTM
	Index	importance_score	Rp=0.783
0	Feature1	0.16076020543930486
1	Feature2	2.4680962370536634
2	Feature3	1.1608902563775287
3	Feature4	0.3575453863505621
4	Feature5	0.9344393488473899
5	Feature6	1.387296946776031
6	Feature7	0.4830615917008195
7	Feature8	2.590828454225821
8	Feature9	0.5410909143350472
9	Feature10	2.490971932129213
10	Feature11	0.37716215570719597
11	Feature12	0.9707616756997404
12	Feature13	3.26488682364715
13	Feature14	0.4953028183613662
14	Feature15	0.21113071705347494
15	Feature16	0.8446985703012234
16	Feature17	1.886088618376804
17	Feature18	0.4276085876966402
18	Feature19	0.9442818635673993
19	Feature20	1.271685146380159
20	Feature21	0.46855323018576006
21	Feature22	6.9752112224761955
22	Feature23	0.9792739555995271
23	Feature24	1.6952570950344799
24	Feature25	7.351041761462121
25	Feature26	0.8296858699888155
26	Feature27	0.49163355292225264
27	Feature28	0.40458563379699924
28	Feature29	0.8161279751492264
29	Feature30	0.6452687196997214
30	Feature31	0.9566602339829767
31	Feature32	6.882696995177952
32	Feature33	0.9026405603488761
33	Feature34	1.075503023156915
34	Feature35	0.3173241407689896
35	Feature36	0.6936767422387975
36	Feature37	0.6497132028587316
37	Feature38	1.427813171181361
38	Feature39	1.0043938340296985
39	Feature40	0.6887511095423445
40	Feature41	0.7130782869862966
41	Feature42	0.8366005216521497
42	Feature43	0.7557386208006813
43	Feature44	1.7223048681085016
44	Feature45	0.896291706163041
45	Feature46	0.7213583352340884
46	Feature47	1.558464750367036
47	Feature48	0.5441722709814203
48	Feature49	0.2990479805395043
49	Feature50	0.6830814637759501
50	Feature51	0.4875311929762014
51	Feature52	0.8531737878338672
52	Feature53	0.6888813307738157
53	Feature54	0.39227841556206045
54	Feature55	0.5061952614036624
55	Feature56	0.8294531927504619
56	Feature57	0.6648525655345513
57	Feature58	0.710806078813313
58	Feature59	0.7695347600377901
59	Feature60	2.4764836653691757
60	Feature61	1.0953649697914896
61	Feature62	2.9892274554470037
62	Feature63	0.5694426985485191
63	Feature64	1.2143627914975248
64	Feature65	7.244537097818434
65	Feature66	4.778222688073902
66	Feature67	0.527374786663459
67	Feature68	1.407798045401822
68	Feature69	3.7933047592123152
69	Feature70	0.3917018102853838
70	Feature71	0.6599088302415722
71	Feature72	0.3266488079380519
72	Feature73	0.41600856310453366
73	Feature74	0.8225823769504782
74	Feature75	1.2395753540379897
75	Feature76	1.288440742927964
76	Feature77	0.8101168725413785
77	Feature78	0.79244445569888
78	Feature79	1.4486109725428382
79	Feature80	2.8103727276029757
80	Feature81	1.5270343621831173
81	Feature82	1.4293717763402585
82	Feature83	2.11357389732616
83	Feature84	0.6952362402907044
84	Feature85	1.6416815652362047
85	Feature86	0.17884800751600696
86	Feature87	0.7451509523474691
87	Feature88	4.9707551345643335
88	Feature89	1.072348198122715
89	Feature90	1.5127140869666014
90	Feature91	0.744960045461923
91	Feature92	0.894034292455128
92	Feature93	1.4489886326363397
93	Feature94	1.4329245387949126
94	Feature95	0.6510697338759128
95	Feature96	0.5556927376127375
96	Feature97	1.0195435487889546
97	Feature98	0.6689535695858089
98	Feature99	1.484389825363868
99	Feature100	1.794222740127373
100	Feature101	3.0812675542320536
101	Feature102	2.3937957719391436
102	Feature103	0.5115967042781118
103	Feature104	0.43412426678360544
104	Feature105	0.36407164916749846
105	Feature106	0.6146999460397486
106	Feature107	0.7006777474291571
107	Feature108	0.7471568385850477
108	Feature109	1.6998019851783863
109	Feature110	2.073074451703213
110	Feature111	0.5188875068855251
111	Feature112	0.8696513828556691
112	Feature113	0.5264554858561481
113	Feature114	1.333995851774972
114	Feature115	0.7034113893693161
115	Feature116	1.288980643230172
116	Feature117	0.3780496664600137
117	Feature118	1.9494356730899531
118	Feature119	10.635374880216792
119	Feature120	0.6553095420666527
120	Feature121	1.059339279242376
121	Feature122	1.9208640406453685
122	Feature123	2.897067448292435
123	Feature124	0.5327605382314625
124	Feature125	0.28500769601213893
125	Feature126	0.41366254842242645
126	Feature127	0.5033960147901828
127	Feature128	0.5832405471895982
128	Feature129	4.9913332004539095
129	Feature130	1.9310939305890928
130	Feature131	0.5046091270624776
131	Feature132	0.25444735996168505
132	Feature133	0.38815139960966594
133	Feature134	2.5178717129235104
134	Feature135	0.49640930817751105
135	Feature136	1.194766686765407
136	Feature137	0.3828717106682514
137	Feature138	10.745657476864514
138	Feature139	0.5702442161257938
139	Feature140	0.39495667324919076
140	Feature141	6.596476349405591
141	Feature142	1.4312561028503594
142	Feature143	0.5779540107365853
143	Feature144	3.6881858585794283
144	Feature145	0.23047079093092795
145	Feature146	1.9233459940036919
146	Feature147	0.7271685718022713
147	Feature148	0.4605180436571966
148	Feature149	0.7867859802566606
149	Feature150	0.4132628192788821
150	Feature151	0.49947686534998187
151	Feature152	0.4363898744780063
152	Feature153	0.25006993845673636
153	Feature154	2.1227475179314266
154	Feature155	6.809303289413453
155	Feature156	0.8210278727098201
156	Feature157	4.584607081507588
157	Feature158	0.32363691266396033
158	Feature159	1.2578454213310792
159	Feature160	0.6061319101652984
160	Feature161	0.6857198939431364
161	Feature162	0.87152233382459
162	Feature163	0.6114751776913175
163	Feature164	13.535833768340026
164	Feature165	1.6127022463038616
165	Feature166	1.3155557593383425
166	Feature167	0.9443645605337502
167	Feature168	8.130066162873378
168	Feature169	0.45421037990222546
169	Feature170	0.3007108248939435
170	Feature171	0.29193314940093706
171	Feature172	0.4030788951602649
172	Feature173	0.8504378488031306
173	Feature174	0.9620250995545309
174	Feature175	0.3641739409945231
175	Feature176	1.9882112576473354
176	Feature177	1.0066858535407708
177	Feature178	0.40266980684009296
178	Feature179	0.49986744457878435
179	Feature180	0.3229758088484428
180	Feature181	7.556918344836495
181	Feature182	1.0107310889991283
182	Feature183	1.0816431202910581
183	Feature184	0.3568363967024985
184	Feature185	0.8050477589701157
185	Feature186	1.687941567733679
186	Feature187	0.889110071963595
187	Feature188	0.5187390611481512
188	Feature189	6.628350640633142
189	Feature190	2.821654068193025
190	Feature191	2.0415008325352852
191	Feature192	0.4493024933997319
192	Feature193	0.6141344855025693
193	Feature194	3.2651980556226814
194	Feature195	0.37546026115404474
195	Feature196	1.046898648986636
196	Feature197	2.584697222200282
197	Feature198	0.8252341261229832
198	Feature199	0.5268182003267741
199	Feature200	0.5579287280572185
200	Feature201	0.8759654031303696
201	Feature202	0.9007448965937613
202	Feature203	0.385502738901053
203	Feature204	0.426603392955654
204	Feature205	1.6058487025694472
205	Feature206	1.0862729389627843
206	Feature207	2.09423109572779
207	Feature208	0.9030878384017186
208	Feature209	0.48136571785854065
209	Feature210	0.9095102092546762
210	Feature211	0.9050428885540808
211	Feature212	1.1586887383394113
212	Feature213	3.543004212501717
213	Feature214	0.7048395900742312
214	Feature215	0.3338904256390966
215	Feature216	0.7408136181963678
216	Feature217	0.7267363804743061
217	Feature218	0.49405043458797077
218	Feature219	0.3157536161452785
219	Feature220	2.3628242409085813
220	Feature221	0.8101183860713117
221	Feature222	0.7403659029344626
222	Feature223	1.8086221419798225
223	Feature224	0.3714129486505952
224	Feature225	4.965919854672821
225	Feature226	7.743307812507593
226	Feature227	0.5890372676575306
227	Feature228	0.8487738127673747
228	Feature229	0.36398285031014554
229	Feature230	0.557779743286417
230	Feature231	0.9534689417285863
231	Feature232	0.6264029096819712
232	Feature233	0.02384894186840096
233	Feature234	0.9410958417308624
234	Feature235	0.48879074747209794
235	Feature236	0.754340132480594
236	Feature237	0.4644699254650911
237	Feature238	4.690103379245924
238	Feature239	4.262949468319187
239	Feature240	1.0159736248299642
240	Feature241	1.3080413019871435
241	Feature242	0.9081403500827508
242	Feature243	0.3947236279253958
243	Feature244	2.5187660239269767
244	Feature245	1.0347355104870142
245	Feature246	0.800615297639493
246	Feature247	0.6688073934221822
247	Feature248	0.47696838618709925
248	Feature249	0.6388760548198913
249	Feature250	0.9737927407321616
250	Feature251	0.4659647988572829
251	Feature252	0.8274413799120287
252	Feature253	0.7370937940784532
253	Feature254	0.4811645293705072
254	Feature255	1.1298235535784427
255	Feature256	0.7034961305788714
256	Feature257	0.382803729651218
257	Feature258	0.3355258834368307
258	Feature259	0.10805702659497134
259	Feature260	0.38573213840700804
260	Feature261	0.3018748809732111
261	Feature262	0.08356379190865572
262	Feature263	0.557356236386876
263	Feature264	0.42003499362916835
264	Feature265	0.00038165678238188656
265	Feature266	0.23648426088053737
266	Feature267	0.48008936712409717
267	Feature268	0.040582058020606056
268	Feature269	0.34962142167089705
269	Feature270	0.15641661045702043
270	Feature271	-0.020375834597558692
271	Feature272	0.876262517127715
272	Feature273	1.162700075371096
273	Feature274	0.84565539242917
274	Feature275	0.9992511716076372
275	Feature276	0.37223003326833315
276	Feature277	0.19491831611549837
277	Feature278	0.10456042536906308
278	Feature279	0.6975323438708095
279	Feature280	0.03727546655968275
280	Feature281	0.07024857984149664
281	Feature282	0.11826507580362883
282	Feature283	0.3572673078444844
283	Feature284	0.13213306677889225
284	Feature285	0.46754413479463286
285	Feature286	1.1615011109326674
286	Feature287	0.28363694105614873
287	Feature288	0.1228631981145227
288	Feature289	1.0922660600644363
289	Feature290	0.4390082751927928
290	Feature291	-0.01870348675712244
291	Feature292	0.025917672629000375
292	Feature293	0.18107372184511203
293	Feature294	0.11256413622277434
294	Feature295	0.2575771065259805
295	Feature296	-0.0079335136497931
296	Feature297	0.2234253032602321
297	Feature298	0.46815360060049255
298	Feature299	0.07252883041836224
299	Feature300	0.6396495010788759
300	Feature301	0.30362003783287167
301	Feature302	0.5006980622901229
302	Feature303	0.7170308807479043
303	Feature304	0.6245236255669758
304	Feature305	1.355656013618054
305	Feature306	0.4843569623265199
306	Feature307	0.1937593440613155
307	Feature308	0.679094614300005
308	Feature309	0.5556400578724227
309	Feature310	0.43393622913310237
310	Feature311	0.0825002121435102
311	Feature312	0.3901032305811068
312	Feature313	0.2565739515275384
313	Feature314	0.2964813825426179
314	Feature315	0.45997785676133723
315	Feature316	0.2540890597890106
316	Feature317	1.07567902708298
317	Feature318	0.3161198841461598
318	Feature319	0.14294914097372852
319	Feature320	0.09311069745314875
320	Feature321	0.4723017499175578
321	Feature322	0.0773214259720721
322	Feature323	0.08096150261840518
323	Feature324	0.3105912516198711
324	Feature325	0.00868965216832129
325	Feature326	1.157681790205647
326	Feature327	0.3410541821374916
327	Feature328	0.5605910896939924
328	Feature329	0.412194016387092
329	Feature330	1.3420234372615671
330	Feature331	0.10983443090517125
331	Feature332	0.09228804575436633
332	Feature333	-0.013950909751620518
333	Feature334	0.7797252089535175
334	Feature335	0.2355420540130125
335	Feature336	1.159103672876423
336	Feature337	0.293671384251283
337	Feature338	0.10780401533004334
338	Feature339	1.8574852785036047
339	Feature340	0.5656951690977161
340	Feature341	0.21392636825384473
341	Feature342	0.10160066144137146
342	Feature343	0.36232605389957834
343	Feature344	0.3171150168914766
344	Feature345	0.7792181883171351
345	Feature346	0.016826190341442258
346	Feature347	0.22657032761769766
347	Feature348	0.03670900699151045
348	Feature349	0.0018373692307114774
349	Feature350	0.4447949459319971
350	Feature351	0.2973039666751348
351	Feature352	0.16206425392162468
352	Feature353	0.6365238432753947
353	Feature354	0.04838286396658043
354	Feature355	0.1869010568261041
355	Feature356	0.25255118866865683
356	Feature357	0.7247423660695587
357	Feature358	0.29686263340072067
358	Feature359	0.13221216640218827
359	Feature360	0.4127025059080032
360	Feature361	0.34067152804217193
361	Feature362	0.2918757014700477
362	Feature363	0.2292089875165143
363	Feature364	0.811588253079093
364	Feature365	0.273064144556616
365	Feature366	0.5105485061019355
366	Feature367	0.4892934202875841
367	Feature368	-0.14172653036721752
368	Feature369	0.0413390293905196
369	Feature370	0.08820171698198838
370	Feature371	0.2994303290616274
371	Feature372	0.05397780040323575
372	Feature373	0.14823282560004034
373	Feature374	0.2419276958127067
374	Feature375	0.05095987879831195
375	Feature376	0.3832509208418537
376	Feature377	0.104925895884978
377	Feature378	0.0528169491133513
378	Feature379	0.04553101153152301
379	Feature380	0.8964348698116836
380	Feature381	0.17511655775782353
381	Feature382	0.07081717578534188
382	Feature383	0.14073483934853312
383	Feature384	-0.21958896495568486
384	Feature385	0.5763472710420731
385	Feature386	0.5509204404498319
386	Feature387	0.3480074078795193
387	Feature388	0.25860481877572394
388	Feature389	0.11804305362560268
389	Feature390	0.3598451270342739
390	Feature391	0.23203833608373967
391	Feature392	0.7035295837624974
392	Feature393	0.1251369100152326
393	Feature394	0.09819289917814696
394	Feature395	0.05202508050135095
395	Feature396	0.38854833494837626
396	Feature397	0.1426849900507085
397	Feature398	1.3641985334884406
398	Feature399	0.90941082624231
399	Feature400	0.3301401951395962
400	Feature401	0.24356067541981438
401	Feature402	0.34047961965568524
402	Feature403	0.008976659054113994
403	Feature404	0.19795684298091634
404	Feature405	0.6752315115917178
405	Feature406	0.266150039044386
406	Feature407	0.01646534133713878
407	Feature408	0.14589961136921947
408	Feature409	0.810177381122065
409	Feature410	0.2568361608977998
410	Feature411	0.3659630069401916
411	Feature412	0.8796158881939135
412	Feature413	0.19831807412702732
413	Feature414	0.38285237770811614
414	Feature415	-0.023846342734518366
415	Feature416	0.33281051015719204
416	Feature417	0.5946627090060222
417	Feature418	0.24880066281445026
418	Feature419	0.7205474392952784
419	Feature420	0.02512172127929531
420	Feature421	0.028095799185692712
421	Feature422	0.5373702913511663
422	Feature423	1.884387754909728
423	Feature424	0.4006655228627287
424	Feature425	0.22524650296173096
425	Feature426	0.010750787897193312
426	Feature427	0.21549448570526758
427	Feature428	0.19326386091881992
428	Feature429	0.2199834947760778
429	Feature430	0.1958480149051129
430	Feature431	0.6575571420329397
431	Feature432	0.169413066201476
432	Feature433	0.3871633422796647
433	Feature434	0.1486516068107063
434	Feature435	0.3279287088735047
435	Feature436	0.23638272161792723
436	Feature437	0.1674027874279894
437	Feature438	0.31496669535805405
438	Feature439	-0.031415183413441794
439	Feature440	0.33103950928636
440	Feature441	0.34034915361369755
441	Feature442	0.3184535776470918
442	Feature443	0.09673242332344528
443	Feature444	0.12193762249587735
444	Feature445	-0.13751027289220238
445	Feature446	0.4976541815209923
446	Feature447	0.08201618447776143
447	Feature448	0.32651879359507124
448	Feature449	0.40011422990451934
449	Feature450	-0.16126832247938538
450	Feature451	0.04508322208207529
451	Feature452	0.3946125013611156
452	Feature453	-0.0021562638969528742
453	Feature454	-0.0053206513754120435
454	Feature455	0.2936919987064107
455	Feature456	0.1349597983069692
456	Feature457	0.5764896760430931
457	Feature458	0.32764495047957265
458	Feature459	0.06840656349794749
459	Feature460	0.056916752915780966
460	Feature461	0.12958892870323452
461	Feature462	0.14884471643380348
462	Feature463	0.29100037410096563
463	Feature464	0.8197601162067905
464	Feature465	0.13801017218784875
465	Feature466	0.20795289978684664
466	Feature467	0.06351070302305277
467	Feature468	0.7192439228127862
468	Feature469	0.668619370415515
469	Feature470	0.18106405609911988
470	Feature471	0.3576866835450436
471	Feature472	0.4098749529426793
472	Feature473	0.14530211273209287
473	Feature474	0.3281243051447336
474	Feature475	0.014846050940215186
475	Feature476	0.11038639062437602
476	Feature477	0.21544446125688288
477	Feature478	1.4895988204934616
478	Feature479	0.1916701040865167
479	Feature480	0.9376416551041652
480	Feature481	0.6146716945733526
481	Feature482	0.08523363334217972
482	Feature483	0.16052421608580353
483	Feature484	0.33586189715084
484	Feature485	0.709353864678539
485	Feature486	0.06278204324629759
486	Feature487	0.20238043477957982
487	Feature488	0.6265411852356157
488	Feature489	0.013704926070362495
489	Feature490	0.39647519932471037
490	Feature491	-0.005194686518474922
491	Feature492	0.7405300267176471
492	Feature493	0.4319918481140586
493	Feature494	0.2273903284168148
494	Feature495	-0.0544719488219253
495	Feature496	0.1045381370793333
496	Feature497	-0.002343837197167705
497	Feature498	0.8927060416747015
498	Feature499	0.29497790988901573
499	Feature500	0.4218925657491243
500	Feature501	0.7355628751509359
501	Feature502	0.20030544315076917
502	Feature503	0.0012672570703030433
503	Feature504	0.3305120729326544
504	Feature505	0.032995540783848594
505	Feature506	0.3122721133603416
506	Feature507	0.4836240056941719
507	Feature508	-0.0908766536765156
508	Feature509	0.1087814229024095
509	Feature510	0.7406448309254596
510	Feature511	0.8988876069524386
511	Feature512	1.0929126369010564
512	Feature513	-0.6448900723206554
513	Feature514	0.004160623671461144
514	Feature515	-0.5956195226365752
515	Feature516	-0.5966058645409984
516	Feature517	-0.5530413470448217
517	Feature518	-0.6987984444175376
518	Feature519	-0.4971212071421183
519	Feature520	-0.5504068784785129
520	Feature521	-0.815269818617952
521	Feature522	0.1595118612935479
522	Feature523	-0.8944855500600948
523	Feature524	-0.5455184045653166
524	Feature525	-0.5681605355250873
525	Feature526	-0.76674623885395
526	Feature527	-0.032216353718561755
527	Feature528	-0.6468989236568278
528	Feature529	-0.5066986346122013
529	Feature530	-0.597028700151224
530	Feature531	-0.27067633632870214
531	Feature532	-0.6437272168919118
532	Feature533	-0.5162898131842839
533	Feature534	-0.5162329122646695
534	Feature535	-0.5966505697139782
535	Feature536	-0.7835324111120167
536	Feature537	-0.6015748414054761
537	Feature538	-0.27650809725536635
538	Feature539	-0.5365092271704184
539	Feature540	-0.641130284883074
540	Feature541	-0.29325646708562597
541	Feature542	-0.6532775812585729
542	Feature543	-0.6006443610755091
543	Feature544	-0.840507773771761
544	Feature545	-0.6260466621736283
545	Feature546	-0.7883610225393936
546	Feature547	-0.46587385662927383
547	Feature548	-0.4829705406393761
548	Feature549	-0.40518152958089526
549	Feature550	-0.2728113289859573
550	Feature551	-0.3401882274425432
551	Feature552	-0.6822602208358988
552	Feature553	-0.11951297912639261
553	Feature554	-0.6200644028708584
554	Feature555	-0.23371739777371112
555	Feature556	-0.7805515918403415
556	Feature557	-0.26747670653420275
557	Feature558	0.07680930602527854
558	Feature559	-0.41135629023941045
559	Feature560	-0.6812752438225068
560	Feature561	-0.5285999515205498
561	Feature562	-0.6657209367142619
562	Feature563	-0.5270034252846629
563	Feature564	-0.6736032930914937
564	Feature565	-0.7930877257052017
565	Feature566	-0.5721955156470654
566	Feature567	-0.779855075107217
567	Feature568	1.0552676103427017
568	Feature569	-0.7857937869428514
569	Feature570	-0.5243308387815159
570	Feature571	-0.5976338882357003
571	Feature572	-0.5059540239581085
572	Feature573	-0.6763685106911973
573	Feature574	0.6016601687096766
574	Feature575	-0.22232527647831665
575	Feature576	-0.47268466413611343
576	Feature577	-0.5462917074411172
577	Feature578	-0.6091935311321109
578	Feature579	-0.4637645182210562
579	Feature580	-0.7144975774431714
580	Feature581	-0.43394342731541785
581	Feature582	-0.3554708424733294
582	Feature583	0.16649150232386162
583	Feature584	-0.2732335186425706
584	Feature585	-0.5906186034199723
585	Feature586	-0.6277151568656878
586	Feature587	-0.4861179011576667
587	Feature588	-0.5535850724188404
588	Feature589	-0.7506987878949839
589	Feature590	-0.5189639578410362
590	Feature591	-0.41098380888479813
591	Feature592	-0.47370981223957903
592	Feature593	1.040534172565323
593	Feature594	-0.12084603847884084
594	Feature595	-0.02377526332313839
595	Feature596	-0.7091054587934357
596	Feature597	-0.4698281046485837
597	Feature598	-0.3062787446083836
598	Feature599	-0.4812860836040257
599	Feature600	-0.5651119212210324
600	Feature601	-0.3369284024312284
601	Feature602	-0.38843352437862044
602	Feature603	-0.6357832241966239
603	Feature604	-0.7574659172209111
604	Feature605	-0.6199274664045441
605	Feature606	-0.43776058063550755
606	Feature607	-0.6260505874208436
607	Feature608	-0.4905963660761052
608	Feature609	-0.6665754998986251
609	Feature610	-0.6966596960545451
610	Feature611	-0.44083956170837896
611	Feature612	-0.49031018427399903
612	Feature613	0.11558837580416526
613	Feature614	-0.4053790554778761
614	Feature615	-0.5539681257426059
615	Feature616	-0.33078117201447005
616	Feature617	-0.627735024557091
617	Feature618	-0.474136669273778
618	Feature619	-0.42236254827603237
619	Feature620	-0.46042080248384415
620	Feature621	-0.43165876583680673
621	Feature622	-0.4159995234570614
622	Feature623	-0.7547626974731305
623	Feature624	-0.4249227135982604
624	Feature625	-0.5624775981544315
625	Feature626	-0.26655820671441066
626	Feature627	0.6694466234454433
627	Feature628	0.239020585799064
628	Feature629	0.10356292538562305
629	Feature630	-0.3970439456581201
630	Feature631	-0.5206079001015231
631	Feature632	0.6073700441047186
632	Feature633	-0.3396158666379599
633	Feature634	-0.516649510347315
634	Feature635	-0.22075410739834825
635	Feature636	-0.7133726802889787
636	Feature637	-0.7285401624998723
637	Feature638	-0.4469296318456809
638	Feature639	-0.5991405659040554
639	Feature640	-0.7074452031924591
640	Feature641	-0.6392826869511984
641	Feature642	-0.5174434650503625
642	Feature643	-0.8663167509522026
643	Feature644	-0.47395394912958877
644	Feature645	-0.4571069695997972
645	Feature646	-0.5619717473791319
646	Feature647	-0.3883435513440329
647	Feature648	-0.5292104539985538
648	Feature649	-0.4896942576501406
649	Feature650	-0.5867333546908131
650	Feature651	-0.45400728263004025
651	Feature652	-0.5750984257427053
652	Feature653	-0.6842526381508235
653	Feature654	-0.681963915540074
654	Feature655	-0.5793333561087054
655	Feature656	-0.7927971684209753
656	Feature657	-0.6461684955740024
657	Feature658	-0.6585232118826017
658	Feature659	-0.5050065998599161
659	Feature660	-0.5585751043522903
660	Feature661	-0.47344585472465867
661	Feature662	-0.3452978410457574
662	Feature663	-0.5013124649149827
663	Feature664	-0.6867706837398748
664	Feature665	-0.23981437912551176
665	Feature666	-0.6429369201017024
666	Feature667	-0.3795941891141416
667	Feature668	-0.19502264380090684
668	Feature669	-0.7670723803714378
669	Feature670	-0.6585152002177892
670	Feature671	-0.5842719556465583
671	Feature672	-0.12971807981998976
672	Feature673	-0.7025555508628434
673	Feature674	-0.7953787876333888
674	Feature675	-0.5795214578745276
675	Feature676	-0.23564064548033217
676	Feature677	-0.7970397089844578
677	Feature678	-0.6871846217058711
678	Feature679	-0.5084106625340248
679	Feature680	-0.4329851682647693
680	Feature681	-0.23380358802462692
681	Feature682	-0.48783937489274015
682	Feature683	-0.43945605589365944
683	Feature684	-0.5965392977098621
684	Feature685	-0.6528708609152869
685	Feature686	-0.448685326758416
686	Feature687	-0.6966128741345913
687	Feature688	-0.5758422952708174
688	Feature689	-0.6609686529063985
689	Feature690	-0.6883608792588568
690	Feature691	0.6309527972163291
691	Feature692	-0.652903958556139
692	Feature693	-0.44202002214087066
693	Feature694	-0.05898440393501899
694	Feature695	-0.4658016914170276
695	Feature696	0.10301149183732573
696	Feature697	-0.6517643480496054
697	Feature698	0.3302959173825711
698	Feature699	-0.5504819246337579
699	Feature700	-0.5602800498689746
700	Feature701	-0.2808898482634454
701	Feature702	-0.7047214312211068
702	Feature703	-0.6258539896735424
703	Feature704	-0.7164991063835228
704	Feature705	-0.6879934693408332
705	Feature706	-0.5297137211312685
706	Feature707	-0.6160676609905861
707	Feature708	-0.5284501363683131
708	Feature709	-0.30617335757054986
709	Feature710	-0.6329696238310987
710	Feature711	-0.33297392502319245
711	Feature712	-0.6757061949539406
712	Feature713	-0.3890245118770205
713	Feature714	-0.5727698738510942
714	Feature715	-0.25517895433842996
715	Feature716	-0.6024805288871787
716	Feature717	-0.08276872142245449
717	Feature718	-0.5943388388109376
718	Feature719	-0.3885053173364276
719	Feature720	-0.6443070081713954
720	Feature721	-0.581731688261071
721	Feature722	-0.49585864673935454
722	Feature723	-0.5901983854577442
723	Feature724	-0.5170786651991915
724	Feature725	-0.46125506909969294
725	Feature726	-0.52439761658451
726	Feature727	-0.6568589994720774
727	Feature728	-0.6324159392377297
728	Feature729	-0.5190233519709435
729	Feature730	-0.346563073387487
730	Feature731	0.15211702204567265
731	Feature732	-0.6811977764539089
732	Feature733	-0.5285257398479251
733	Feature734	-0.5011644817846962
734	Feature735	-0.5960916736320502
735	Feature736	-0.5080787859374648
736	Feature737	-0.1818299230279916
737	Feature738	-0.6157959306998304
738	Feature739	-0.2732832899327564
739	Feature740	0.37216339361579676
740	Feature741	0.075782840437226
741	Feature742	-0.4785750270533068
742	Feature743	-0.23940008346954786
743	Feature744	-0.49180224063529937
744	Feature745	-0.0826469735426577
745	Feature746	-0.42956144361952225
746	Feature747	-0.7495815221234581
747	Feature748	-0.39439173983617726
748	Feature749	-0.6499837685275329
749	Feature750	0.4368154117039527
750	Feature751	-0.5566132428054087
751	Feature752	-0.6025342666217774
752	Feature753	-0.42824562541341177
753	Feature754	-0.06685899313919937
754	Feature755	-0.3690211108935172
755	Feature756	-0.4276717966372688
756	Feature757	-0.45944221393607165
757	Feature758	-0.03639312956828922
758	Feature759	-0.5577686326413492
759	Feature760	-0.5313169278369648
760	Feature761	-0.5868768359193473
761	Feature762	-0.7064609800189282
762	Feature763	-0.8190045715509972
763	Feature764	-0.7426226363824713
764	Feature765	-0.6367372721553857
765	Feature766	-0.6902758495617523
766	Feature767	-0.7205596247777776
767	Feature768	-0.5684560838682419
768	Feature769	-0.6856678164868892
769	Feature770	-0.5472901760722987
770	Feature771	-0.5145788614648696
771	Feature772	-0.529112338173956
772	Feature773	-0.49700876543798117
773	Feature774	-0.44825121195047646
774	Feature775	0.5611549932431327
775	Feature776	-0.46970824418245066
776	Feature777	-0.4031726912331542
777	Feature778	-0.669797830976204
778	Feature779	-0.4019231841755427
779	Feature780	-0.4454143304040822
780	Feature781	0.20173494218939672
781	Feature782	-0.5000670769840786
782	Feature783	-0.5905377563164927
783	Feature784	-0.6640285795274664
784	Feature785	-0.7053749565792038
785	Feature786	-0.6856932215395684
786	Feature787	-0.5186693951927637
787	Feature788	0.17740855409722545
788	Feature789	-0.6836042551059276
789	Feature790	-0.6983926795506742
790	Feature791	-0.15056133510710765
791	Feature792	-0.2041417966115838
792	Feature793	-0.4930700086487417
793	Feature794	-0.14615943019966257
794	Feature795	-0.7167153366868686
795	Feature796	-0.5661851804909748
796	Feature797	-0.3364197320851418
797	Feature798	-0.22213586088906576
798	Feature799	-0.777869267654482
799	Feature800	-0.6474044873592507
800	Feature801	-0.5129974528116564
801	Feature802	-0.4324067060854391
802	Feature803	-0.5484506040934495
803	Feature804	-0.596556530419963
804	Feature805	-0.6086372613447549
805	Feature806	-0.7081673566712975
806	Feature807	-0.6165448491758936
807	Feature808	-0.33722192180465
808	Feature809	-0.8370835222614271
809	Feature810	-0.7404474327827978
810	Feature811	-0.544343465630852
811	Feature812	-0.2752563757199178
812	Feature813	1.3929525604212858
813	Feature814	-0.3972669314742805
814	Feature815	-0.5209559150162318
815	Feature816	-0.6649606002341278
816	Feature817	-0.5144453142037022
817	Feature818	-0.5122567212245153
818	Feature819	-0.43426076476822445
819	Feature820	-0.6801871252021431
820	Feature821	-0.5553404737688645
821	Feature822	-0.38565393930602565
822	Feature823	-0.4472969110143659
823	Feature824	-0.45863248681193985
824	Feature825	-0.49245823443043324
825	Feature826	-0.10543077969920682
826	Feature827	-0.35708562886906764
827	Feature828	-0.39793770389261696
828	Feature829	-0.146489253551326
829	Feature830	-0.2836155054116098
830	Feature831	-0.7931041772712073
831	Feature832	-0.49409448984672133
832	Feature833	0.5536074618901287
833	Feature834	-0.24109480430491478
834	Feature835	-0.7817284371465425
835	Feature836	-0.4584522416487719
836	Feature837	-0.5580726437713058
837	Feature838	-0.7443273568017335
838	Feature839	0.24888003133817369
839	Feature840	-0.4805349002972952
840	Feature841	-0.49781699021707965
841	Feature842	-0.7491494159218415
842	Feature843	-0.0830119733439363
843	Feature844	0.039673753275844915
844	Feature845	-0.7022890619053179
845	Feature846	0.21610693506965206
846	Feature847	-0.5432808806628912
847	Feature848	-0.3677190469207249
848	Feature849	-0.5269057089247413
849	Feature850	-0.6055817975874064
850	Feature851	-0.4997813860875919
851	Feature852	-0.8714466110239903
852	Feature853	0.022437985373989847
853	Feature854	-0.47682437815612655
854	Feature855	-0.8508491226078394
855	Feature856	-0.6194309609757078
856	Feature857	-0.5290397273387475
857	Feature858	0.09610343530334062
858	Feature859	-0.6308139347199737
859	Feature860	-0.43856910431149454
860	Feature861	-0.0030599297847783823
861	Feature862	-0.365028554004985
862	Feature863	-0.4852040694177699
863	Feature864	-0.7156255092103451
864	Feature865	-0.50991207395439
865	Feature866	-0.3768014154175461
866	Feature867	-0.4878367200494608
867	Feature868	-0.6599792455131948
868	Feature869	-0.25388686172150343
869	Feature870	-0.6864058613823993
870	Feature871	-0.3770019839348729
871	Feature872	-0.7548715780799578
872	Feature873	-0.7438671392836392
873	Feature874	0.3099627334863067
874	Feature875	-0.5015810879098644
875	Feature876	0.06840686216027551
876	Feature877	0.0670559304409247
877	Feature878	-0.28258752653701574
878	Feature879	-0.08478986656397759
879	Feature880	-0.5731504574944962
880	Feature881	-0.5160939619928516
881	Feature882	1.1007610245180286
882	Feature883	-0.6404644813461862
883	Feature884	-0.5023521164887882
884	Feature885	-0.39412357263490905
885	Feature886	-0.6092129107467879
886	Feature887	-0.5901620323012899
887	Feature888	-0.6870832860167393
888	Feature889	-0.5140979627490507
889	Feature890	-0.7183167334329394
890	Feature891	0.7825060793248012
891	Feature892	-0.4474180388160712
892	Feature893	-0.2530694882237761
893	Feature894	-0.2888572606741207
894	Feature895	-0.6080431314646436
895	Feature896	-0.6669855373893216
896	Feature897	-0.550720743269628
897	Feature898	-0.5842466895214322
898	Feature899	-0.7855214414819711
899	Feature900	-0.40439583863760514
900	Feature901	-0.4456795712023181
901	Feature902	-0.3499048947408547
902	Feature903	-0.6092336432828851
903	Feature904	-0.47107451438130965
904	Feature905	-0.5603811898444432
905	Feature906	-0.18717445445795408
906	Feature907	-0.526949732412866
907	Feature908	-0.49597684853696666
908	Feature909	-0.6287936155283516
909	Feature910	0.28875976588272406
910	Feature911	-0.06784518599133733
911	Feature912	-0.5689348855479098
912	Feature913	-0.375446501319728
913	Feature914	-0.5200311457369694
914	Feature915	-0.5802075852692354
915	Feature916	-0.40152436610343406
916	Feature917	-0.4554293843265779
917	Feature918	-0.5778476626845421
918	Feature919	-0.7697321028638165
919	Feature920	-0.7042752641077534
920	Feature921	-0.5681594859424198
921	Feature922	-0.7308203616490866
922	Feature923	-0.5525480775579267
923	Feature924	0.01265313402489373
924	Feature925	-0.1501296576032529
925	Feature926	-0.34094663123318314
926	Feature927	-0.6948898458614311
927	Feature928	-0.5671361089229265
928	Feature929	-0.5999138073854584
929	Feature930	-0.23472493943683229
930	Feature931	-0.4635491499480002
931	Feature932	-0.7772639956798079
932	Feature933	-0.09281839727785221
933	Feature934	-0.4675271109334899
934	Feature935	-0.5938475807916231
935	Feature936	-0.44396387584033703
936	Feature937	-0.6903375320835516
937	Feature938	-0.7173797333469757
938	Feature939	-0.7025588671824387
939	Feature940	-0.4024942973195147
940	Feature941	-0.33486172805986736
941	Feature942	-0.7086932659525882
942	Feature943	-0.6635538436782698
943	Feature944	-0.2814761984664857
944	Feature945	-0.556108082464738
945	Feature946	-0.4695078102077044
946	Feature947	-0.43215667996100693
947	Feature948	-0.27482604699974716
948	Feature949	1.1615252375274818
949	Feature950	-0.33801448513262417
950	Feature951	-0.6025481563754125
951	Feature952	-0.3748694552016299
952	Feature953	-0.37589931888455996
953	Feature954	-0.33115384396941483
954	Feature955	-0.237367592502058
955	Feature956	-0.7110640407038405
956	Feature957	-0.6200418712722455
957	Feature958	-0.6698511425934603
958	Feature959	-0.681427831410066
959	Feature960	-0.5160046227286573
960	Feature961	-0.6559703711093303
961	Feature962	-0.7206375852177236
962	Feature963	-0.5843466740022125
963	Feature964	-0.7549038951658277
964	Feature965	-0.6345923424300682
965	Feature966	-0.34437076579354725
966	Feature967	-0.5001582962570903
967	Feature968	-0.22838321838452627
968	Feature969	-0.5911428808217768
969	Feature970	-0.6618491828398116
970	Feature971	-0.16130185491498472
971	Feature972	-0.1283348505157081
972	Feature973	-0.6208112479023683
973	Feature974	-0.5145955260799344
974	Feature975	-0.29751049243925404
975	Feature976	-0.4621253647976754
976	Feature977	-0.2299096334262218
977	Feature978	-0.22387968243463877
978	Feature979	-0.10927538117145348
979	Feature980	-0.6849098317469658
980	Feature981	-0.8371830385142236
981	Feature982	-0.6705186230307205
982	Feature983	-0.5686379306783409
983	Feature984	-0.444341228746619
984	Feature985	-0.6948589387490478
985	Feature986	-0.5030488449683295
986	Feature987	-0.5285165229301739
987	Feature988	-0.7523143298960894
988	Feature989	-0.7070985230163951
989	Feature990	-0.7714167902207971
990	Feature991	-0.6204798771971468
991	Feature992	-0.48854387426199414
992	Feature993	-0.550574388049201
993	Feature994	-0.44495531213936806
994	Feature995	-0.4931437777335775
995	Feature996	-0.6456643332342554
996	Feature997	0.06554055917060421
997	Feature998	-0.3992732827675318
998	Feature999	-0.5933347180587356
999	Feature1000	-0.4842454991235105
1000	Feature1001	-0.4488264741161813
1001	Feature1002	-0.5997874247386682
1002	Feature1003	-0.44138662286553343
1003	Feature1004	-0.6250104792421218
1004	Feature1005	-0.3152532869812257
1005	Feature1006	-0.5624641773465745
1006	Feature1007	-0.5501399302400148
1007	Feature1008	-0.38186654826473165
1008	Feature1009	-0.5171902155929685
1009	Feature1010	0.03073804949740764
1010	Feature1011	-0.6527422942656439
1011	Feature1012	0.1485453245297755
1012	Feature1013	0.17812230347531455
1013	Feature1014	-0.2504791088285894
1014	Feature1015	-0.696319651130816
1015	Feature1016	-0.48450107974913054
1016	Feature1017	-0.10753508378961849
1017	Feature1018	-0.6820410967672518
1018	Feature1019	-0.5386955771805547
1019	Feature1020	0.15153848376813323
1020	Feature1021	-0.7364068621878793
1021	Feature1022	-0.6576100966493309
1022	Feature1023	-0.6516523364394873
1023	Feature1024	0.6760146718036244
1024	Feature1025	-0.3433878362885756
1025	Feature1026	-0.7523848198189957
1026	Feature1027	-0.6749201644181358
1027	Feature1028	-0.5580642181222686
1028	Feature1029	-0.6149182856173497
1029	Feature1030	-0.5786272673437033
1030	Feature1031	-0.5558696671597041
1031	Feature1032	-0.312083692795111
1032	Feature1033	0.0009597285118644322
1033	Feature1034	-0.6647131756261085
1034	Feature1035	-0.17634481176208727
1035	Feature1036	-0.5855671553124018
1036	Feature1037	-0.47940798319281147
1037	Feature1038	-0.018120426174810328
1038	Feature1039	-0.5758112434357229
1039	Feature1040	-0.30198761000132773
1040	Feature1041	-0.727258066969076
1041	Feature1042	-0.09420689744162093
1042	Feature1043	-0.637866976659497
1043	Feature1044	0.9604173404224324
1044	Feature1045	-0.4220895137824665
1045	Feature1046	-0.6580710561456129
1046	Feature1047	-0.35686787814990256
1047	Feature1048	-0.40617122938842154
1048	Feature1049	-0.4704069125856381
1049	Feature1050	-0.6207550228692135
1050	Feature1051	-0.5095677648587057
1051	Feature1052	-0.5945677181249326
1052	Feature1053	-0.5507566903341645
1053	Feature1054	-0.596902751250158
1054	Feature1055	0.07007660670650762
1055	Feature1056	-0.630326040603205
1056	Feature1057	-0.5153681454421917
1057	Feature1058	-0.3035023861638334
1058	Feature1059	-0.4847564072177941
1059	Feature1060	-0.7903011245195669
1060	Feature1061	-0.47802949933603295
1061	Feature1062	-0.5131746812255213
1062	Feature1063	-0.21535866097383122
1063	Feature1064	-0.7481329192935213
1064	Feature1065	-0.550180472765357
1065	Feature1066	-0.6634810142526194
1066	Feature1067	-0.4630078208272787
1067	Feature1068	-0.6429861562917776
1068	Feature1069	-0.8123035440251694
1069	Feature1070	-0.6162576158049917
1070	Feature1071	-0.2287208158340307
1071	Feature1072	-0.6333583148458186
1072	Feature1073	-0.7502170122391005
1073	Feature1074	-0.8086100049114844
1074	Feature1075	-0.49046971685657675
1075	Feature1076	-0.47903950391202893
1076	Feature1077	-0.6272547881113999
1077	Feature1078	-0.4357468638700392
1078	Feature1079	-0.5166593144506497
1079	Feature1080	-0.5364165604786217
1080	Feature1081	-0.513158525358826
1081	Feature1082	-0.2730826283619231
1082	Feature1083	-0.3620490895842281
1083	Feature1084	-0.5874855196777165
1084	Feature1085	-0.15244939390439494
1085	Feature1086	-0.5860795629135711
1086	Feature1087	-0.41889173945928704
1087	Feature1088	-0.6477942999961145
1088	Feature1089	-0.3392992717597265
1089	Feature1090	-0.6462708701383314
1090	Feature1091	-0.39195188560451216
1091	Feature1092	-0.5825958870837682
1092	Feature1093	-0.6509475078521195
1093	Feature1094	-0.5106531507700726
1094	Feature1095	-0.5137307045751429
1095	Feature1096	-0.2479477164666154
1096	Feature1097	-0.6821327240325971
1097	Feature1098	-0.021498920110678287
1098	Feature1099	-0.5251573220812895
1099	Feature1100	-0.3813507521852291
1100	Feature1101	-0.13196223758971098
1101	Feature1102	-0.5991624260376521
1102	Feature1103	-0.7177956045173138
1103	Feature1104	-0.4309140842371617
1104	Feature1105	-0.2674094732339531
1105	Feature1106	-0.5605111110696549
1106	Feature1107	-0.6431201611422742
1107	Feature1108	-0.5493354042392717
1108	Feature1109	-0.5875390904848222
1109	Feature1110	-0.6701296809884119
1110	Feature1111	-0.6594996446505808
1111	Feature1112	-0.6068909772422993
1112	Feature1113	-0.6854279036903266
1113	Feature1114	-0.6039508075612477
1114	Feature1115	-0.5407083249102496
1115	Feature1116	-0.845287170271282
1116	Feature1117	-0.42779114356839726
1117	Feature1118	-0.06101554001612126
1118	Feature1119	-0.40275639292522514
1119	Feature1120	-0.7549609935139362
1120	Feature1121	-0.5529450370207293
1121	Feature1122	-0.5357786736867798
1122	Feature1123	-0.46668869860538287
1123	Feature1124	-0.8078250308883658
1124	Feature1125	-0.44568608474084376
1125	Feature1126	-0.6604608692210335
1126	Feature1127	-0.6036397965789613
1127	Feature1128	-0.418063604861923
1128	Feature1129	-0.5282196883987648
1129	Feature1130	-0.2605172990562846
1130	Feature1131	-0.4791390230015646
1131	Feature1132	-0.6534509894060881
1132	Feature1133	-0.38699206743131237
1133	Feature1134	-0.7939954733514143
1134	Feature1135	-0.4329096957342762
1135	Feature1136	1.0630544419773529
1136	Feature1137	-0.8199440214049413
1137	Feature1138	-0.7148751380159237
1138	Feature1139	-0.4885514747267525
1139	Feature1140	-0.5810391639703899
1140	Feature1141	-0.3500310555607136
1141	Feature1142	-0.013892907206869115
1142	Feature1143	0.03621674417920268
1143	Feature1144	-0.7181525611684918
1144	Feature1145	-0.346225381416904
1145	Feature1146	-0.8376806995706757
1146	Feature1147	-0.3264184035531572
1147	Feature1148	-0.5768007622070727
1148	Feature1149	-0.020447571296608916
1149	Feature1150	-0.6004008694779913
1150	Feature1151	-0.586067473956581
1151	Feature1152	-0.22094138541815198
1152	Feature1153	-0.831283955103723
1153	Feature1154	-0.7789166715684138
1154	Feature1155	-0.21019508033609752
1155	Feature1156	-0.5315354351521432
1156	Feature1157	-0.5074554090836374
1157	Feature1158	-0.5702522879182977
1158	Feature1159	-0.3395796858898623
1159	Feature1160	-0.4553234767377197
1160	Feature1161	-0.45883029456568536
1161	Feature1162	-0.17772945377955074
1162	Feature1163	-0.657557735912541
1163	Feature1164	-0.5652241372426325
1164	Feature1165	-0.2656189639653227
1165	Feature1166	-0.4766887808761086
1166	Feature1167	-0.4894174110508567
1167	Feature1168	-0.2216423150697278
1168	Feature1169	-0.537644172788009
1169	Feature1170	-0.043179537426654466
1170	Feature1171	-0.44745076209985674
1171	Feature1172	-0.34341704424915126
1172	Feature1173	-0.6843603072092523
1173	Feature1174	-0.6826067994094184
1174	Feature1175	-0.5534182953349696
1175	Feature1176	-0.45552369155126915
1176	Feature1177	0.3603999882232756
1177	Feature1178	-0.5853197876170041
1178	Feature1179	-0.40907277306553586
1179	Feature1180	-0.5347869337751782
1180	Feature1181	-0.7361144903367376
1181	Feature1182	-0.35861450827058494
1182	Feature1183	-0.6450814531050578
1183	Feature1184	-0.47147195048124585
1184	Feature1185	-0.663707202941506
1185	Feature1186	0.652680150061942
1186	Feature1187	-0.561101752019827
1187	Feature1188	-0.14201973539514598
1188	Feature1189	-0.4379498597311572
1189	Feature1190	-0.2699735813470582
1190	Feature1191	-0.6466653496593103
1191	Feature1192	-0.38884788581549123
1192	Feature1193	-0.4429141302244464
1193	Feature1194	-0.5478014515699896
1194	Feature1195	-0.14963229849468912
1195	Feature1196	-0.5606005083587036
1196	Feature1197	-0.6477031264054671
1197	Feature1198	-0.3775231276469932
1198	Feature1199	-0.46357224408329295
1199	Feature1200	-0.40876546721178175
1200	Feature1201	-0.5396695655130462
1201	Feature1202	-0.4729721989799012
1202	Feature1203	-0.35197982975189196
1203	Feature1204	-0.5616637781372222
1204	Feature1205	-0.548507830704267
1205	Feature1206	1.3950197505089295
1206	Feature1207	-0.5192544996383055
1207	Feature1208	-0.49573122749052034
1208	Feature1209	-0.3053909773509147
1209	Feature1210	-0.48775065223110087
1210	Feature1211	-0.28970559338576113
1211	Feature1212	-0.34154967269995185
1212	Feature1213	-0.6025231020456028
1213	Feature1214	-0.7487584891966544
1214	Feature1215	-0.7131268472221367
1215	Feature1216	-0.15125220229278302
1216	Feature1217	-0.3260664520726416
1217	Feature1218	-0.1568983237221803
1218	Feature1219	-0.533741823682959
1219	Feature1220	-0.4545187404248006
1220	Feature1221	-0.6691489189307028
1221	Feature1222	-0.391759454295938
1222	Feature1223	-0.4932924628987881
1223	Feature1224	-0.5327119625611476
1224	Feature1225	-0.7644386701111985
1225	Feature1226	-0.38643414350433997
1226	Feature1227	-0.4913008160717697
1227	Feature1228	-0.3106618326779173
1228	Feature1229	-0.5728989055095369
1229	Feature1230	-0.3303336890798424
1230	Feature1231	-0.6676768195585151
1231	Feature1232	-0.5282103681285362
1232	Feature1233	-0.38052655066740854
1233	Feature1234	-0.6276904110652984
1234	Feature1235	-0.5646712647700961
1235	Feature1236	-0.5425614586129417
1236	Feature1237	-0.40068415945235675
1237	Feature1238	-0.7525370939159923
1238	Feature1239	-0.38154529081846505
1239	Feature1240	-0.6175112305079692
1240	Feature1241	-0.756162120955181
1241	Feature1242	-0.05632521537731726
1242	Feature1243	-0.3657118308547684
1243	Feature1244	0.14329324340608704
1244	Feature1245	-0.617478924403065
1245	Feature1246	-0.7400456111570957
1246	Feature1247	-0.41805202043178485
1247	Feature1248	-0.5841280819912291
1248	Feature1249	-0.5591086959655035
1249	Feature1250	-0.7433449547713711
1250	Feature1251	0.17963740669361716
1251	Feature1252	-0.5397900038307207
1252	Feature1253	-0.44069831648068053
1253	Feature1254	-0.0021602680910916554
1254	Feature1255	-0.2551062070723488
1255	Feature1256	-0.6328665359874334
1256	Feature1257	-0.5554227836961585
1257	Feature1258	-0.4760859981908786
1258	Feature1259	-0.5307716809712824
1259	Feature1260	-0.524276695748171
1260	Feature1261	-0.6215046578801938
1261	Feature1262	-0.6292488393108618
1262	Feature1263	-0.46244101944958643
1263	Feature1264	-0.6538040734897876
1264	Feature1265	-0.6186715509854942
1265	Feature1266	-0.5308250257443029
1266	Feature1267	-0.595255251195757
1267	Feature1268	-0.22112624149659157
1268	Feature1269	-0.5717331124385668
1269	Feature1270	-0.7166290682333323
1270	Feature1271	-0.6695036950290562
1271	Feature1272	-0.7624302192611895
1272	Feature1273	-0.4544115052406818
1273	Feature1274	-0.5759195828259526
1274	Feature1275	-0.5757540080601808
1275	Feature1276	-0.4073482396056487
1276	Feature1277	0.4417948646281971
1277	Feature1278	-0.3309776929429221
1278	Feature1279	-0.39972120909528613
1279	Feature1280	-0.5457155983722558
1280	Feature1281	-0.5729595356552756
1281	Feature1282	-0.7881996794146244
1282	Feature1283	-0.0809050305586896
1283	Feature1284	-0.5341765480147219
1284	Feature1285	-0.44441724790059955
1285	Feature1286	-0.7052717351722974
1286	Feature1287	-0.4209868791055712
1287	Feature1288	-0.48392330404479017
1288	Feature1289	0.8273078254938814
1289	Feature1290	-0.5010022488600397
1290	Feature1291	-0.41344913612190876
1291	Feature1292	-0.8054841197138464
1292	Feature1293	-0.22755156185348435
1293	Feature1294	-0.8495051016253801
1294	Feature1295	-0.5003615140629756
1295	Feature1296	0.6645533744747736
1296	Feature1297	-0.31735386463151666
1297	Feature1298	-0.5399884449749591
1298	Feature1299	-0.4396770453908172
1299	Feature1300	-0.6047852736815919
1300	Feature1301	-0.6001340739498727
1301	Feature1302	-0.3788375748204222
1302	Feature1303	0.23336368193894427
1303	Feature1304	-0.3367344571077071
1304	Feature1305	0.13238859300972391
1305	Feature1306	-0.5977217812209127
1306	Feature1307	-0.25080272353336724
1307	Feature1308	-0.2054569272726956
1308	Feature1309	-0.3544565167617748
1309	Feature1310	-0.7108948792391707
1310	Feature1311	-0.3610358211399442
1311	Feature1312	-0.5481233460513577
1312	Feature1313	-0.296986096723852
1313	Feature1314	-0.4401397917379887
1314	Feature1315	0.8368962132851893
1315	Feature1316	-0.4976454336984086
1316	Feature1317	-0.08141359284016418
1317	Feature1318	-0.5659203271681398
1318	Feature1319	-0.5070500270599948
1319	Feature1320	-0.3313867362045604
1320	Feature1321	-0.6688152245739463
1321	Feature1322	-0.4176786871326022
1322	Feature1323	-0.564158631461291
1323	Feature1324	-0.6507363681167517
1324	Feature1325	-0.6362892616211334
1325	Feature1326	-0.3154884826114037
1326	Feature1327	-0.5200572971046177
1327	Feature1328	-0.47166608045162434
1328	Feature1329	-0.3463903148050822
1329	Feature1330	-0.26290079063580696
1330	Feature1331	-0.46055729521955235
1331	Feature1332	-0.2987143590996539
1332	Feature1333	-0.44514361826908694
1333	Feature1334	-0.49743164640975135
1334	Feature1335	-0.5063448085554998
1335	Feature1336	-0.7662686038849814
1336	Feature1337	-0.5086010484003562
1337	Feature1338	-0.6358653128547591
1338	Feature1339	-0.5702906210274042
1339	Feature1340	-0.5466087889379162
1340	Feature1341	-0.15745875176939136
1341	Feature1342	-0.7977246119273053
1342	Feature1343	-0.6244426340848592
1343	Feature1344	-0.2302487069199577
1344	Feature1345	-0.6237036436883695
1345	Feature1346	-0.6146573622243187
1346	Feature1347	-0.3414455930843928
1347	Feature1348	-0.5666651201441246
1348	Feature1349	-0.29698480778163894
1349	Feature1350	-0.4472141458040839
1350	Feature1351	-0.07802637570575922
1351	Feature1352	-0.5294684948185865
1352	Feature1353	-0.5280753249599862
1353	Feature1354	-0.6373860805386632
1354	Feature1355	-0.5702949195460126
1355	Feature1356	-0.7310097313396093
1356	Feature1357	-0.5756938646894944
1357	Feature1358	-0.28299882468991266
1358	Feature1359	-0.21135190208419333
1359	Feature1360	-0.7522687539929064
1360	Feature1361	-0.2442349713118898
1361	Feature1362	-0.35763461474327657
1362	Feature1363	-0.6261429021387402
1363	Feature1364	-0.49189670255284423
1364	Feature1365	-0.48981431122444435
1365	Feature1366	-0.6333390923883326
1366	Feature1367	0.06238812400835655
1367	Feature1368	-0.6551971984271698
1368	Feature1369	-0.8150199163264693
1369	Feature1370	-0.4673138800835932
1370	Feature1371	-0.2083909417121909
1371	Feature1372	-0.0842226439801449
1372	Feature1373	1.3152273722855117
1373	Feature1374	-0.3186145545600903
1374	Feature1375	-0.39843649702561545
1375	Feature1376	-0.7653148624674465
1376	Feature1377	-0.42302503746253806
1377	Feature1378	-0.7118131984770101
1378	Feature1379	-0.5393039671327153
1379	Feature1380	-0.620925874696426
1380	Feature1381	-0.5809491754492275
1381	Feature1382	-0.6390744243889703
1382	Feature1383	-0.6354441343953521
1383	Feature1384	-0.5069735508074323
1384	Feature1385	-0.45551632816717597
1385	Feature1386	-0.6330365577261262
1386	Feature1387	-0.5165464887259534
1387	Feature1388	-0.7156302539907543
1388	Feature1389	-0.5460185282787153
1389	Feature1390	-0.4265769477146273
1390	Feature1391	0.31188396242675687
1391	Feature1392	-0.5104632819441104
1392	Feature1393	-0.458957238846849
1393	Feature1394	-0.49321265529405495
1394	Feature1395	-0.651165805533491
1395	Feature1396	-0.5520834209691203
1396	Feature1397	-0.6394246934286576
1397	Feature1398	-0.3855152859563002
1398	Feature1399	-0.4754865777615426
1399	Feature1400	-0.20091300766164977
1400	Feature1401	-0.49734363319942176
1401	Feature1402	-0.32975382142015824
1402	Feature1403	-0.5437758695398756
1403	Feature1404	-0.5660171279314877
1404	Feature1405	-0.2477526178174744
1405	Feature1406	-0.6610275783094276
1406	Feature1407	-0.48236485211230806
1407	Feature1408	0.14581929416173753
1408	Feature1409	-0.5599587393425033
1409	Feature1410	-0.7568126814672032
1410	Feature1411	-0.6816679446062043
1411	Feature1412	-0.09666537020679104
1412	Feature1413	-0.23450333370546808
1413	Feature1414	0.19692531937949523
1414	Feature1415	-0.1297116221362151
1415	Feature1416	-0.4903268431680271
1416	Feature1417	-0.7408729343682033
1417	Feature1418	-0.5543045030729726
1418	Feature1419	-0.6118748381780401
1419	Feature1420	-0.47221250090805217
1420	Feature1421	-0.6160555192870416
1421	Feature1422	0.5681930127052348
1422	Feature1423	-0.7065086952155679
1423	Feature1424	-0.6660005108845926
1424	Feature1425	-0.49749919151813055
1425	Feature1426	-0.5287806307470475
1426	Feature1427	-0.6010091582084576
1427	Feature1428	-0.6116613668781764
1428	Feature1429	-0.558503304690162
1429	Feature1430	-0.6180500939796607
1430	Feature1431	-0.4271986685623062
1431	Feature1432	-0.48444986373394533
1432	Feature1433	-0.42293816899936676
1433	Feature1434	-0.7178621247150127
1434	Feature1435	-0.6920509399882264
1435	Feature1436	0.8621559222045956
1436	Feature1437	0.17145971581984373
1437	Feature1438	-0.3691861389359382
1438	Feature1439	-0.6699078692364483
1439	Feature1440	-0.49599120561248494
1440	Feature1441	-0.4642085692742317
1441	Feature1442	-0.6360245679717178
1442	Feature1443	-0.20638817560622558
1443	Feature1444	-0.4170108022562643
1444	Feature1445	-0.7424558617854259
1445	Feature1446	-0.5169958661533911
1446	Feature1447	-0.5059331416825362
1447	Feature1448	-0.5827132607509597
1448	Feature1449	-0.6238295638436308
1449	Feature1450	-0.43642439506363967
1450	Feature1451	0.484598148859542
1451	Feature1452	-0.7103702106565
1452	Feature1453	-0.7166567595903691
1453	Feature1454	-0.32684379036816225
1454	Feature1455	-0.43805437983094514
1455	Feature1456	-0.5598453338836616
1456	Feature1457	-0.06293874600935748
1457	Feature1458	-0.22794623383426776
1458	Feature1459	-0.4907965458293326
1459	Feature1460	-0.6334791106228093
1460	Feature1461	-0.6165600559949109
1461	Feature1462	-0.6517921838072114
1462	Feature1463	-0.669382145317625
1463	Feature1464	-0.46379654882361354
1464	Feature1465	-0.5993148611857472
1465	Feature1466	-0.5310200272171636
1466	Feature1467	-0.6004509805997925
1467	Feature1468	-0.397831465893978
1468	Feature1469	-0.6211820121195722
1469	Feature1470	-0.15099697173322943
1470	Feature1471	-0.5776544380531738
1471	Feature1472	-0.3434777277825298
1472	Feature1473	-0.6212925563380698
1473	Feature1474	-0.659283925032369
1474	Feature1475	-0.655430600068114
1475	Feature1476	-0.5543732618060613
1476	Feature1477	-0.43489085839292335
1477	Feature1478	-0.7151506317979897
1478	Feature1479	-0.3306697028972099
1479	Feature1480	-0.8469198578251239
1480	Feature1481	-0.4194590446067374
1481	Feature1482	-0.7054074433352591
1482	Feature1483	-0.629111403615113
1483	Feature1484	-0.6697869619395281
1484	Feature1485	0.00026660131275867285
1485	Feature1486	-0.46456265064508123
1486	Feature1487	0.24893502642792864
1487	Feature1488	-0.23224680161587627
1488	Feature1489	-0.6766463238592265
1489	Feature1490	-0.6397574525950503
1490	Feature1491	-0.5685251760197674
1491	Feature1492	0.24083887782905963
1492	Feature1493	-0.5056868973315323
1493	Feature1494	-0.010310158483210902
1494	Feature1495	-0.5722977723214312
1495	Feature1496	-0.5732982801358214
1496	Feature1497	-0.5025495230259636
1497	Feature1498	-0.5974445422660646
1498	Feature1499	-0.47100478261877654
1499	Feature1500	-0.7750441665660427
1500	Feature1501	-0.17652332229571546
1501	Feature1502	-0.11771093956382077
1502	Feature1503	-0.720508921342393
1503	Feature1504	-0.4824622508972143
1504	Feature1505	-0.5587327790622298
1505	Feature1506	-0.203640564840905
1506	Feature1507	-0.49933397458636725
1507	Feature1508	-0.286324372445939
1508	Feature1509	-0.5289179762268199
1509	Feature1510	-0.5013471599117117
1510	Feature1511	-0.7285905531045611
1511	Feature1512	-0.5720261505015052
1512	Feature1513	-0.6408282231271523
1513	Feature1514	-0.2879009489136465
1514	Feature1515	0.04916606023776776
1515	Feature1516	-0.463622217178298
1516	Feature1517	-0.6021536862791
1517	Feature1518	-0.6656361611306078
1518	Feature1519	0.1603602943275228
1519	Feature1520	-0.6312009377578188
1520	Feature1521	-0.5664912486779735
1521	Feature1522	-0.2935881298432489
1522	Feature1523	-0.6600552597421557
1523	Feature1524	-0.7166099935143965
1524	Feature1525	-0.6347454597417652
1525	Feature1526	-0.5331957322191792
1526	Feature1527	-0.2605842481622531
1527	Feature1528	-0.7656211650951547
1528	Feature1529	-0.7335271983047099
1529	Feature1530	-0.3526699433206558
1530	Feature1531	-0.5635412110125496
1531	Feature1532	-0.6863755336902112
1532	Feature1533	-0.23546620903471124
1533	Feature1534	-0.6256367678449953
1534	Feature1535	-0.44334111246864805
1535	Feature1536	-0.21311063996095006
1536	Feature1537	-0.6326783537727552
1537	Feature1538	-0.33196332170464476
1538	Feature1539	-0.5794926141405227
1539	Feature1540	-0.46171437188322434
1540	Feature1541	-0.5413346975312746
1541	Feature1542	-0.2026246283993389
1542	Feature1543	-0.1623603419341971
1543	Feature1544	-0.6343432329500521
1544	Feature1545	-0.6970591742389881
1545	Feature1546	-0.720785227010362
1546	Feature1547	0.053757349811657064
1547	Feature1548	-0.5251436629030979
1548	Feature1549	-0.5976011309800358
1549	Feature1550	-0.7144497751585825
1550	Feature1551	-0.44525181760851446
1551	Feature1552	-0.2945846938158722
1552	Feature1553	-0.11121196482595243
1553	Feature1554	-0.19280342514412324
1554	Feature1555	-0.32716334613807974
1555	Feature1556	-0.5338094031446977
1556	Feature1557	-0.492818339846568
1557	Feature1558	-0.5691976657480912
1558	Feature1559	-0.7074382190524763
1559	Feature1560	-0.02693800888424436
1560	Feature1561	-0.614032578874198
1561	Feature1562	-0.4839552630185031
1562	Feature1563	-0.3349175163064906
1563	Feature1564	-0.4388232207552242
1564	Feature1565	-0.48243308537491764
1565	Feature1566	-0.6254267554938209
1566	Feature1567	-0.46008919232837964
1567	Feature1568	0.048999751009857484
1568	Feature1569	-0.6244871930670456
1569	Feature1570	-0.6308700143521603
1570	Feature1571	-0.680200580246663
1571	Feature1572	0.12482767949694293
1572	Feature1573	-0.5092183280313627
1573	Feature1574	-0.653091380277082
1574	Feature1575	-0.12418173144906534
1575	Feature1576	-0.45119691310270055
1576	Feature1577	-0.6588850944155831
1577	Feature1578	-0.7636368718274839
1578	Feature1579	-0.8446965099446372
1579	Feature1580	-0.26373422261747914
1580	Feature1581	-0.6352257499739485
1581	Feature1582	-0.3077851953250396
1582	Feature1583	-0.5767404650270428
1583	Feature1584	-0.4931746001183982
1584	Feature1585	-0.6980124303724247
1585	Feature1586	-0.38996394369064896
1586	Feature1587	0.2575839636405226
1587	Feature1588	-0.5188424470518247
1588	Feature1589	-0.4728172974623872
1589	Feature1590	-0.4629593650679144
1590	Feature1591	-0.30028313150919694
1591	Feature1592	-0.7935213587744709
1592	Feature1593	-0.7288947647004378
1593	Feature1594	-0.707077448254163
1594	Feature1595	-0.5266646806202542
1595	Feature1596	0.06577974277430722
1596	Feature1597	-0.4627464597833503
1597	Feature1598	-0.311477391085529
1598	Feature1599	-0.45231552596117025
1599	Feature1600	-0.793368763623982
1600	Feature1601	-0.49195222303118646
1601	Feature1602	-0.6384809996264001
1602	Feature1603	-0.3924687913983139
1603	Feature1604	-0.28448865245479316
1604	Feature1605	-0.30757489492557166
1605	Feature1606	-0.4702863480102697
1606	Feature1607	-0.6893645804757205
1607	Feature1608	-0.4930664461057093
1608	Feature1609	-0.310170042647351
1609	Feature1610	-0.5581879026365584
1610	Feature1611	-0.25827986133433817
1611	Feature1612	-0.5408210597861339
1612	Feature1613	-0.5616691603336033
1613	Feature1614	-0.41569076672355604
1614	Feature1615	-0.6333590330133609
1615	Feature1616	-0.638847740845813
1616	Feature1617	-0.5269857566850963
1617	Feature1618	-0.548041038775923
1618	Feature1619	-0.6166619608648202
1619	Feature1620	-0.6997439006057496
1620	Feature1621	-0.5826050401774407
1621	Feature1622	-0.42066704189047555
1622	Feature1623	-0.542337161667385
1623	Feature1624	-0.34761481905887837
1624	Feature1625	-0.5988467160731968
1625	Feature1626	-0.6014558436779945
1626	Feature1627	-0.5331897847855687
1627	Feature1628	-0.406194956020975
1628	Feature1629	-0.5025522534313395
1629	Feature1630	-0.5710818955032294
1630	Feature1631	-0.44925872643369047
1631	Feature1632	-0.5825954204717709
1632	Feature1633	-0.27208326321921283
1633	Feature1634	-0.6695340316331423
1634	Feature1635	-0.6988755343256988
1635	Feature1636	-0.6387888113573977
1636	Feature1637	-0.5576415016769174
1637	Feature1638	-0.6096978879699464
1638	Feature1639	-0.3053192250852914
1639	Feature1640	-0.3087556798435404
1640	Feature1641	-0.4965367254887966
1641	Feature1642	-0.7827279103769161
1642	Feature1643	-0.031690346002400095
1643	Feature1644	-0.4029550539605253
1644	Feature1645	0.013608207307485612
1645	Feature1646	-0.12616802768531363
1646	Feature1647	-0.09718036346645692
1647	Feature1648	-0.562266630254887
1648	Feature1649	-0.3605745042148697
1649	Feature1650	-0.37362095955846886
1650	Feature1651	-0.4507396426577168
1651	Feature1652	-0.3488059312683463
1652	Feature1653	-0.6054147568316347
1653	Feature1654	-0.6315599712249691
1654	Feature1655	0.011392953340856162
1655	Feature1656	-0.6414823454923914
1656	Feature1657	-0.6439840255484709
1657	Feature1658	-0.7106664631674494
1658	Feature1659	-0.413040324730232
1659	Feature1660	-0.5403385290767034
1660	Feature1661	-0.6932046606783052
1661	Feature1662	-0.6660401986457946
1662	Feature1663	-0.672052282370927
1663	Feature1664	-0.5699849177286173
1664	Feature1665	-0.5168757674589395
1665	Feature1666	-0.715628067543266
1666	Feature1667	-0.7334460109318235
1667	Feature1668	-0.5428665681940538
1668	Feature1669	-0.6121033376714289
1669	Feature1670	-0.6017135674804451
1670	Feature1671	-0.6632209257572095
1671	Feature1672	0.1105637423365909
1672	Feature1673	-0.2204313856659413
1673	Feature1674	-0.7953898051853765
1674	Feature1675	-0.43346653366376475
1675	Feature1676	-0.4018814441748521
1676	Feature1677	-0.23402362382493222
1677	Feature1678	-0.6620020846210706
1678	Feature1679	-0.03298516022346216
1679	Feature1680	-0.6761000289605463
1680	Feature1681	-0.4023267518553986
1681	Feature1682	-0.6241703464792275
1682	Feature1683	-0.4301540313805328
1683	Feature1684	-0.567046328879393
1684	Feature1685	-0.6934097864173557
1685	Feature1686	-0.5775455337015166
1686	Feature1687	-0.6510939459518216
1687	Feature1688	-0.4796039665352307
1688	Feature1689	-0.6484425579652573
1689	Feature1690	-0.6135107462948316
1690	Feature1691	-0.3812869426675198
1691	Feature1692	-0.5862279156488014
1692	Feature1693	-0.45447979208677713
1693	Feature1694	-0.10130874579178743
1694	Feature1695	-0.05232973556117647
1695	Feature1696	-0.3134274485030603
1696	Feature1697	-0.34127405876647465
1697	Feature1698	-0.7775563557512947
1698	Feature1699	-0.8388707982434518
1699	Feature1700	-0.36525288156598035
1700	Feature1701	-0.49572285302129987
1701	Feature1702	-0.4903592055685094
1702	Feature1703	-0.3757855493650583
1703	Feature1704	-0.4274654933741433
1704	Feature1705	-0.5536814066439661
1705	Feature1706	-0.32208578126908305
1706	Feature1707	-0.5759078551326053
1707	Feature1708	-0.6186457941299411
1708	Feature1709	-0.6065300818110867
1709	Feature1710	0.25852328246240436
1710	Feature1711	-0.5739778456186349
1711	Feature1712	-0.6319359896156371
1712	Feature1713	-0.5847215127210367
1713	Feature1714	-0.4685619151183365
1714	Feature1715	-0.6503825143476532
1715	Feature1716	1.4146468787496327
1716	Feature1717	-0.6438172682539995
1717	Feature1718	-0.6697557159316381
1718	Feature1719	-0.40456581012842413
1719	Feature1720	-0.57142736252881
1720	Feature1721	-0.40296782008038706
1721	Feature1722	-0.5929095137010196
1722	Feature1723	-0.7878555820507431
1723	Feature1724	-0.5822159865881424
1724	Feature1725	-0.4658222019439009
1725	Feature1726	0.778868650902694
1726	Feature1727	0.10196026331050005
1727	Feature1728	-0.3157818401617232
1728	Feature1729	-0.6802326512764483
1729	Feature1730	0.3503562056233985
1730	Feature1731	-0.3753505654050612
1731	Feature1732	-0.5876035963078844
1732	Feature1733	-0.701363452847645
1733	Feature1734	-0.2168418741484753
1734	Feature1735	-0.4195063460677337
1735	Feature1736	-0.5974793607251411
1736	Feature1737	-0.5877369739255196
1737	Feature1738	-0.5257900360375276
1738	Feature1739	-0.47242460963767186
1739	Feature1740	-0.4806389227560214
1740	Feature1741	-0.7466022345517247
1741	Feature1742	-0.3405044916600285
1742	Feature1743	-0.020767140177419024
1743	Feature1744	0.04209524871998376
1744	Feature1745	1.0367503448602884
1745	Feature1746	-0.4625869835281593
1746	Feature1747	0.6776650626804953
1747	Feature1748	-0.5837746168655372
1748	Feature1749	-0.5867363513254888
1749	Feature1750	-0.5627813507240046
1750	Feature1751	-0.2943362479595663
1751	Feature1752	-0.769085154767601
1752	Feature1753	-0.40675199725546657
1753	Feature1754	-0.3725617497254151
1754	Feature1755	-0.5441947696422536
1755	Feature1756	-0.31837741274381665
1756	Feature1757	-0.4356602826214239
1757	Feature1758	-0.4085203480976001
1758	Feature1759	-0.5711049289024905
1759	Feature1760	-0.3063739708432725
1760	Feature1761	-0.6299765748828647
1761	Feature1762	-0.68014739139858
1762	Feature1763	-0.6316406213970505
1763	Feature1764	-0.46297354724586104
1764	Feature1765	-0.7303521792221778
1765	Feature1766	-0.5752363987460641
1766	Feature1767	-0.14711527393728022
1767	Feature1768	-0.585013611539262
1768	Feature1769	-0.5814831646654417
1769	Feature1770	-0.5296608836223404
1770	Feature1771	-0.4113977037314102
1771	Feature1772	-0.3183749845389766
1772	Feature1773	-0.6483212692569974
1773	Feature1774	-0.6070684904300903
1774	Feature1775	-0.49616960884379535
1775	Feature1776	-0.6429011430159233
1776	Feature1777	0.8920496005789059
1777	Feature1778	-0.77716738006675
1778	Feature1779	-0.5987318701339185
1779	Feature1780	-0.6198872031515221
1780	Feature1781	-0.6279158711181149
1781	Feature1782	-0.3211182520015339
1782	Feature1783	-0.3907091654332618
1783	Feature1784	-0.5002397256294108
1784	Feature1785	-0.2533956640775942
1785	Feature1786	-0.549143233143883
1786	Feature1787	0.5860985897113268
1787	Feature1788	-0.6752881197319509
1788	Feature1789	-0.3869791628604771
1789	Feature1790	-0.14266678235351707
1790	Feature1791	-0.6336038482043018
1791	Feature1792	-0.5978954094336041
1792	Feature1793	-0.6300490818662214
1793	Feature1794	-0.5603554926963144
1794	Feature1795	-0.7491269073631691
1795	Feature1796	-0.49599908709240126
1796	Feature1797	-0.77791726334693
1797	Feature1798	-0.6535383563533879
1798	Feature1799	0.13206181253000618
1799	Feature1800	-0.5963276264734777
1800	Feature1801	-0.6841079348476462
1801	Feature1802	-0.7056710870846347
1802	Feature1803	-0.43341498093926606
1803	Feature1804	-0.5225647475450982
1804	Feature1805	-0.736735964837909
1805	Feature1806	-0.4128691674691569
1806	Feature1807	-0.6796943045018059
1807	Feature1808	-0.44900403704140646
1808	Feature1809	-0.5541618692692986
1809	Feature1810	-0.4249987240389258
1810	Feature1811	0.051445218933326736
1811	Feature1812	-0.5749600191163728
1812	Feature1813	-0.42202595824255384
1813	Feature1814	-0.42867138008914557
1814	Feature1815	-0.5146171134387386
1815	Feature1816	0.2909096340946468
1816	Feature1817	-0.07182553836262641
1817	Feature1818	-0.5163145354488449
1818	Feature1819	-0.4524386025327498
1819	Feature1820	-0.5210746097281533
1820	Feature1821	-0.3779709051781185
1821	Feature1822	-0.4766708473435004
1822	Feature1823	-0.44821801215913326
1823	Feature1824	-0.25137929639781786
1824	Feature1825	-0.557895883807845
1825	Feature1826	-0.46778010443094226
1826	Feature1827	-0.5686383229708672
1827	Feature1828	-0.5394042419245219
1828	Feature1829	-0.13582676538135363
1829	Feature1830	-0.6574052859297981
1830	Feature1831	-0.4517276939176837
1831	Feature1832	-0.48379253843945563
1832	Feature1833	-0.7217745135600536
1833	Feature1834	-0.25605724034005584
1834	Feature1835	-0.5702012061029489
1835	Feature1836	-0.6374410108371092
1836	Feature1837	-0.5011027545903229
1837	Feature1838	-0.5825991805042692
1838	Feature1839	-0.2980851049161978
1839	Feature1840	-0.5635909840979849
1840	Feature1841	-0.3276277037656367
1841	Feature1842	-0.8140551143256377
1842	Feature1843	-0.534068149682133
1843	Feature1844	-0.5252836520177953
1844	Feature1845	-0.34968975115479045
1845	Feature1846	-0.3443773855679446
1846	Feature1847	-0.5779927851321023
1847	Feature1848	-0.5971352565040797
1848	Feature1849	-0.7550206003321926
1849	Feature1850	-0.6160480105774465
1850	Feature1851	-0.6881806337560267
1851	Feature1852	-0.48366197408987677
1852	Feature1853	-0.6287313984176344
1853	Feature1854	-0.5185316164898995
1854	Feature1855	-0.3137384134840001
1855	Feature1856	-0.6144694588707581
1856	Feature1857	-0.5982334808855468
1857	Feature1858	-0.4183671777440497
1858	Feature1859	-0.1877100065111854
1859	Feature1860	0.7488041930977521
1860	Feature1861	-0.6420358977069831
1861	Feature1862	-0.649242769610541
1862	Feature1863	-0.557977674236457
1863	Feature1864	0.06683591544281274
1864	Feature1865	-0.19133568432181008
1865	Feature1866	-0.5629755660776541
1866	Feature1867	-0.41979194442437145
1867	Feature1868	-0.3269442993694266
1868	Feature1869	0.2472574306761945
1869	Feature1870	-0.7252774916344783
1870	Feature1871	-0.3811845933008629
1871	Feature1872	-0.5847043095179684
1872	Feature1873	-0.3727610068162143
1873	Feature1874	-0.6934176339925859
1874	Feature1875	-0.32320519141904835
1875	Feature1876	-0.6486797227745295
1876	Feature1877	-0.4339308591985451
1877	Feature1878	-0.619457489062313
1878	Feature1879	-0.7996466641927336
1879	Feature1880	-0.35611426386385886
1880	Feature1881	-0.6936699746924961
1881	Feature1882	0.0866154662441261
1882	Feature1883	-0.5783932860494582
1883	Feature1884	-0.604186454219953
1884	Feature1885	-0.6057721884015128
1885	Feature1886	-0.6118094898613721
1886	Feature1887	-0.4810296487454849
1887	Feature1888	-0.36008552053023335
1888	Feature1889	-0.6249720615690717
1889	Feature1890	-0.3296844012499774
1890	Feature1891	-0.5324265273453714
1891	Feature1892	-0.3347693223757377
1892	Feature1893	-0.7377656556015033
1893	Feature1894	-0.309921551000631
1894	Feature1895	-0.5447562896869313
1895	Feature1896	-0.5005569808621678
1896	Feature1897	-0.32620275069509636
1897	Feature1898	-0.4120677460801903
1898	Feature1899	-0.7418531278034121
1899	Feature1900	-0.42513170875437456
1900	Feature1901	-0.5598034330993948
1901	Feature1902	-0.5121325276199313
1902	Feature1903	-0.10267071358727237
1903	Feature1904	-0.4060094903579211
1904	Feature1905	-0.6839490069473443
1905	Feature1906	-0.023909944773477198
1906	Feature1907	-0.8020624297004367
1907	Feature1908	-0.5556663152559178
1908	Feature1909	0.3721650318827128
1909	Feature1910	-0.44437213375531814
1910	Feature1911	0.10440920387359508
1911	Feature1912	-0.3592816772234744
1912	Feature1913	-0.6706421277094289
1913	Feature1914	-0.9049200150644231
1914	Feature1915	-0.5814610937355897
1915	Feature1916	-0.6820884179696226
1916	Feature1917	-0.0864250149735738
1917	Feature1918	-0.3439114994607664
1918	Feature1919	-0.7654339787267197
1919	Feature1920	-0.49159190366856026
1920	Feature1921	-0.39778148318889184
1921	Feature1922	-0.4837190786655271
1922	Feature1923	-0.624001368100758
1923	Feature1924	-0.688507445872745
1924	Feature1925	-0.7121434224547869
1925	Feature1926	-0.44122375867583186
1926	Feature1927	-0.4937744036260859
1927	Feature1928	0.11429939872877846
1928	Feature1929	-0.5972412662286947
1929	Feature1930	-0.4343710711015878
1930	Feature1931	-0.4210002020392257
1931	Feature1932	0.35718229977227306
1932	Feature1933	-0.258398104854159
1933	Feature1934	1.257312244112953
1934	Feature1935	-0.10788977997999745
1935	Feature1936	-0.41664416259867226
1936	Feature1937	-0.24491091322788616
1937	Feature1938	-0.4379189517202412
1938	Feature1939	-0.7245676492700002
1939	Feature1940	-0.48219263899679937
1940	Feature1941	-0.48863146722318807
1941	Feature1942	-0.7463567776746545
1942	Feature1943	-0.6649190972274462
1943	Feature1944	-0.37559572150717874
1944	Feature1945	-0.38848927366900166
1945	Feature1946	-0.4178596677886852
1946	Feature1947	-0.4921109323228656
1947	Feature1948	-0.3067915240571816
1948	Feature1949	-0.6481224413451127
1949	Feature1950	-0.6439760880865082
1950	Feature1951	-0.23052809239671668
1951	Feature1952	-0.381589752455989
1952	Feature1953	-0.17954687447578377
1953	Feature1954	-0.5354775242181559
1954	Feature1955	-0.1062435830297511
1955	Feature1956	-0.29167000685178024
1956	Feature1957	-0.4314785963655122
1957	Feature1958	-0.010718634441620488
1958	Feature1959	-0.5314370663370497
1959	Feature1960	-0.6151535102788642
1960	Feature1961	-0.5365596871441005
1961	Feature1962	-0.5252282463642965
1962	Feature1963	-0.14710063157504014
1963	Feature1964	-0.3305020437563286
1964	Feature1965	-0.3660004279370796
1965	Feature1966	-0.2311288720367631
1966	Feature1967	-0.6432658758213812
1967	Feature1968	-0.5141026361771531
1968	Feature1969	-0.6281422706883625
1969	Feature1970	-0.5064522029237641
1970	Feature1971	-0.14374281524572768
1971	Feature1972	-0.720408846803921
1972	Feature1973	-0.3105653189711365
1973	Feature1974	-0.6748176414368324
1974	Feature1975	-0.19300714352183676
1975	Feature1976	-0.690490821839656
1976	Feature1977	-0.38598946222180797
1977	Feature1978	-0.5850464569518208
1978	Feature1979	-0.42259061818007426
1979	Feature1980	-0.4763802012813925
1980	Feature1981	-0.3497487315416294
1981	Feature1982	-0.4732390879178673
1982	Feature1983	-0.26196339381532485
1983	Feature1984	-0.745312747401208
1984	Feature1985	-0.5588672870290786
1985	Feature1986	-0.6854304968085088
1986	Feature1987	-0.5354118920865768
1987	Feature1988	-0.6963151359431268
1988	Feature1989	-0.46848044935751615
1989	Feature1990	-0.6250572797196322
1990	Feature1991	-0.7843028548889293
1991	Feature1992	-0.5796905471418504
1992	Feature1993	-0.36989353097208616
1993	Feature1994	-0.3331892151269349
1994	Feature1995	-0.6672622005040139
1995	Feature1996	-0.667980602305961
1996	Feature1997	-0.5255666212141368
1997	Feature1998	-0.7114623340480003
1998	Feature1999	-0.3272911285746269
[truncated: 413 more rows]

## Sheet: Transformer&LSTM
	Index	importance_score	Rp=0.832
0	Feature1	1.5266844339967076
1	Feature2	0.46457941920158863
2	Feature3	0.24567616785905852
3	Feature4	0.8612491206520784
4	Feature5	4.498936050781377
5	Feature6	4.085119567560489
6	Feature7	1.1663841096240206
7	Feature8	2.267846912998766
8	Feature9	0.565006833415313
9	Feature10	0.36190460891122644
10	Feature11	2.934183903265043
11	Feature12	0.2685351627230741
12	Feature13	0.4775014788912013
13	Feature14	0.05043838865482779
14	Feature15	0.43865498428426747
15	Feature16	0.5404195692717941
16	Feature17	1.0712251589902375
17	Feature18	0.3343065374703906
18	Feature19	0.33756441696482975
19	Feature20	0.6380520752212945
20	Feature21	1.7981842393731626
21	Feature22	0.3555810676233475
22	Feature23	0.503851321941094
23	Feature24	4.581743145061296
24	Feature25	0.2617093557168151
25	Feature26	0.8374451722337484
26	Feature27	4.0813067724619945
27	Feature28	0.3762746969806145
28	Feature29	0.6103198170835924
29	Feature30	0.7692129332391637
30	Feature31	3.903882840832542
31	Feature32	0.31708139137141794
32	Feature33	0.46375487595473747
33	Feature34	0.3576961793100017
34	Feature35	6.111252997291563
35	Feature36	0.3957940911946495
36	Feature37	0.2816893029953791
37	Feature38	1.5396721875870014
38	Feature39	0.3158306539905333
39	Feature40	0.5931923017668546
40	Feature41	0.7089642340135562
41	Feature42	0.3423346605399506
42	Feature43	0.7179724628354467
43	Feature44	0.4347497919012711
44	Feature45	0.30286223551691904
45	Feature46	0.06265596020113669
46	Feature47	0.06955452121461665
47	Feature48	1.8604859495591048
48	Feature49	0.6869367640683679
49	Feature50	0.26717904100438133
50	Feature51	0.4520309705436609
51	Feature52	0.500260126641389
52	Feature53	0.1886957893541624
53	Feature54	1.1285619461448115
54	Feature55	0.09051130716283586
55	Feature56	0.24354819556062068
56	Feature57	1.32487726991332
57	Feature58	0.48000921907693145
58	Feature59	0.7860637461380253
59	Feature60	1.842329049980859
60	Feature61	0.8382338674090662
61	Feature62	7.538544908795633
62	Feature63	6.211874276635475
63	Feature64	0.45114518998925807
64	Feature65	0.1051758448538114
65	Feature66	2.9570135714764088
66	Feature67	0.5817332691113916
67	Feature68	0.1581754289175767
68	Feature69	0.3260921504136392
69	Feature70	3.4989864428929462
70	Feature71	0.39653584738666814
71	Feature72	0.500141869894743
72	Feature73	0.720326738155323
73	Feature74	0.07264772254452459
74	Feature75	0.7349547225782077
75	Feature76	0.040397702309081886
76	Feature77	0.8786500254535106
77	Feature78	0.5904212044342333
78	Feature79	6.729596773036487
79	Feature80	0.7527450752275783
80	Feature81	0.4035826254802861
81	Feature82	0.5297643883900948
82	Feature83	0.3634332939123107
83	Feature84	0.0940569393282402
84	Feature85	0.6789127361053565
85	Feature86	0.31928379368247756
86	Feature87	0.39886442920182524
87	Feature88	0.4567593111300919
88	Feature89	2.0351033086921873
89	Feature90	0.6191297393808584
90	Feature91	0.606435811667335
91	Feature92	8.281729276031882
92	Feature93	0.8814917758776414
93	Feature94	0.04479453225884224
94	Feature95	0.9988496532956728
95	Feature96	0.6633406464253905
96	Feature97	0.43621760152165195
97	Feature98	0.2545860663710992
98	Feature99	0.646997220294865
99	Feature100	0.4642971458865509
100	Feature101	0.9352374683236203
101	Feature102	0.1314939285710146
102	Feature103	5.018430288663689
103	Feature104	0.186434224130875
104	Feature105	3.530715163308774
105	Feature106	0.8453303150128846
106	Feature107	1.0077946103525788
107	Feature108	0.8216083388684013
108	Feature109	0.2662357278008586
109	Feature110	6.14989895117975
110	Feature111	0.21199671837360307
111	Feature112	0.16084231560771822
112	Feature113	0.39663894222397517
113	Feature114	1.1110496354755905
114	Feature115	0.3486455835267037
115	Feature116	0.9295313729120324
116	Feature117	2.0823974269109224
117	Feature118	0.6215397281952687
118	Feature119	0.23708240254820837
119	Feature120	0.6227146726074576
120	Feature121	0.4069730483473905
121	Feature122	0.07378597780905191
122	Feature123	0.15746602093913492
123	Feature124	0.4430226384562443
124	Feature125	0.6347672218924749
125	Feature126	0.6128387922470427
126	Feature127	1.3023657164392684
127	Feature128	0.13496070807360594
128	Feature129	0.9494386452676087
129	Feature130	2.4676712577012596
130	Feature131	0.32536852555808815
131	Feature132	0.3718010037694149
132	Feature133	0.9936387014489682
133	Feature134	0.27624588718250626
134	Feature135	0.4650504107560661
135	Feature136	0.5879071895635658
136	Feature137	1.0817715804346133
137	Feature138	0.3300042553975955
138	Feature139	0.17476951291860326
139	Feature140	0.39049091387774204
140	Feature141	0.4775508251011712
141	Feature142	0.6846209350225817
142	Feature143	0.31754324568204945
143	Feature144	0.08949350315278709
144	Feature145	0.42518261569107324
145	Feature146	0.2879329955583494
146	Feature147	0.20957553261480558
147	Feature148	0.3022293357736571
148	Feature149	1.029663621742169
149	Feature150	0.3578630173812109
150	Feature151	0.26386490498338244
151	Feature152	0.3082142151200997
152	Feature153	0.2779640057879943
153	Feature154	0.45308267013140135
154	Feature155	0.09780419733921722
155	Feature156	0.5636057134720873
156	Feature157	0.44645014899035024
157	Feature158	0.782289184016891
158	Feature159	0.42550596422308623
159	Feature160	0.21479623575581863
160	Feature161	0.2645830668877752
161	Feature162	0.3509016313918889
162	Feature163	1.8692847855803014
163	Feature164	9.36921675536769
164	Feature165	5.84934004204011
165	Feature166	0.4221775355623265
166	Feature167	0.4873749799874186
167	Feature168	0.501310216287956
168	Feature169	0.5613058447584233
169	Feature170	0.36727561331180564
170	Feature171	0.14966657458115706
171	Feature172	0.7764571796561152
172	Feature173	0.15441892151448675
173	Feature174	6.110927903391892
174	Feature175	-0.02576824882247866
175	Feature176	0.7425535298949382
176	Feature177	0.2879997450972765
177	Feature178	0.17724836058421
178	Feature179	0.3112556911410755
179	Feature180	1.2421668920071802
180	Feature181	4.1885097233315225
181	Feature182	0.3383377065232485
182	Feature183	0.4353262208136795
183	Feature184	0.3647146997608038
184	Feature185	0.6759310942126523
185	Feature186	0.6096568436151503
186	Feature187	0.7212065402952237
187	Feature188	0.36808861578946517
188	Feature189	0.22188818235964844
189	Feature190	0.9003302854585794
190	Feature191	0.4777174039795275
191	Feature192	0.9225785509096123
192	Feature193	0.7454296351506543
193	Feature194	1.0567675327249404
194	Feature195	4.851490985865386
195	Feature196	0.9293039664689338
196	Feature197	0.44981206601487284
197	Feature198	0.7683232779494675
198	Feature199	2.6017554456709826
199	Feature200	0.41672405588968847
200	Feature201	1.7728452163121842
201	Feature202	0.5432117941856637
202	Feature203	0.2892049025647357
203	Feature204	0.43510467617665194
204	Feature205	0.5794817294658725
205	Feature206	0.25712030603643715
206	Feature207	0.437169087831238
207	Feature208	0.839356055692298
208	Feature209	0.17636429233759682
209	Feature210	0.6044033962013607
210	Feature211	0.4920094955334065
211	Feature212	1.9268599193762763
212	Feature213	1.8061971112680653
213	Feature214	7.65447626266368
214	Feature215	0.07997412160757482
215	Feature216	1.2239040197096236
216	Feature217	0.2685544389075311
217	Feature218	0.6671466645214371
218	Feature219	1.0471736158803877
219	Feature220	0.28801576547712854
220	Feature221	1.2454242719133182
221	Feature222	11.042062630890454
222	Feature223	0.14714638976443212
223	Feature224	0.40938630983886676
224	Feature225	0.5761282374568228
225	Feature226	0.3796229098074592
226	Feature227	0.4673058097143838
227	Feature228	1.169633551007279
228	Feature229	0.6841305686929215
229	Feature230	0.5883812424769668
230	Feature231	0.3550719718974761
231	Feature232	2.1588724697268957
232	Feature233	0.20220168391421775
233	Feature234	0.5752977945411086
234	Feature235	0.13878049217340696
235	Feature236	1.4984796215064768
236	Feature237	0.2933328464049718
237	Feature238	0.45804460850022977
238	Feature239	0.671581105040208
239	Feature240	0.5448472271060683
240	Feature241	0.1539710839787399
241	Feature242	0.2843835507944352
242	Feature243	1.2645912601787246
243	Feature244	0.3507587144598326
244	Feature245	0.6101190387881567
245	Feature246	0.2789270384631515
246	Feature247	0.21533667710774287
247	Feature248	0.22854915041907276
248	Feature249	0.5017657425164038
249	Feature250	0.598937383560235
250	Feature251	0.618781721572973
251	Feature252	1.318306956045748
252	Feature253	0.9648560576283751
253	Feature254	0.9636639617286922
254	Feature255	0.04430991046059317
255	Feature256	0.4099552258051019
256	Feature257	0.23243395696845343
257	Feature258	0.2277354985375428
258	Feature259	0.7408639756953356
259	Feature260	1.8282718980001345
260	Feature261	0.2721677263851215
261	Feature262	0.748353180100511
262	Feature263	7.352200952098602
263	Feature264	0.2572554296902235
264	Feature265	0.5252196198688133
265	Feature266	0.3694574509265942
266	Feature267	6.390525870231881
267	Feature268	0.23603314231835723
268	Feature269	0.21984679113345504
269	Feature270	1.5601255165402432
270	Feature271	10.887190166617987
271	Feature272	1.1236628378272253
272	Feature273	0.239166072381913
273	Feature274	1.7630547832320134
274	Feature275	0.3018931939540134
275	Feature276	0.2182656654291278
276	Feature277	0.5252165698487739
277	Feature278	0.19330536364287268
278	Feature279	1.236507404941353
279	Feature280	0.270844127232753
280	Feature281	0.07032830534950585
281	Feature282	0.332667466375355
282	Feature283	0.09621341140775538
283	Feature284	0.335395227346531
284	Feature285	0.4474018971305254
285	Feature286	0.6112950674972669
286	Feature287	0.5093713987614414
287	Feature288	0.8892156194140663
288	Feature289	2.9556836699535527
289	Feature290	0.40546949891785944
290	Feature291	2.5190789794593007
291	Feature292	0.3465786760985474
292	Feature293	4.636721602070581
293	Feature294	0.594018056335556
294	Feature295	0.31668997398041787
295	Feature296	0.7647835195676037
296	Feature297	2.652138345847832
297	Feature298	6.181800560405179
298	Feature299	0.019172591886326532
299	Feature300	1.677909104617954
300	Feature301	3.5444317803543197
301	Feature302	1.313313656442942
302	Feature303	0.38655965812527415
303	Feature304	0.5712342897053867
304	Feature305	3.290820447474737
305	Feature306	0.7853149387843759
306	Feature307	1.1296187750681939
307	Feature308	-0.04876821829615235
308	Feature309	0.18578651509514826
309	Feature310	0.8344754738220954
310	Feature311	0.06723503187489827
311	Feature312	0.1512848069901843
312	Feature313	1.0579848474901203
313	Feature314	0.7357316841504865
314	Feature315	0.4270498759995498
315	Feature316	0.8352258380297383
316	Feature317	0.3987282734142869
317	Feature318	3.512298451710966
318	Feature319	0.2710958796896331
319	Feature320	0.8936608240711565
320	Feature321	0.7965727759328041
321	Feature322	1.2202815969797907
322	Feature323	0.4413180567287084
323	Feature324	0.2293487389483103
324	Feature325	0.5991529890691605
325	Feature326	0.6237888227448881
326	Feature327	0.15808338417216578
327	Feature328	2.3675260544886263
328	Feature329	7.444865541065537
329	Feature330	1.8529731841142767
330	Feature331	1.004422099931485
331	Feature332	0.617020729499065
332	Feature333	0.3501651512074908
333	Feature334	0.2735149654094739
334	Feature335	0.7220766024627895
335	Feature336	0.46581242838732284
336	Feature337	0.47894836836304505
337	Feature338	-0.0315821453001972
338	Feature339	0.5016208504909381
339	Feature340	0.09506479814050167
340	Feature341	0.25598405396069057
341	Feature342	0.6792806466716412
342	Feature343	2.5279796116322877
343	Feature344	0.45812716963773276
344	Feature345	0.05908873983879278
345	Feature346	1.6311281113556806
346	Feature347	1.4020336648645324
347	Feature348	1.6338660271205188
348	Feature349	0.12620190934650455
349	Feature350	0.5397668447008214
350	Feature351	0.4186988782271664
351	Feature352	0.3139271354770677
352	Feature353	0.6588488119752065
353	Feature354	1.8843708790578289
354	Feature355	1.1739335001639766
355	Feature356	0.46569021840797314
356	Feature357	1.7550505883762486
357	Feature358	1.6579021520977701
358	Feature359	0.5841950442351728
359	Feature360	0.5642746585112092
360	Feature361	0.7768007321119701
361	Feature362	2.4696064862778293
362	Feature363	0.7160948758589184
363	Feature364	0.2650725583222347
364	Feature365	0.46839121223313046
365	Feature366	0.5070573142928451
366	Feature367	0.44945567742014264
367	Feature368	1.4971785004323908
368	Feature369	1.0804073787192392
369	Feature370	0.6660891954955981
370	Feature371	0.5791759102110607
371	Feature372	0.7210335018649732
372	Feature373	0.36623153088507515
373	Feature374	1.1453297254274075
374	Feature375	0.20869809875521708
375	Feature376	0.2611846106193221
376	Feature377	9.640234380832089
377	Feature378	0.8515363884255601
378	Feature379	0.8391776295044
379	Feature380	0.43461740918752206
380	Feature381	0.632213381265366
381	Feature382	0.0596035584222091
382	Feature383	0.33017576444266994
383	Feature384	1.1935103519658494
384	Feature385	0.36790058842288925
385	Feature386	0.12520332975861043
386	Feature387	0.36164539165292553
387	Feature388	1.1255240254743215
388	Feature389	0.21458756050210892
389	Feature390	0.9619727731837359
390	Feature391	0.9795764358422209
391	Feature392	0.22486409693989523
392	Feature393	1.1103934871583385
393	Feature394	0.06609499959246898
394	Feature395	1.786400710765266
395	Feature396	0.44960388437177473
396	Feature397	0.2444693843029774
397	Feature398	0.07468256667304014
398	Feature399	0.06052316107002971
399	Feature400	0.42187671259092996
400	Feature401	0.48983181682338334
401	Feature402	0.33986386433465904
402	Feature403	0.5590215102307559
403	Feature404	0.5514789803875361
404	Feature405	0.2991633761954473
405	Feature406	0.20489883275484136
406	Feature407	1.3719336367348702
407	Feature408	1.6342864622778515
408	Feature409	1.0908582268414062
409	Feature410	0.496437158850479
410	Feature411	-0.07688594896787662
411	Feature412	7.330573173362533
412	Feature413	1.8234198815175455
413	Feature414	0.6273436756173134
414	Feature415	1.4624446540455578
415	Feature416	0.46036363262117497
416	Feature417	1.1839889085519923
417	Feature418	0.33688060413509896
418	Feature419	0.5995637983945217
419	Feature420	1.8230209107642663
420	Feature421	5.7988570046674335
421	Feature422	1.1411890394247017
422	Feature423	0.2924995656358114
423	Feature424	0.4187065358660179
424	Feature425	0.7337513756082286
425	Feature426	2.6525334734111494
426	Feature427	0.21055909870252026
427	Feature428	0.7399604686737796
428	Feature429	0.4207317646928268
429	Feature430	0.25279095570334326
430	Feature431	0.4756192162583896
431	Feature432	0.2760676184473572
432	Feature433	0.3432259243186989
433	Feature434	1.918537992469525
434	Feature435	0.22741438164029384
435	Feature436	0.7143364711592404
436	Feature437	1.6923142515656864
437	Feature438	0.682336896327906
438	Feature439	0.13465077753552995
439	Feature440	0.5871541282198508
440	Feature441	0.21995125996383408
441	Feature442	0.3433214019770566
442	Feature443	0.5115777675140801
443	Feature444	0.4107167242664498
444	Feature445	0.15735952624980606
445	Feature446	0.6807604200232443
446	Feature447	0.6687193218459621
447	Feature448	10.712884596120196
448	Feature449	0.1490281511818487
449	Feature450	0.261927957174328
450	Feature451	2.264218441987995
451	Feature452	0.5589235633869718
452	Feature453	0.9119807832477725
453	Feature454	1.212539373452746
454	Feature455	0.11402465111569024
455	Feature456	0.653678185368138
456	Feature457	1.3085525636128574
457	Feature458	0.6371872701437316
458	Feature459	0.5992747561776726
459	Feature460	0.39200467901695574
460	Feature461	0.2899116255293685
461	Feature462	0.38787222896710355
462	Feature463	0.7213992540921041
463	Feature464	0.5115768036164786
464	Feature465	0.843410281952805
465	Feature466	6.144287388091001
466	Feature467	0.0989582514560052
467	Feature468	0.23593023185974096
468	Feature469	0.40323884840958224
469	Feature470	1.47752286201266
470	Feature471	1.5550152353963016
471	Feature472	1.9065551794109858
472	Feature473	0.5209501083448659
473	Feature474	1.516261484975788
474	Feature475	0.28028940308585426
475	Feature476	0.324788178590069
476	Feature477	0.44077798967031817
477	Feature478	1.012641577103951
478	Feature479	0.2892490890821173
479	Feature480	4.478461708053146
480	Feature481	1.1800092258834312
481	Feature482	0.19744726740964363
482	Feature483	7.60586043944794
483	Feature484	0.5031231835982207
484	Feature485	0.24204322275869414
485	Feature486	1.9489600038308952
486	Feature487	0.24867286569660396
487	Feature488	1.1762681688226608
488	Feature489	2.1619714170434414
489	Feature490	0.46914274048984056
490	Feature491	0.33276858627314826
491	Feature492	0.6423585960189359
492	Feature493	1.222654941438766
493	Feature494	0.6860159285225058
494	Feature495	1.1539498472660095
495	Feature496	0.19332071415797134
496	Feature497	0.3444575204636179
497	Feature498	1.0647352767487315
498	Feature499	0.38437531278716597
499	Feature500	0.3767888472723248
500	Feature501	0.30448991369195305
501	Feature502	0.3221413057130475
502	Feature503	3.5317119697929633
503	Feature504	0.8063834979524188
504	Feature505	0.310354085170615
505	Feature506	1.0879179619070058
506	Feature507	0.18250509570457155
507	Feature508	0.6043606811017362
508	Feature509	0.3508403052200648
509	Feature510	-0.07736182876327079
510	Feature511	0.7566024584723449
511	Feature512	0.5604040214644329
512	Feature513	-0.7174526952920757
513	Feature514	-0.12794382303344567
514	Feature515	-0.5429313238204254
515	Feature516	-0.4293192909115051
516	Feature517	-0.5634793603349924
517	Feature518	-0.7359864228643476
518	Feature519	-0.7080367231694984
519	Feature520	-0.5095368557473073
520	Feature521	-0.5894240247241734
521	Feature522	0.49897980085952637
522	Feature523	-0.6689633673889047
523	Feature524	-0.5108343928549994
524	Feature525	-0.2797746571172579
525	Feature526	-0.842144595678638
526	Feature527	-0.38073678763103636
527	Feature528	-0.4941954975549119
528	Feature529	-0.4275266692366345
529	Feature530	-0.6256425374160699
530	Feature531	-0.48766483033039093
531	Feature532	-0.15375838315899704
532	Feature533	-0.4132183845085579
533	Feature534	-0.658499373669734
534	Feature535	-0.5903446120888913
535	Feature536	-0.6997511177630623
536	Feature537	-0.6030940482304205
537	Feature538	-0.5532444997992377
538	Feature539	-0.6026208482387416
539	Feature540	-0.3217055471687552
540	Feature541	-0.5640141605532404
541	Feature542	-0.681840498486904
542	Feature543	-0.5009997069580902
543	Feature544	-0.6607122708840037
544	Feature545	-0.6308141233082869
545	Feature546	-0.7714850072911825
546	Feature547	-0.4980576480528937
547	Feature548	-0.5465455674171084
548	Feature549	-0.350610557738517
549	Feature550	-0.1609712710237969
550	Feature551	-0.2531593938727885
551	Feature552	-0.7468728669188165
552	Feature553	-0.009997483972775197
553	Feature554	-0.4771260835286388
554	Feature555	-0.41385016951447057
555	Feature556	-0.7834465810213065
556	Feature557	-0.2608907605021335
557	Feature558	-0.5307662221685294
558	Feature559	-0.41999195116703897
559	Feature560	-0.6233792355709586
560	Feature561	-0.4856256239485862
561	Feature562	-0.6703446797588575
562	Feature563	-0.6983729406523116
563	Feature564	-0.5879543281331291
564	Feature565	-0.701503441501088
565	Feature566	-0.5386336341636928
566	Feature567	-0.762454670341158
567	Feature568	0.01386793503433212
568	Feature569	-0.6891052106759674
569	Feature570	-0.6492091096225079
570	Feature571	-0.4866961843314796
571	Feature572	-0.5013505171607744
572	Feature573	-0.6834662050303649
573	Feature574	-0.2730782188792204
574	Feature575	-0.3898962885567018
575	Feature576	-0.6847805572927658
576	Feature577	-0.4945963701255726
577	Feature578	-0.4858577779482325
578	Feature579	-0.4625882334393272
579	Feature580	-0.6617216033222123
580	Feature581	-0.6234775280368484
581	Feature582	-0.39854585177445917
582	Feature583	-0.36013298118095377
583	Feature584	-0.3471702314899955
584	Feature585	-0.4697447063759402
585	Feature586	-0.5410355446130235
586	Feature587	-0.5928413320981383
587	Feature588	-0.5380992006246416
588	Feature589	-0.7515969457641256
589	Feature590	-0.7287125207940972
590	Feature591	-0.6330230052032211
591	Feature592	-0.549100291216698
592	Feature593	-0.3314692400176323
593	Feature594	0.3899379426824754
594	Feature595	-0.25982191819480144
595	Feature596	-0.6897618479068569
596	Feature597	-0.4253165276641929
597	Feature598	-0.2154650584148501
598	Feature599	-0.5285106585941737
599	Feature600	-0.7213238089385791
600	Feature601	-0.6298936118299232
601	Feature602	-0.42634361439756097
602	Feature603	-0.5419983823648873
603	Feature604	-0.7363807907967374
604	Feature605	-0.5989497297049278
605	Feature606	-0.6951650851523234
606	Feature607	-0.5727162462080966
607	Feature608	-0.5359478935355475
608	Feature609	-0.468698312778733
609	Feature610	-0.7285483310882465
610	Feature611	-0.8288367304041161
611	Feature612	-0.4862341394854452
612	Feature613	-0.3897590021362423
613	Feature614	-0.40688940181906774
614	Feature615	-0.5432564331331627
615	Feature616	-0.5860515761819419
616	Feature617	-0.6581166775499335
617	Feature618	-0.47499686147911274
618	Feature619	-0.5053445429154347
619	Feature620	-0.5598968539435477
620	Feature621	-0.37817410070764196
621	Feature622	-0.5298055067147055
622	Feature623	-0.7355431080095761
623	Feature624	-0.5577719431089985
624	Feature625	-0.48183342990343936
625	Feature626	-0.27401758149500555
626	Feature627	0.08014811376592726
627	Feature628	0.013189341853985159
628	Feature629	-0.31232198912745296
629	Feature630	-0.4645541679519831
630	Feature631	-0.3860629850671997
631	Feature632	0.018841509546724842
632	Feature633	-0.606723677532946
633	Feature634	-0.39840047332997947
634	Feature635	0.39553895313281645
635	Feature636	-0.8075088834946543
636	Feature637	-0.6487220096162518
637	Feature638	-0.5651294643587086
638	Feature639	-0.6431764717221621
639	Feature640	-0.5867504638555217
640	Feature641	-0.5700842609152398
641	Feature642	-0.49843903189345223
642	Feature643	-0.7512841826170807
643	Feature644	-0.5712526266560972
644	Feature645	-0.5090328925133896
645	Feature646	-0.6155612817002755
646	Feature647	-0.26812970019509375
647	Feature648	-0.4575454686673659
648	Feature649	-0.6074060685632325
649	Feature650	-0.38171107304830276
650	Feature651	-0.6083368681158958
651	Feature652	-0.651684178693151
652	Feature653	-0.39755209557968946
653	Feature654	-0.6796057344828729
654	Feature655	-0.5833087257673052
655	Feature656	-0.6794303185927388
656	Feature657	-0.759872291355423
657	Feature658	-0.5848525082822233
658	Feature659	-0.5084539381731467
659	Feature660	-0.5543365396021726
660	Feature661	-0.3727043875723141
661	Feature662	-0.4728188403838795
662	Feature663	-0.4983461831931364
663	Feature664	-0.7630319546907849
664	Feature665	-0.4761529487449976
665	Feature666	-0.7647916516376217
666	Feature667	-0.44291689475480206
667	Feature668	-0.07837866317239144
668	Feature669	-0.7882255968898847
669	Feature670	-0.5951649691146654
670	Feature671	-0.6372006368818356
671	Feature672	-0.45037430354179797
672	Feature673	-0.7321982628236984
673	Feature674	-0.7593093450225936
674	Feature675	-0.5485801522837445
675	Feature676	-0.5352382202798286
676	Feature677	-0.6960219975745283
677	Feature678	-0.6709302069854128
678	Feature679	-0.7054117360304483
679	Feature680	-0.5061734231202956
680	Feature681	-0.47370178596636453
681	Feature682	-0.5611824093267699
682	Feature683	-0.5383292177688712
683	Feature684	-0.5666036024406229
684	Feature685	-0.5799992115690331
685	Feature686	-0.5904124383128898
686	Feature687	-0.6692942181624387
687	Feature688	-0.6886193894279006
688	Feature689	-0.4897592842661692
689	Feature690	-0.7059709484888239
690	Feature691	0.8865519395222018
691	Feature692	-0.80691147596564
692	Feature693	-0.3358766541762309
693	Feature694	-0.4467173926740754
694	Feature695	-0.4918516426079963
695	Feature696	0.20198015845500378
696	Feature697	-0.6580561176232174
697	Feature698	0.599680567659312
698	Feature699	-0.37711553667399134
699	Feature700	-0.6128905539573313
700	Feature701	-0.38874465148797954
701	Feature702	-0.6911348737730719
702	Feature703	-0.5079301226476888
703	Feature704	-0.5961675934689966
704	Feature705	-0.795652740248747
705	Feature706	-0.511829763630061
706	Feature707	-0.6477385261370036
707	Feature708	-0.32754360547659844
708	Feature709	0.26118787110181946
709	Feature710	-0.524909659047868
710	Feature711	-0.5073699481399244
711	Feature712	-0.7912122894531504
712	Feature713	-0.46685485394353643
713	Feature714	-0.5201308557065523
714	Feature715	-0.412419126331373
715	Feature716	-0.4940913706973361
716	Feature717	-0.31204118710181455
717	Feature718	-0.4901230278570239
718	Feature719	0.23739151302311434
719	Feature720	-0.46673675980815066
720	Feature721	-0.5395100637327951
721	Feature722	-0.743586961201572
722	Feature723	-0.5940201971927391
723	Feature724	-0.479577978486368
724	Feature725	-0.5839764659031488
725	Feature726	-0.4909205103794379
726	Feature727	-0.6604420785161279
727	Feature728	-0.6660128648919926
728	Feature729	-0.6682709365150538
729	Feature730	-0.42852148390572053
730	Feature731	-0.4125506739228466
731	Feature732	-0.7711598223486169
732	Feature733	-0.6673428146023713
733	Feature734	-0.3846468082803988
734	Feature735	-0.5175739028606442
735	Feature736	-0.5804834961749394
736	Feature737	-0.2552211973299295
737	Feature738	-0.5284358723053232
738	Feature739	0.06845856878687571
739	Feature740	-0.2864374850903888
740	Feature741	-0.15292902828480961
741	Feature742	-0.5313507013536987
742	Feature743	-0.3669100354736002
743	Feature744	-0.47648377741543807
744	Feature745	-0.11383492100917372
745	Feature746	-0.46481039084309395
746	Feature747	-0.809736540582702
747	Feature748	-0.54973900328815
748	Feature749	-0.834918208629588
749	Feature750	-0.03397033678942202
750	Feature751	-0.5899881983040419
751	Feature752	-0.5938413637281773
752	Feature753	-0.7024803556744299
753	Feature754	-0.6616148377405986
754	Feature755	-0.31279112111451474
755	Feature756	-0.3814846559229996
756	Feature757	-0.5763291223167976
757	Feature758	-0.10782796516259394
758	Feature759	-0.589697719603257
759	Feature760	-0.5654175058955341
760	Feature761	-0.6839208070910848
761	Feature762	-0.6791452767612616
762	Feature763	-0.8009745546398142
763	Feature764	-0.5784401373098094
764	Feature765	-0.7538227882437804
765	Feature766	-0.8259327417614628
766	Feature767	-0.7420360246471032
767	Feature768	-0.6895244883450825
768	Feature769	-0.771741752482608
769	Feature770	-0.6001952247473716
770	Feature771	-0.5348692393148436
771	Feature772	-0.5746699750231852
772	Feature773	-0.3372189776160375
773	Feature774	-0.4781021076915903
774	Feature775	-0.29822532835206617
775	Feature776	-0.7056832783676242
776	Feature777	-0.501618242002772
777	Feature778	-0.6458669655139606
778	Feature779	-0.3997855174307446
779	Feature780	-0.5433433314903682
780	Feature781	-0.008792941754534267
781	Feature782	-0.5730975993900003
782	Feature783	-0.40161681936294985
783	Feature784	-0.4681871904660606
784	Feature785	-0.689082390963965
785	Feature786	-0.6978443820357367
786	Feature787	-0.14331694907128498
787	Feature788	-0.4560264452732696
788	Feature789	-0.6763126483543244
789	Feature790	-0.6816093439716903
790	Feature791	-0.3168335832989196
791	Feature792	0.12737518883258397
792	Feature793	-0.49481399825622924
793	Feature794	-0.1582890127716345
794	Feature795	-0.7153297344373343
795	Feature796	-0.6420580480189537
796	Feature797	-0.3769076757772226
797	Feature798	-0.18630501133089805
798	Feature799	-0.8902692033738914
799	Feature800	-0.6293973323259019
800	Feature801	-0.47957133232226906
801	Feature802	-0.44895845231918585
802	Feature803	-0.4903385219938358
803	Feature804	-0.6082930020712526
804	Feature805	-0.4019455071766564
805	Feature806	-0.6594707877419754
806	Feature807	-0.7283264594482308
807	Feature808	-0.6288117183075299
808	Feature809	-0.7694305148485895
809	Feature810	-0.7026060396492038
810	Feature811	-0.7481335969756252
811	Feature812	-0.11562131070314821
812	Feature813	0.5170634524808612
813	Feature814	-0.5698891614167608
814	Feature815	-0.42063228560993915
815	Feature816	-0.539302645507664
816	Feature817	-0.38476656581873403
817	Feature818	-0.756136255310119
818	Feature819	-0.5995174365282988
819	Feature820	-0.5887354140445694
820	Feature821	-0.5195825568847485
821	Feature822	-0.28144269420317986
822	Feature823	-0.6332588960748885
823	Feature824	-0.7117552228324935
824	Feature825	-0.31288736801747197
825	Feature826	-0.5057645109680502
826	Feature827	-0.4886165914295024
827	Feature828	-0.39594994206451434
828	Feature829	-0.26400908537170736
829	Feature830	-0.23301993639890423
830	Feature831	-0.6750176708545067
831	Feature832	-0.38447779671875965
832	Feature833	0.12224207787734888
833	Feature834	-0.5691958629265945
834	Feature835	-0.7080721349894292
835	Feature836	-0.4833673498042011
836	Feature837	-0.6649276252683691
837	Feature838	-0.7142199514317076
838	Feature839	-0.16999788606080116
839	Feature840	-0.7483993210610278
840	Feature841	-0.5489006060072322
841	Feature842	-0.6849800179988681
842	Feature843	-0.3368835970436621
843	Feature844	-0.22728526399832008
844	Feature845	-0.67732380485392
845	Feature846	0.6723056765269597
846	Feature847	-0.6086357574761748
847	Feature848	-0.34806977099676595
848	Feature849	-0.5753763107790912
849	Feature850	-0.6254865304241956
850	Feature851	-0.5731594254913398
851	Feature852	-0.6754677915244796
852	Feature853	0.04779556745166535
853	Feature854	-0.3941153765013215
854	Feature855	-0.701551255276786
855	Feature856	-0.6446618812176942
856	Feature857	-0.44964148509025964
857	Feature858	-0.24715588612113035
858	Feature859	-0.09771818201925665
859	Feature860	-0.4110783062054351
860	Feature861	0.011737537555550168
861	Feature862	-0.37473410370198673
862	Feature863	-0.30003452179801343
863	Feature864	-0.7411312687177908
864	Feature865	-0.6067795411774011
865	Feature866	-0.29057063262867566
866	Feature867	-0.4660609782891185
867	Feature868	-0.69654923091283
868	Feature869	-0.547037979469738
869	Feature870	-0.5687879216964791
870	Feature871	-0.46866267088237407
871	Feature872	-0.6269305618188189
872	Feature873	-0.641569729948657
873	Feature874	0.12580820730289444
874	Feature875	-0.45316677576835523
875	Feature876	-0.13986475064146625
876	Feature877	-0.30679967731326235
877	Feature878	-0.3839269873979602
878	Feature879	-0.2014172325309499
879	Feature880	-0.33402535744176104
880	Feature881	-0.6569389436297471
881	Feature882	0.32041045883233416
882	Feature883	-0.41291256979555163
883	Feature884	-0.6940406339149551
884	Feature885	-0.5611398384552111
885	Feature886	-0.6171271047530767
886	Feature887	-0.537818319805474
887	Feature888	-0.68797228921272
888	Feature889	-0.6206280173040689
889	Feature890	-0.6915363736281277
890	Feature891	1.0470352380881178
891	Feature892	-0.511622439626932
892	Feature893	-0.3348409323062851
893	Feature894	-0.4571390399570109
894	Feature895	-0.6006748228461884
895	Feature896	-0.5188525609724061
896	Feature897	-0.6351919999949023
897	Feature898	-0.528289891909035
898	Feature899	-0.868385535526418
899	Feature900	-0.43165844971947104
900	Feature901	-0.5008385814522694
901	Feature902	-0.18737850452493032
902	Feature903	-0.6948698697490401
903	Feature904	-0.5055143290298469
904	Feature905	-0.43933588159726955
905	Feature906	-0.20208354878877682
906	Feature907	-0.622710075341267
907	Feature908	-0.5356206148255029
908	Feature909	-0.651163505132007
909	Feature910	-0.20340396506384478
910	Feature911	-0.013642680981175069
911	Feature912	-0.5457809305065541
912	Feature913	-0.6231139481762575
913	Feature914	-0.2452816011453536
914	Feature915	-0.44712351246366533
915	Feature916	-0.3991443059514342
916	Feature917	-0.5922959770841753
917	Feature918	-0.7607431482753919
918	Feature919	-0.6279753976375831
919	Feature920	-0.7039804999335159
920	Feature921	-0.362650484951913
921	Feature922	-0.7073658353091878
922	Feature923	-0.7032702812232304
923	Feature924	-0.2696528876755947
924	Feature925	-0.23861207600461323
925	Feature926	-0.3178348081307031
926	Feature927	-0.7304362169612268
927	Feature928	-0.573866088857657
928	Feature929	-0.7547321581957741
929	Feature930	-0.5523623723177242
930	Feature931	-0.45314541431220895
931	Feature932	-0.6201876136047707
932	Feature933	-0.5617714865520391
933	Feature934	-0.7292337986805525
934	Feature935	-0.4308920923290678
935	Feature936	-0.7137387050313926
936	Feature937	-0.6231826057390889
937	Feature938	-0.6723932939434162
938	Feature939	-0.5398940356671051
939	Feature940	-0.5286630017821873
940	Feature941	-0.4086828827926529
941	Feature942	-0.7879665220568939
942	Feature943	-0.7242488199007938
943	Feature944	-0.1324862098390881
944	Feature945	-0.7521184227551592
945	Feature946	-0.3143047610438659
946	Feature947	-0.5939286357781807
947	Feature948	-0.37322295791644206
948	Feature949	0.6870137660204718
949	Feature950	-0.48570146585812235
950	Feature951	-0.6983549016799645
951	Feature952	-0.5764476170996217
952	Feature953	-0.5894090361024393
953	Feature954	-0.15196234113356577
954	Feature955	-0.45080363870913814
955	Feature956	-0.5989129822269775
956	Feature957	-0.6640472561273693
957	Feature958	-0.29330327565854525
958	Feature959	-0.3757761956443465
959	Feature960	-0.5162549818336069
960	Feature961	-0.48359482130325
961	Feature962	-0.63686261111166
962	Feature963	-0.6865628705221158
963	Feature964	-0.567520277010041
964	Feature965	-0.7605030159952239
965	Feature966	-0.4702369580840233
966	Feature967	-0.5637361823099598
967	Feature968	-0.5269381940362848
968	Feature969	-0.5908406339705465
969	Feature970	-0.6168029249835306
970	Feature971	-0.1068972959226862
971	Feature972	-0.3820120396859176
972	Feature973	-0.4812463833720202
973	Feature974	-0.11307130049276849
974	Feature975	-0.5843603954302871
975	Feature976	-0.45698813365091034
976	Feature977	-0.25013931311500237
977	Feature978	-0.42469872494044264
978	Feature979	-0.2566814619807842
979	Feature980	-0.7198163353993648
980	Feature981	-0.8023275201626306
981	Feature982	-0.5327316370450264
982	Feature983	-0.6773933794987774
983	Feature984	-0.5797405370018508
984	Feature985	-0.772870796672288
985	Feature986	-0.4981441805770006
986	Feature987	-0.5973654846747266
987	Feature988	-0.7312111184169164
988	Feature989	-0.6657313581428345
989	Feature990	-0.6801011796763157
990	Feature991	-0.7471002286873761
991	Feature992	-0.4657450725580304
992	Feature993	-0.5792044051550727
993	Feature994	-0.49459886741504905
994	Feature995	-0.5963215759643613
995	Feature996	-0.6230503500195925
996	Feature997	-0.13879959887512847
997	Feature998	-0.33060019625842413
998	Feature999	-0.5143018277976311
999	Feature1000	-0.5210480743152563
1000	Feature1001	-0.5561542805492206
1001	Feature1002	-0.5678630619071698
1002	Feature1003	-0.35095426404172814
1003	Feature1004	-0.5338775791270693
1004	Feature1005	-0.49018790435456516
1005	Feature1006	-0.6327141338550023
1006	Feature1007	-0.5336608775390664
1007	Feature1008	-0.4431557392350195
1008	Feature1009	-0.5732751052150593
1009	Feature1010	-0.15726636575339817
1010	Feature1011	-0.7229549868301678
1011	Feature1012	-0.47634978390373717
1012	Feature1013	-0.16891108446041228
1013	Feature1014	-0.3220812558428686
1014	Feature1015	-0.7284947106948251
1015	Feature1016	-0.5082055828464206
1016	Feature1017	0.3482462056455075
1017	Feature1018	-0.6626157391633098
1018	Feature1019	-0.34956142403969875
1019	Feature1020	0.044280043635462146
1020	Feature1021	-0.7276299576724915
1021	Feature1022	-0.6170890784231253
1022	Feature1023	-0.6753088511880944
1023	Feature1024	-0.19905420470211646
1024	Feature1025	-0.38959009046804266
1025	Feature1026	-0.5480888851203342
1026	Feature1027	-0.7384252430792058
1027	Feature1028	-0.5971656004477148
1028	Feature1029	-0.7574130678483908
1029	Feature1030	-0.5721236536687755
1030	Feature1031	-0.5847795818283767
1031	Feature1032	-0.3198046208819663
1032	Feature1033	-0.177386605243433
1033	Feature1034	-0.46877769582603895
1034	Feature1035	-0.3688185697361113
1035	Feature1036	-0.5831026630181296
1036	Feature1037	-0.3833360317549474
1037	Feature1038	-0.39794828129893395
1038	Feature1039	-0.6165478337397478
1039	Feature1040	-0.47322502216156165
1040	Feature1041	-0.6871648356088033
1041	Feature1042	-0.4796160942833074
1042	Feature1043	-0.6682699241967477
1043	Feature1044	0.7957113317680061
1044	Feature1045	-0.5070731304286956
1045	Feature1046	-0.7000565664488333
1046	Feature1047	-0.5795998042365834
1047	Feature1048	-0.5569338523019742
1048	Feature1049	-0.6354699438309557
1049	Feature1050	-0.7540768195143197
1050	Feature1051	-0.5855076246194318
1051	Feature1052	-0.8700449903718172
1052	Feature1053	-0.4240006327867665
1053	Feature1054	-0.6489720715211086
1054	Feature1055	0.3706978839022312
1055	Feature1056	-0.6622257364843483
1056	Feature1057	-0.6008595785214691
1057	Feature1058	-0.34763268097296457
1058	Feature1059	-0.6269830137481924
1059	Feature1060	-0.6368348940489298
1060	Feature1061	-0.6402075028590248
1061	Feature1062	-0.2568707412900581
1062	Feature1063	-0.021007681125739232
1063	Feature1064	-0.7660528173246708
1064	Feature1065	-0.35225861458632135
1065	Feature1066	-0.7689084981090424
1066	Feature1067	-0.45038447295790296
1067	Feature1068	-0.7670804921101482
1068	Feature1069	-0.6628967029579105
1069	Feature1070	-0.7042076764195258
1070	Feature1071	-0.4958971005016012
1071	Feature1072	-0.7766765555719979
1072	Feature1073	-0.628517299972986
1073	Feature1074	-0.7247174337627533
1074	Feature1075	-0.4658514828915803
1075	Feature1076	-0.4985003360156607
1076	Feature1077	-0.6949328462324668
1077	Feature1078	-0.5500728368205046
1078	Feature1079	-0.5208852535440195
1079	Feature1080	-0.47185882833512427
1080	Feature1081	-0.6178059014882525
1081	Feature1082	-0.35500093452105114
1082	Feature1083	-0.29623407023993914
1083	Feature1084	-0.6267219439915328
1084	Feature1085	-0.16059454809863832
1085	Feature1086	-0.5972908151859888
1086	Feature1087	-0.35199438984569353
1087	Feature1088	-0.6565924871341093
1088	Feature1089	-0.46877240595515846
1089	Feature1090	-0.6000662101643965
1090	Feature1091	-0.5078133123479462
1091	Feature1092	-0.5542097270036571
1092	Feature1093	-0.6787488204599179
1093	Feature1094	-0.6716183302357795
1094	Feature1095	-0.5118229587133568
1095	Feature1096	-0.10746989511474402
1096	Feature1097	-0.7169810481757417
1097	Feature1098	-0.32161802514481524
1098	Feature1099	-0.5916137187002309
1099	Feature1100	-0.28110603256111594
1100	Feature1101	-0.1462244652121433
1101	Feature1102	-0.43435135280163367
1102	Feature1103	-0.7111512979148058
1103	Feature1104	-0.5790160523646427
1104	Feature1105	-0.28013514447765464
1105	Feature1106	-0.4677525480889867
1106	Feature1107	-0.6505915175945649
1107	Feature1108	-0.6855432677315915
1108	Feature1109	-0.5956411941395657
1109	Feature1110	-0.42701024305352414
1110	Feature1111	-0.6261502981363688
1111	Feature1112	-0.8026810161789378
1112	Feature1113	-0.5540987930599317
1113	Feature1114	-0.5727277252860926
1114	Feature1115	-0.5007993565515909
1115	Feature1116	-0.7515545358557496
1116	Feature1117	-0.5140631137103949
1117	Feature1118	-0.22650047843756563
1118	Feature1119	-0.45643097242783
1119	Feature1120	-0.5893473690066338
1120	Feature1121	-0.655917874304992
1121	Feature1122	-0.5742140275547905
1122	Feature1123	-0.3596838107338955
1123	Feature1124	-0.6277516037229183
1124	Feature1125	-0.5878952951250643
1125	Feature1126	-0.7056088669839947
1126	Feature1127	-0.578839890157938
1127	Feature1128	-0.5571349272962582
1128	Feature1129	-0.6841824496291119
1129	Feature1130	-0.2908333016506608
1130	Feature1131	-0.3428000408398814
1131	Feature1132	-0.5220292929521584
1132	Feature1133	-0.4003961960879101
1133	Feature1134	-0.7983313438843617
1134	Feature1135	-0.6384144268877611
1135	Feature1136	-0.6679086559630433
1136	Feature1137	-0.712711408935437
1137	Feature1138	-0.7384255773613355
1138	Feature1139	-0.3568856619291266
1139	Feature1140	-0.40896955119009815
1140	Feature1141	-0.3857767946171561
1141	Feature1142	0.05786777156086561
1142	Feature1143	-0.7242254427643116
1143	Feature1144	-0.5780622899980771
1144	Feature1145	-0.4922326773797994
1145	Feature1146	-0.7349828685728478
1146	Feature1147	-0.18049953263709023
1147	Feature1148	-0.5746551570398916
1148	Feature1149	0.2944882708095548
1149	Feature1150	-0.7860635526089415
1150	Feature1151	-0.6496892521246322
1151	Feature1152	-0.18350296951694509
1152	Feature1153	-0.818987865188626
1153	Feature1154	-0.7858230749567948
1154	Feature1155	-0.5332505576590206
1155	Feature1156	-0.5832539554202526
1156	Feature1157	-0.6567301110210657
1157	Feature1158	-0.47675055702495517
1158	Feature1159	-0.2896555768023441
1159	Feature1160	-0.4961142298007084
1160	Feature1161	-0.2133577576007355
1161	Feature1162	-0.5283936965636036
1162	Feature1163	-0.66577388406447
1163	Feature1164	-0.375793148684243
1164	Feature1165	-0.441975311262389
1165	Feature1166	-0.19443662430760014
1166	Feature1167	-0.3575838638795724
1167	Feature1168	-0.5239770320106604
1168	Feature1169	-0.6969441496190791
1169	Feature1170	-0.13007978988655056
1170	Feature1171	-0.5360054779786102
1171	Feature1172	-0.256138348605944
1172	Feature1173	-0.6704127327871838
1173	Feature1174	-0.6696707224880488
1174	Feature1175	-0.7154674897425881
1175	Feature1176	-0.6231550999735571
1176	Feature1177	0.509103911512073
1177	Feature1178	-0.5580891827162165
1178	Feature1179	-0.5008366729426614
1179	Feature1180	-0.6105238360328401
1180	Feature1181	-0.5629310225569595
1181	Feature1182	-0.5484224126211298
1182	Feature1183	-0.6722759553594247
1183	Feature1184	-0.4430873813711394
1184	Feature1185	-0.6655544151442487
1185	Feature1186	0.2889096272885635
1186	Feature1187	-0.6335412092137007
1187	Feature1188	-0.3826792123413977
1188	Feature1189	-0.3487602575961752
1189	Feature1190	-0.422772038234747
1190	Feature1191	-0.783984371042248
1191	Feature1192	-0.16822738585311753
1192	Feature1193	-0.5403807519447236
1193	Feature1194	-0.5937055347732775
1194	Feature1195	-0.7298220820631305
1195	Feature1196	-0.4491876987222792
1196	Feature1197	-0.5705138339743809
1197	Feature1198	-0.4980091223885327
1198	Feature1199	-0.42760992405761844
1199	Feature1200	-0.5638070296616857
1200	Feature1201	-0.6948482379207339
1201	Feature1202	-0.6852943364715963
1202	Feature1203	-0.5874478902174086
1203	Feature1204	-0.2723362493973209
1204	Feature1205	-0.5386480763970554
1205	Feature1206	0.9134778922218525
1206	Feature1207	-0.4442793374482888
1207	Feature1208	-0.29675875197542884
1208	Feature1209	-0.46038005542880456
1209	Feature1210	-0.6136788981337168
1210	Feature1211	-0.4630845734498564
1211	Feature1212	-0.28137279668061543
1212	Feature1213	-0.37261743279120996
1213	Feature1214	-0.849151671955161
1214	Feature1215	-0.7104738611045633
1215	Feature1216	-0.5075529251764699
1216	Feature1217	-0.438371355746767
1217	Feature1218	-0.3688096534425264
1218	Feature1219	-0.4953015705290287
1219	Feature1220	-0.500254710312357
1220	Feature1221	-0.46533726380982093
1221	Feature1222	-0.4564958096701922
1222	Feature1223	-0.567332523090472
1223	Feature1224	-0.5838681912888699
1224	Feature1225	-0.7298451447291416
1225	Feature1226	-0.4583293121176404
1226	Feature1227	-0.5329867370766395
1227	Feature1228	-0.2950892327636435
1228	Feature1229	-0.676269079664534
1229	Feature1230	-0.4159232156591169
1230	Feature1231	-0.6576013601375699
1231	Feature1232	-0.3528340485323256
1232	Feature1233	-0.4118629982862429
1233	Feature1234	-0.7401536524673842
1234	Feature1235	-0.43240484803055673
1235	Feature1236	-0.5271057813896569
1236	Feature1237	-0.31032113077780216
1237	Feature1238	-0.6878734957750966
1238	Feature1239	-0.5211268460085895
1239	Feature1240	-0.3868822010926774
1240	Feature1241	-0.7092662514520844
1241	Feature1242	-0.33006454772964805
1242	Feature1243	-0.5910053156056947
1243	Feature1244	-0.1375103077428479
1244	Feature1245	-0.610030109636159
1245	Feature1246	-0.8312163894417176
1246	Feature1247	-0.3619130581476071
1247	Feature1248	-0.6734459117486579
1248	Feature1249	-0.7037592381858069
1249	Feature1250	-0.797134259266014
1250	Feature1251	-0.3062577203378276
1251	Feature1252	-0.5746993212506769
1252	Feature1253	-0.625548507348452
1253	Feature1254	0.2644060632538761
1254	Feature1255	-0.500817825353574
1255	Feature1256	-0.661628698797832
1256	Feature1257	-0.5331953098113706
1257	Feature1258	-0.5026327799293311
1258	Feature1259	-0.4085342637215783
1259	Feature1260	-0.5478521097663575
1260	Feature1261	-0.6724794552308194
1261	Feature1262	-0.602116204035291
1262	Feature1263	-0.33960115777857824
1263	Feature1264	-0.5876833526441696
1264	Feature1265	-0.6280613777301397
1265	Feature1266	-0.6196689828248653
1266	Feature1267	-0.5976634521762644
1267	Feature1268	-0.37503642475343457
1268	Feature1269	-0.5671108327547657
1269	Feature1270	-0.6046017389735663
1270	Feature1271	-0.591495881948206
1271	Feature1272	-0.6404638927467425
1272	Feature1273	-0.44767185441136886
1273	Feature1274	-0.7497091454211181
1274	Feature1275	-0.6998558537467788
1275	Feature1276	-0.2190002922571023
1276	Feature1277	-0.17161751536854508
1277	Feature1278	-0.33591358896497014
1278	Feature1279	-0.27430606828198434
1279	Feature1280	-0.5968561808071696
1280	Feature1281	-0.6259793097329817
1281	Feature1282	-0.6505444027637933
1282	Feature1283	-0.21512580555296332
1283	Feature1284	-0.6112640079837687
1284	Feature1285	-0.5565308228805113
1285	Feature1286	-0.7746508322672405
1286	Feature1287	-0.45395216850238085
1287	Feature1288	-0.7454655892633959
1288	Feature1289	0.4499016367762328
1289	Feature1290	-0.46999414492202357
1290	Feature1291	-0.33579772700803845
1291	Feature1292	-0.7591898551256103
1292	Feature1293	-0.3281855712639145
1293	Feature1294	-0.8233329759269727
1294	Feature1295	-0.5914591849609533
1295	Feature1296	0.11016529337577434
1296	Feature1297	0.31372961977253394
1297	Feature1298	-0.5482613442091534
1298	Feature1299	-0.47832300556064544
1299	Feature1300	-0.7210150197882074
1300	Feature1301	-0.6666071851745298
1301	Feature1302	-0.4286667642225981
1302	Feature1303	-0.6452516226100118
1303	Feature1304	-0.43181537160755057
1304	Feature1305	-0.7057875027646773
1305	Feature1306	-0.5907003279480159
1306	Feature1307	-0.28385902990123274
1307	Feature1308	-0.17436115315368028
1308	Feature1309	-0.2627475668928073
1309	Feature1310	-0.6911902513809645
1310	Feature1311	-0.5014908526078529
1311	Feature1312	-0.56833066512454
1312	Feature1313	-0.3325080813229414
1313	Feature1314	-0.7172459730695246
1314	Feature1315	-0.49281653230684414
1315	Feature1316	-0.5898291627530493
1316	Feature1317	-0.3169530067401794
1317	Feature1318	-0.7056574671735749
1318	Feature1319	-0.3921224155499377
1319	Feature1320	-0.28351125387324877
1320	Feature1321	-0.5522905942692592
1321	Feature1322	-0.609375221283976
1322	Feature1323	-0.4303483950349368
1323	Feature1324	-0.45352485365629847
1324	Feature1325	-0.7410109697607891
1325	Feature1326	-0.4313308105635649
1326	Feature1327	-0.4601159307878419
1327	Feature1328	-0.41558143036957107
1328	Feature1329	-0.30052826071381367
1329	Feature1330	-0.5210625905942424
1330	Feature1331	-0.4384706606941844
1331	Feature1332	-0.24367315892497857
1332	Feature1333	-0.546605244604476
1333	Feature1334	-0.3233179973013939
1334	Feature1335	-0.5083275137285631
1335	Feature1336	-0.785231828265152
1336	Feature1337	-0.6834151551744589
1337	Feature1338	-0.5953708799164653
1338	Feature1339	-0.5206599876020592
1339	Feature1340	-0.5287744522380613
1340	Feature1341	-0.2707880910095109
1341	Feature1342	-0.6445762539824895
1342	Feature1343	-0.6558653543166654
1343	Feature1344	-0.3629518947555749
1344	Feature1345	-0.6693189613691919
1345	Feature1346	-0.7606106276480016
1346	Feature1347	-0.41667154149482055
1347	Feature1348	-0.525629534402787
1348	Feature1349	-0.41841291193089364
1349	Feature1350	-0.4344854590828252
1350	Feature1351	-0.276106240303693
1351	Feature1352	-0.3631454974350209
1352	Feature1353	-0.6522470947564701
1353	Feature1354	-0.6242124099105312
1354	Feature1355	-0.5744091348806034
1355	Feature1356	-0.7447227464310686
1356	Feature1357	-0.627037872633242
1357	Feature1358	-0.477119943212706
1358	Feature1359	-0.2314494646932498
1359	Feature1360	-0.6363377879783766
1360	Feature1361	-0.3954321170812979
1361	Feature1362	-0.6142963517062956
1362	Feature1363	-0.7317353498696673
1363	Feature1364	-0.4860708800299006
1364	Feature1365	-0.4590556012812801
1365	Feature1366	-0.6786449885027094
1366	Feature1367	-0.48005307515275275
1367	Feature1368	-0.5928785098918552
1368	Feature1369	-0.7219128715537696
1369	Feature1370	-0.4084124270659753
1370	Feature1371	-0.3802574933299773
1371	Feature1372	-0.09068570026076347
1372	Feature1373	-0.08911701662501566
1373	Feature1374	-0.5995627021029896
1374	Feature1375	-0.15586085049274198
1375	Feature1376	-0.7923759351081785
1376	Feature1377	-0.5361123449073334
1377	Feature1378	-0.4934189135112883
1378	Feature1379	-0.7597822924478321
1379	Feature1380	-0.5976932444314415
1380	Feature1381	-0.6205247798008683
1381	Feature1382	-0.7547533483392121
1382	Feature1383	-0.62596076663579
1383	Feature1384	-0.5517124617291049
1384	Feature1385	-0.5354996306186348
1385	Feature1386	-0.6030863021268336
1386	Feature1387	-0.4575400106102383
1387	Feature1388	-0.6813825702856403
1388	Feature1389	-0.7231368483555397
1389	Feature1390	-0.5648066818574681
1390	Feature1391	-0.42744233985339264
1391	Feature1392	-0.6712441255739433
1392	Feature1393	-0.4980140682627359
1393	Feature1394	-0.5387499889155686
1394	Feature1395	-0.7041861994909986
1395	Feature1396	-0.5103133394720838
1396	Feature1397	-0.6973285727244278
1397	Feature1398	-0.5102245851718364
1398	Feature1399	-0.44142216656076155
1399	Feature1400	-0.3809416739690327
1400	Feature1401	-0.28353822953972824
1401	Feature1402	-0.5360036030768989
1402	Feature1403	-0.5277237320496729
1403	Feature1404	-0.48844694383434134
1404	Feature1405	-0.39663773484597986
1405	Feature1406	-0.5212028066118926
1406	Feature1407	-0.565429269737476
1407	Feature1408	0.4208615310504268
1408	Feature1409	-0.4704718622465295
1409	Feature1410	-0.7494395769970449
1410	Feature1411	-0.4173965300777764
1411	Feature1412	-0.24472377890323838
1412	Feature1413	-0.3736809970400175
1413	Feature1414	0.11267240631033867
1414	Feature1415	-0.2607809100689759
1415	Feature1416	-0.5155410086562868
1416	Feature1417	-0.7970945873508379
1417	Feature1418	-0.7198512580087103
1418	Feature1419	-0.4819523338028727
1419	Feature1420	-0.5941123229333374
1420	Feature1421	-0.5237550984620359
1421	Feature1422	0.35147075771148706
1422	Feature1423	-0.7377683876192508
1423	Feature1424	-0.6827548614756799
1424	Feature1425	-0.492560458068819
1425	Feature1426	-0.43540150146956286
1426	Feature1427	-0.7480716555514618
1427	Feature1428	-0.6020669486249897
1428	Feature1429	-0.6146687376411544
1429	Feature1430	-0.6530869810898097
1430	Feature1431	-0.2913876882132997
1431	Feature1432	-0.5739198483511759
1432	Feature1433	-0.4636246511577165
1433	Feature1434	-0.5955545623133192
1434	Feature1435	-0.6843735727991307
1435	Feature1436	0.719663253280332
1436	Feature1437	-0.5456656675289542
1437	Feature1438	-0.4951166678229824
1438	Feature1439	-0.677858780592829
1439	Feature1440	-0.5537023492216185
1440	Feature1441	-0.48311902927257794
1441	Feature1442	-0.7732745393410957
1442	Feature1443	-0.36219487534256495
1443	Feature1444	-0.48350538681734606
1444	Feature1445	-0.6898021921973712
1445	Feature1446	-0.4909911167448982
1446	Feature1447	-0.4723656856397453
1447	Feature1448	-0.5211156799162339
1448	Feature1449	-0.7537761521498882
1449	Feature1450	-0.46493840543566
1450	Feature1451	0.0664402343877491
1451	Feature1452	-0.46780616297257577
1452	Feature1453	-0.6061353191504824
1453	Feature1454	-0.7867202230033035
1454	Feature1455	-0.6227160269604027
1455	Feature1456	-0.48730676813193496
1456	Feature1457	-0.06696466521505168
1457	Feature1458	-0.6304247356252013
1458	Feature1459	-0.2772296132266597
1459	Feature1460	-0.7139922371637465
1460	Feature1461	-0.7948989333220204
1461	Feature1462	-0.7717232406799047
1462	Feature1463	-0.5977108346648617
1463	Feature1464	0.022931227692315398
1464	Feature1465	-0.5862942793689646
1465	Feature1466	-0.5901171932362281
1466	Feature1467	-0.7691957365295867
1467	Feature1468	-0.4461141584145816
1468	Feature1469	-0.722692688551632
1469	Feature1470	-0.3829784071720654
1470	Feature1471	-0.6243056880686859
1471	Feature1472	-0.3797316749237187
1472	Feature1473	-0.6548312362951133
1473	Feature1474	-0.6569345468650063
1474	Feature1475	-0.7195325988680232
1475	Feature1476	-0.6614199720217927
1476	Feature1477	-0.4346345831941269
1477	Feature1478	-0.5875033050953709
1478	Feature1479	-0.2501739003849555
1479	Feature1480	-0.6572428478259198
1480	Feature1481	-0.44340214974356423
1481	Feature1482	-0.6687279943223648
1482	Feature1483	-0.6475710454597309
1483	Feature1484	-0.5670390786797141
1484	Feature1485	0.011294950839473662
1485	Feature1486	-0.6757811693025675
1486	Feature1487	-0.1793314347031439
1487	Feature1488	-0.3567930266739633
1488	Feature1489	-0.6472345943064394
1489	Feature1490	-0.5658140295817911
1490	Feature1491	-0.6267135001039872
1491	Feature1492	0.5714391886385071
1492	Feature1493	-0.4764205816081637
1493	Feature1494	-0.035655907190134326
1494	Feature1495	-0.5002215175291993
1495	Feature1496	-0.4779515157346534
1496	Feature1497	-0.4862093317333676
1497	Feature1498	-0.6536525792763299
1498	Feature1499	-0.3143725398563108
1499	Feature1500	-0.7904106439972695
1500	Feature1501	-0.20092568005087716
1501	Feature1502	0.2905321885571864
1502	Feature1503	-0.6636131997941092
1503	Feature1504	-0.48590082983456173
1504	Feature1505	-0.6289076704159935
1505	Feature1506	-0.1960320864330598
1506	Feature1507	-0.4809973224753923
1507	Feature1508	-0.22005129336970858
1508	Feature1509	-0.765212726208616
1509	Feature1510	-0.4858880532228848
1510	Feature1511	-0.6016886196194056
1511	Feature1512	-0.6860688663528848
1512	Feature1513	-0.5866083931177626
1513	Feature1514	-0.30976707382508056
1514	Feature1515	0.1363273703766519
1515	Feature1516	-0.5378783938794207
1516	Feature1517	-0.6798640678053757
1517	Feature1518	-0.5453111725692784
1518	Feature1519	-0.08375378772532147
1519	Feature1520	-0.7174073339782261
1520	Feature1521	-0.4207987686064152
1521	Feature1522	-0.426957373389736
1522	Feature1523	-0.7003330786666285
1523	Feature1524	-0.7518927924458079
1524	Feature1525	-0.7076845289965175
1525	Feature1526	-0.537398833004041
1526	Feature1527	-0.5309942446845705
1527	Feature1528	-0.5920024136579696
1528	Feature1529	-0.5969855112822452
1529	Feature1530	-0.35601059978562455
1530	Feature1531	-0.5261350005974259
1531	Feature1532	-0.701512840520656
1532	Feature1533	-0.41421656346365626
1533	Feature1534	-0.7517471388917527
1534	Feature1535	-0.5094387161032855
1535	Feature1536	-0.3335258382130263
1536	Feature1537	-0.5717886908718516
1537	Feature1538	-0.4083228980266054
1538	Feature1539	-0.4987064755294566
1539	Feature1540	-0.5225211012870075
1540	Feature1541	-0.714565762729062
1541	Feature1542	-0.36842805684025565
1542	Feature1543	-0.30220330685707203
1543	Feature1544	-0.637481754122321
1544	Feature1545	-0.8208881081168867
1545	Feature1546	-0.8012633004037527
1546	Feature1547	-0.16166861315501754
1547	Feature1548	-0.4289318361462361
1548	Feature1549	-0.7415550254026655
1549	Feature1550	-0.7295602759963145
1550	Feature1551	-0.4341934139560751
1551	Feature1552	-0.5125036933398162
1552	Feature1553	-0.2241798207020234
1553	Feature1554	-0.15700131965590897
1554	Feature1555	-0.39813683499324026
1555	Feature1556	-0.5401001240222583
1556	Feature1557	-0.5548892443007263
1557	Feature1558	-0.4634553246184296
1558	Feature1559	-0.7509140292149783
1559	Feature1560	-0.29603733637503343
1560	Feature1561	-0.6301951646778545
1561	Feature1562	-0.4472555362392326
1562	Feature1563	-0.42757966404999626
1563	Feature1564	-0.39265529354270784
1564	Feature1565	-0.7281216583086652
1565	Feature1566	-0.6371592474410485
1566	Feature1567	-0.4980464760735913
1567	Feature1568	0.4683270740909771
1568	Feature1569	-0.7402716157166265
1569	Feature1570	-0.6763586974470692
1570	Feature1571	-0.6998574039504225
1571	Feature1572	-0.14274524883069983
1572	Feature1573	-0.3675105374966445
1573	Feature1574	-0.5560322335297105
1574	Feature1575	-0.1532883663987707
1575	Feature1576	-0.2766283040549187
1576	Feature1577	-0.6792471864504603
1577	Feature1578	-0.7064880261859985
1578	Feature1579	-0.6683210134778601
1579	Feature1580	-0.30846067242179237
1580	Feature1581	-0.5996964029817328
1581	Feature1582	-0.2693540552020729
1582	Feature1583	-0.6336289118175885
1583	Feature1584	-0.4776775630963539
1584	Feature1585	-0.4634980811152766
1585	Feature1586	-0.37324668074969075
1586	Feature1587	-0.28954409593206654
1587	Feature1588	-0.6539581327165839
1588	Feature1589	-0.7329444826555811
1589	Feature1590	-0.4518658120522535
1590	Feature1591	-0.5395197356607762
1591	Feature1592	-0.753050126701109
1592	Feature1593	-0.47413157749473
1593	Feature1594	-0.7221699986161944
1594	Feature1595	-0.5752520046677114
1595	Feature1596	0.013461309737192149
1596	Feature1597	-0.658637616792065
1597	Feature1598	-0.29906899447841917
1598	Feature1599	-0.5234171378544393
1599	Feature1600	-0.6880869539169822
1600	Feature1601	-0.5102189027563491
1601	Feature1602	-0.5329506382853342
1602	Feature1603	-0.5672688558080812
1603	Feature1604	-0.29489455909960843
1604	Feature1605	-0.1339555964464894
1605	Feature1606	-0.4720043401899504
1606	Feature1607	-0.524604084074704
1607	Feature1608	-0.5633983577433377
1608	Feature1609	-0.7196905258524829
1609	Feature1610	-0.5954177827113907
1610	Feature1611	-0.39038769547377156
1611	Feature1612	-0.5251766454501741
1612	Feature1613	-0.5817450806071763
1613	Feature1614	-0.24747340546632035
1614	Feature1615	-0.5185924984108246
1615	Feature1616	-0.6388845817544121
1616	Feature1617	-0.5150049923630774
1617	Feature1618	-0.593075725131649
1618	Feature1619	-0.513568251027623
1619	Feature1620	-0.393296810066532
1620	Feature1621	-0.22072139523220788
1621	Feature1622	-0.5044696329361622
1622	Feature1623	-0.7929718814140937
1623	Feature1624	-0.24003963752409438
1624	Feature1625	-0.604722817622134
1625	Feature1626	-0.6119465842920804
1626	Feature1627	-0.6564741333594504
1627	Feature1628	-0.5658210013209268
1628	Feature1629	-0.43991903583283126
1629	Feature1630	-0.6246420292549163
1630	Feature1631	-0.4603945814812454
1631	Feature1632	-0.42678626830645155
1632	Feature1633	-0.47924891214348714
1633	Feature1634	-0.7896313140670548
1634	Feature1635	-0.6865713426202585
1635	Feature1636	-0.622918430717459
1636	Feature1637	0.08044264656393975
1637	Feature1638	-0.7256917098689645
1638	Feature1639	-0.3123571573750912
1639	Feature1640	-0.47175414566040885
1640	Feature1641	-0.6461613594019165
1641	Feature1642	-0.7886585956461226
1642	Feature1643	-0.4176715384499483
1643	Feature1644	-0.44376894110614495
1644	Feature1645	-0.14055146065456017
1645	Feature1646	0.2880130169425053
1646	Feature1647	-0.35221176289410916
1647	Feature1648	-0.4128083770208398
1648	Feature1649	-0.47234075298633055
1649	Feature1650	-0.41027533313546444
1650	Feature1651	-0.38817219532221936
1651	Feature1652	-0.3794624292465712
1652	Feature1653	-0.6758630699448758
1653	Feature1654	-0.6346731802877841
1654	Feature1655	-0.3469874478306194
1655	Feature1656	-0.5905211245832297
1656	Feature1657	-0.6928760370194399
1657	Feature1658	-0.7159936011230238
1658	Feature1659	-0.39018587681967615
1659	Feature1660	-0.5542525611967537
1660	Feature1661	-0.6209266157023726
1661	Feature1662	-0.6779767496692628
1662	Feature1663	-0.6081800240686345
1663	Feature1664	-0.609342162999119
1664	Feature1665	-0.5579426149966092
1665	Feature1666	-0.5169351066676777
1666	Feature1667	-0.7631381966880425
1667	Feature1668	-0.6979375141621416
1668	Feature1669	-0.6028800109673518
1669	Feature1670	-0.7187875672702079
1670	Feature1671	-0.8423347319153224
1671	Feature1672	-0.3716434805866044
1672	Feature1673	-0.27580921314589757
1673	Feature1674	-0.757418974739196
1674	Feature1675	-0.5192156114314034
1675	Feature1676	-0.29682296477366815
1676	Feature1677	-0.4195859243761682
1677	Feature1678	-0.6309188763061164
1678	Feature1679	-0.5102813181443309
1679	Feature1680	-0.7219668756334301
1680	Feature1681	-0.6361089628277634
1681	Feature1682	-0.7095897709345822
1682	Feature1683	-0.6023098936064945
1683	Feature1684	-0.597810543900505
1684	Feature1685	-0.5651128777580646
1685	Feature1686	-0.5107503255336248
1686	Feature1687	-0.44110656444921537
1687	Feature1688	-0.6656073085448038
1688	Feature1689	-0.8295624383012521
1689	Feature1690	-0.5032452428160953
1690	Feature1691	-0.47048658719583797
1691	Feature1692	-0.8053248595732622
1692	Feature1693	-0.3960045542673904
1693	Feature1694	-0.4166628082000877
1694	Feature1695	-0.19551371096500594
1695	Feature1696	-0.4091666325881045
1696	Feature1697	-0.6216551799201727
1697	Feature1698	-0.7057298309268829
1698	Feature1699	-0.6346893885551655
1699	Feature1700	-0.5437918262075923
1700	Feature1701	-0.5237663738699
1701	Feature1702	-0.4621544779850854
1702	Feature1703	-0.379056741452339
1703	Feature1704	-0.4760610875665092
1704	Feature1705	-0.6884457150035892
1705	Feature1706	-0.3772746888497496
1706	Feature1707	-0.6466737391936036
1707	Feature1708	-0.6327561868806508
1708	Feature1709	-0.6338923480512952
1709	Feature1710	-0.08872363488893033
1710	Feature1711	-0.33419045367922107
1711	Feature1712	-0.6574848186684568
1712	Feature1713	-0.5046106648633599
1713	Feature1714	-0.6105771476623635
1714	Feature1715	-0.6106737506346258
1715	Feature1716	0.7950162460712022
1716	Feature1717	-0.477174213740226
1717	Feature1718	-0.4820120119038135
1718	Feature1719	-0.5482590772130191
1719	Feature1720	-0.6701654621044568
1720	Feature1721	-0.4233065352288794
1721	Feature1722	-0.5099633039717731
1722	Feature1723	-0.9007092537455578
1723	Feature1724	-0.7780806090641977
1724	Feature1725	-0.49954270385450855
1725	Feature1726	1.3386815289301361
1726	Feature1727	-0.5093464857007858
1727	Feature1728	-0.41471296220854115
1728	Feature1729	-0.751070476272183
1729	Feature1730	0.13013854688560283
1730	Feature1731	-0.3384163959325867
1731	Feature1732	-0.4913287318735322
1732	Feature1733	-0.753789492135674
1733	Feature1734	-0.5278346151918898
1734	Feature1735	-0.479442089798569
1735	Feature1736	-0.6439670219447
1736	Feature1737	-0.6429336276329958
1737	Feature1738	-0.5387202723548455
1738	Feature1739	-0.7218528825338342
1739	Feature1740	-0.45605566309051704
1740	Feature1741	-0.6200641452071952
1741	Feature1742	-0.4621212595339235
1742	Feature1743	0.17283410785434977
1743	Feature1744	-0.12583774476176585
1744	Feature1745	0.44439857872651634
1745	Feature1746	-0.40918365509096427
1746	Feature1747	0.39067458102679076
1747	Feature1748	-0.7628621892535418
1748	Feature1749	-0.7105366610474294
1749	Feature1750	-0.5238935199895479
1750	Feature1751	-0.31440416485522943
1751	Feature1752	-0.7628217338501196
1752	Feature1753	-0.4942800629046797
1753	Feature1754	-0.4624663455508057
1754	Feature1755	-0.6652482374401043
1755	Feature1756	-0.2287609916139814
1756	Feature1757	-0.5700392089916105
1757	Feature1758	-0.5313507340231243
1758	Feature1759	-0.5547459614896334
1759	Feature1760	-0.5154571644506829
1760	Feature1761	-0.6420415945619911
1761	Feature1762	-0.6611416837461397
1762	Feature1763	-0.6261287564365611
1763	Feature1764	-0.5464687170870187
1764	Feature1765	-0.6783950806337793
1765	Feature1766	-0.7038015906058585
1766	Feature1767	-0.1525075167038418
1767	Feature1768	-0.49814591308129835
1768	Feature1769	-0.611824441585613
1769	Feature1770	-0.6190552204416607
1770	Feature1771	-0.7402582693158511
1771	Feature1772	-0.359773663905958
1772	Feature1773	-0.6609675022192446
1773	Feature1774	-0.43637453837668133
1774	Feature1775	-0.47655236270469886
1775	Feature1776	-0.8317355768436339
1776	Feature1777	0.7106001531590623
1777	Feature1778	-0.7215129931613222
1778	Feature1779	-0.663889206645626
1779	Feature1780	-0.6313693316923649
1780	Feature1781	-0.8060930156957087
1781	Feature1782	-0.4257834340562375
1782	Feature1783	-0.30519872521058905
1783	Feature1784	-0.6574226888171887
1784	Feature1785	-0.32432511723147456
1785	Feature1786	-0.5429992281810906
1786	Feature1787	-0.046677804120115525
1787	Feature1788	-0.6355113440562902
1788	Feature1789	-0.42020548171710553
1789	Feature1790	-0.033087304318242
1790	Feature1791	-0.6812356394983048
1791	Feature1792	-0.5898614497830043
1792	Feature1793	-0.7459582904590194
1793	Feature1794	-0.6836395918487173
1794	Feature1795	-0.7048232094071516
1795	Feature1796	-0.24550565980517758
1796	Feature1797	-0.7339912301669264
1797	Feature1798	-0.7762216633690109
1798	Feature1799	-0.2723790807934483
1799	Feature1800	-0.673864486036962
1800	Feature1801	-0.6822931854301384
1801	Feature1802	-0.7016202030676576
1802	Feature1803	-0.5977184383413772
1803	Feature1804	-0.4402799046961635
1804	Feature1805	-0.7972688546671932
1805	Feature1806	-0.41747407452762664
1806	Feature1807	-0.5731222395416596
1807	Feature1808	-0.6562645203791025
1808	Feature1809	-0.5069895702005609
1809	Feature1810	-0.4954472756461858
1810	Feature1811	0.012070536861905122
1811	Feature1812	-0.7512911615154322
1812	Feature1813	-0.4169824083842061
1813	Feature1814	-0.48467900599605984
1814	Feature1815	-0.2721272794604134
1815	Feature1816	-0.229246969937568
1816	Feature1817	0.27573338989467777
1817	Feature1818	-0.49807319923040444
1818	Feature1819	-0.4723608022367661
1819	Feature1820	-0.646893584020297
1820	Feature1821	-0.1605850324680386
1821	Feature1822	-0.40816788681014565
1822	Feature1823	-0.28600607024425156
1823	Feature1824	-0.6247966024914697
1824	Feature1825	-0.6805552866137066
1825	Feature1826	-0.392968027896427
1826	Feature1827	-0.5898596586304375
1827	Feature1828	-0.5821640643784485
1828	Feature1829	-0.04220223075636576
1829	Feature1830	-0.6409957850018418
1830	Feature1831	-0.5934537932889401
1831	Feature1832	-0.5900651283571774
1832	Feature1833	-0.6990070217172942
1833	Feature1834	-0.49563523641954316
1834	Feature1835	-0.6838937707444162
1835	Feature1836	-0.6545158206115179
1836	Feature1837	-0.3154701687346282
1837	Feature1838	-0.7394940781132531
1838	Feature1839	-0.3887437213390267
1839	Feature1840	-0.638533638829742
1840	Feature1841	-0.46562342238226295
1841	Feature1842	-0.6743734431456675
1842	Feature1843	-0.5868762555407752
1843	Feature1844	-0.5374230951971132
1844	Feature1845	-0.5373589042004046
1845	Feature1846	-0.36829450433397404
1846	Feature1847	-0.3579929792592917
1847	Feature1848	-0.460776523947903
1848	Feature1849	-0.8165801795444892
1849	Feature1850	-0.5696527349031748
1850	Feature1851	-0.36911282412871715
1851	Feature1852	-0.537345535434138
1852	Feature1853	-0.6056126941889448
1853	Feature1854	-0.6429162887637999
1854	Feature1855	-0.46231904587444794
1855	Feature1856	-0.7169409851547183
1856	Feature1857	-0.5672199270517891
1857	Feature1858	-0.48855811017044704
1858	Feature1859	-0.4606046491950382
1859	Feature1860	0.06967174699920398
1860	Feature1861	-0.48589753652238765
1861	Feature1862	-0.4962226215797895
1862	Feature1863	-0.582761052811065
1863	Feature1864	-0.6270347261459566
1864	Feature1865	-0.3233691448045873
1865	Feature1866	-0.6398588497218816
1866	Feature1867	-0.5397641110398483
1867	Feature1868	-0.5613458728540901
1868	Feature1869	0.668574372883912
1869	Feature1870	-0.6306099986022279
1870	Feature1871	-0.5244339439018972
1871	Feature1872	-0.6386747273202458
1872	Feature1873	-0.4823188266939927
1873	Feature1874	-0.3247814245945086
1874	Feature1875	-0.3768104604222384
1875	Feature1876	-0.5301007889065642
1876	Feature1877	-0.44395793171487996
1877	Feature1878	-0.7031071536728686
1878	Feature1879	-0.8934762994461032
1879	Feature1880	-0.5513700312202539
1880	Feature1881	-0.7635564194487793
1881	Feature1882	-0.21727540080861826
1882	Feature1883	-0.6276655254573376
1883	Feature1884	-0.5491653099965631
1884	Feature1885	-0.7113827727779684
1885	Feature1886	-0.5535947558696169
1886	Feature1887	-0.5966631834621633
1887	Feature1888	0.7811911322903765
1888	Feature1889	-0.4979211739525842
1889	Feature1890	-0.37299304169743236
1890	Feature1891	-0.6255513748561018
1891	Feature1892	-0.6301105239504385
1892	Feature1893	-0.6254218530316134
1893	Feature1894	-0.3570968493407589
1894	Feature1895	-0.6175408423444416
1895	Feature1896	-0.31462837711055425
1896	Feature1897	-0.5635740325895372
1897	Feature1898	-0.4656854141765348
1898	Feature1899	-0.7538815321505313
1899	Feature1900	-0.3152394738051285
1900	Feature1901	-0.5534735127857056
1901	Feature1902	-0.36228261186730015
1902	Feature1903	-0.3692856943187536
1903	Feature1904	0.16177106517506118
1904	Feature1905	-0.6869430588737443
1905	Feature1906	-0.12394172667152048
1906	Feature1907	-0.6468648515482359
1907	Feature1908	-0.6868096843690918
1908	Feature1909	0.6540980101426918
1909	Feature1910	-0.7485707073477669
1910	Feature1911	-0.18820897335190226
1911	Feature1912	-0.5156042335041232
1912	Feature1913	-0.7890472788285804
1913	Feature1914	-0.769415849259609
1914	Feature1915	-0.7384004295829085
1915	Feature1916	-0.4668940847520462
1916	Feature1917	-0.3839636353532219
1917	Feature1918	-0.496423654449114
1918	Feature1919	-0.7218880682202917
1919	Feature1920	-0.6236128898523894
1920	Feature1921	-0.4932169339546344
1921	Feature1922	-0.3818192170695289
1922	Feature1923	-0.5381609586286124
1923	Feature1924	-0.6439212076647286
1924	Feature1925	-0.3977464722881174
1925	Feature1926	-0.5936589140933887
1926	Feature1927	-0.522065116237649
1927	Feature1928	-0.2410701081675401
1928	Feature1929	-0.6524422302444277
1929	Feature1930	-0.38816697634284664
1930	Feature1931	-0.3205646550462954
1931	Feature1932	-0.15387126229173353
1932	Feature1933	-0.3891138675054641
1933	Feature1934	0.6340406956685277
1934	Feature1935	-0.3919853351312029
1935	Feature1936	-0.23940440899815013
1936	Feature1937	-0.38664401229105777
1937	Feature1938	-0.6575865164201732
1938	Feature1939	-0.6406580548577969
1939	Feature1940	-0.38069908403447306
1940	Feature1941	-0.6497549608183122
1941	Feature1942	-0.814112369902381
1942	Feature1943	-0.6143746764461188
1943	Feature1944	-0.4405750920170648
1944	Feature1945	-0.18742740820071777
1945	Feature1946	-0.3970621360017092
1946	Feature1947	-0.48399033933524566
1947	Feature1948	-0.24007778242878414
1948	Feature1949	-0.6624508647607397
1949	Feature1950	-0.5222954846974965
1950	Feature1951	-0.0783313961488751
1951	Feature1952	-0.4743053070988175
1952	Feature1953	-0.36516949707707924
1953	Feature1954	-0.5529215668977666
1954	Feature1955	-0.03159601833112972
1955	Feature1956	-0.4685519029946757
1956	Feature1957	-0.49739240996685846
1957	Feature1958	-0.05542313375464412
1958	Feature1959	-0.6814196063659967
1959	Feature1960	-0.5708839211988898
1960	Feature1961	-0.5665822711663466
1961	Feature1962	-0.4439248307982281
1962	Feature1963	-0.014199632086260126
1963	Feature1964	-0.36949228306189985
1964	Feature1965	-0.3675646894961363
1965	Feature1966	-0.46316095313103955
1966	Feature1967	-0.735489482766245
1967	Feature1968	-0.6220630958960053
1968	Feature1969	-0.402702249664073
1969	Feature1970	-0.5265258077292604
1970	Feature1971	-0.6151309104386062
1971	Feature1972	-0.6244325453154
1972	Feature1973	-0.12475417522246822
1973	Feature1974	-0.7530351107916593
1974	Feature1975	-0.5837445356938915
1975	Feature1976	-0.6281329207754748
1976	Feature1977	-0.24551408798632857
1977	Feature1978	-0.5821154866676844
1978	Feature1979	-0.3556455858453964
1979	Feature1980	-0.4198625245277383
1980	Feature1981	-0.3651455662488151
1981	Feature1982	-0.6571640902402452
1982	Feature1983	-0.052706187908360055
1983	Feature1984	-0.8429242257744656
1984	Feature1985	-0.3945148930220554
1985	Feature1986	-0.4908243471524337
1986	Feature1987	-0.3375046089477151
1987	Feature1988	-0.8135175691360341
1988	Feature1989	-0.4935855041682239
1989	Feature1990	-0.5109719131586425
1990	Feature1991	-0.600080182870659
1991	Feature1992	-0.5627498571292818
1992	Feature1993	-0.29312979068088907
1993	Feature1994	-0.42933494988696497
1994	Feature1995	-0.7577937732022044
1995	Feature1996	-0.6690066806611269
1996	Feature1997	-0.6768468867878268
1997	Feature1998	-0.6760701327511339
1998	Feature1999	-0.3675946542015251
[truncated: 413 more rows]
