# Supplementary material for: SVSBI: sequence-based virtual screening of biomolecular interactions
Source: Commun Biol. 2023 May 18;6:536. doi: 10.1038/s42003-023-04866-3 (PMC10195826; doi:10.1038/s42003-023-04866-3)
Supplement: Supplementary file 4 — Supplementary Data 1 [file 42003_2023_4866_MOESM4_ESM.zip › source_data/Figure3/Fig3a.xlsx]

## Sheet: sheet 1 - 表格 1 - 表格 1
K-embedding Index	Rp
1	0.768
2	0.764
3	0.764
4	0.764
5	0.763
6	0.763
7	0.759
8	0.759
9	0.758
10	0.716
11	0.715
12	0.715
13	0.714
14	0.698
15	0.677
