# Supplementary material for: SVSBI: sequence-based virtual screening of biomolecular interactions
Source: Commun Biol. 2023 May 18;6:536. doi: 10.1038/s42003-023-04866-3 (PMC10195826; doi:10.1038/s42003-023-04866-3)
Supplement: Supplementary file 4 — Supplementary Data 1 [file 42003_2023_4866_MOESM4_ESM.zip › source_data/Figure3/fig3b&c.xlsx]

## Sheet: Sheet1
	Feature Index	Importance	Feature Type
0	3062	0.0045939567348433534	ligand
1	2799	0.0042677935696811475	ligand
2	2981	0.0040834138174247895	ligand
3	3011	0.00405872557754378	ligand
4	2720	0.0033295562840668434	ligand
5	2707	0.003276040896280989	ligand
6	3060	0.003119808260383395	ligand
7	2820	0.003026035650704932	ligand
8	2634	0.003010711187285918	ligand
9	2891	0.002996154627293042	ligand
10	2703	0.0029188788234363484	ligand
11	2769	0.002914006624278242	ligand
12	2653	0.0028250824348026236	ligand
13	2614	0.0027889850953001934	ligand
14	2844	0.0027414871866994726	ligand
15	2940	0.002712144124994512	ligand
16	2762	0.002684647732902584	ligand
17	3064	0.00263598703861777	ligand
18	2785	0.002632593868566853	ligand
19	2743	0.0026074147105045894	ligand
20	2929	0.0025553273583031715	ligand
21	2892	0.0025451270787212638	ligand
22	3014	0.0025175863617100344	ligand
23	2612	0.0024760979763574164	ligand
24	81	0.0024753252182025684	protein1
25	2679	0.002426634927825299	ligand
26	2874	0.00242556165840982	ligand
27	2661	0.002424287732642316	ligand
28	2639	0.002399800726653319	ligand
29	2870	0.002392978254138457	ligand
30	2817	0.002377774099354518	ligand
31	2885	0.002327657971420677	ligand
32	2584	0.002299824252540476	ligand
33	2686	0.0022972730628136634	ligand
34	2737	0.0022748442550314016	ligand
35	3056	0.0022601553346801653	ligand
36	2973	0.002255649949455714	ligand
37	3020	0.0022506776888980744	ligand
38	2786	0.002228846706416466	ligand
39	2615	0.0022101329901847914	ligand
40	2855	0.0022094976956329657	ligand
41	2849	0.0021860408117802023	ligand
42	2800	0.002161858216554723	ligand
43	2946	0.002159778905220801	ligand
44	3034	0.00215108670177063	ligand
45	2836	0.0021427631799364744	ligand
46	2781	0.0021397631447318557	ligand
47	3001	0.0021250784490359997	ligand
48	2912	0.002113326791957115	ligand
49	2952	0.002112232010604265	ligand
50	3041	0.002111019387277734	ligand
51	2979	0.002108766600223956	ligand
52	2770	0.002095848734522302	ligand
53	3002	0.0020908990852689675	ligand
54	2735	0.0020904672233037574	ligand
55	2924	0.0020824798283356873	ligand
56	3004	0.002080433226825252	ligand
57	2920	0.002079053430446763	ligand
58	3006	0.002067511921383636	ligand
59	3023	0.0020671089133759268	ligand
60	3033	0.002056858019232548	ligand
61	3016	0.002051804324433859	ligand
62	2702	0.002048819514022506	ligand
63	2793	0.0020405617172375135	ligand
64	2756	0.002038554650632429	ligand
65	2676	0.002029442010736399	ligand
66	2773	0.0020270465398522035	ligand
67	2624	0.0020255827644237337	ligand
68	2665	0.0020218076668985538	ligand
69	2970	0.002020117087817445	ligand
70	2795	0.0020128103236014953	ligand
71	2794	0.0020028638388980323	ligand
72	2710	0.0020016985268812232	ligand
73	2759	0.002000741012999051	ligand
74	2577	0.0019990332359029416	ligand
75	2711	0.0019957428369353045	ligand
76	2580	0.0019824778902776483	ligand
77	3022	0.0019639330284520295	ligand
78	2604	0.0019598474638582086	ligand
79	2771	0.0019568299064031476	ligand
80	3025	0.0019540955694838406	ligand
81	2935	0.0019512608886863292	ligand
82	2811	0.0019512429695788733	ligand
83	2944	0.0019400290467130172	ligand
84	2648	0.0019371541208692208	ligand
85	2821	0.0019266257269538747	ligand
86	2991	0.0019226423720821264	ligand
87	2609	0.001915790806248553	ligand
88	2893	0.0019135266868977791	ligand
89	2965	0.0018884532371174878	ligand
90	2993	0.0018868821152381967	ligand
91	2681	0.0018830419282493333	ligand
92	2856	0.0018824472042469332	ligand
93	2714	0.0018809383784553812	ligand
94	2904	0.0018804751209610946	ligand
95	2909	0.0018801007540465184	ligand
96	2632	0.0018776050088781557	ligand
97	2996	0.00187147329658913	ligand
98	2567	0.0018644093119753783	ligand
99	3000	0.0018556664617797607	ligand
100	2936	0.001847132568245395	ligand
101	3038	0.001844933277260501	ligand
102	2579	0.0018413632375169518	ligand
103	2833	0.0018398893295841444	ligand
104	2636	0.0018393785320521988	ligand
105	2854	0.001837714539368038	ligand
106	2961	0.0018349572105415357	ligand
107	2650	0.0018315033529047308	ligand
108	2982	0.0018310005828675552	ligand
109	2985	0.0018308424166873878	ligand
110	2875	0.0018294774083189441	ligand
111	3024	0.0018254878964051664	ligand
112	3048	0.0018204854254761965	ligand
113	2917	0.0018177246981222928	ligand
114	3007	0.0018175274112005087	ligand
115	2745	0.0018172375148792518	ligand
116	2608	0.0018157585039800684	ligand
117	3037	0.0018075632981352312	ligand
118	2705	0.0018053963324846788	ligand
119	3015	0.0017991112774698107	ligand
120	2951	0.001799105659597035	ligand
121	2964	0.0017985655883108254	ligand
122	2610	0.0017968282836923332	ligand
123	2921	0.0017958142485351004	ligand
124	3012	0.0017927538570898576	ligand
125	2853	0.0017920895365420757	ligand
126	2581	0.0017850332173102075	ligand
127	2848	0.001783596179757319	ligand
128	2766	0.0017835794628700524	ligand
129	2629	0.0017830810113672886	ligand
130	2600	0.0017822057301102108	ligand
131	2574	0.0017775778667949314	ligand
132	2646	0.0017758806884657042	ligand
133	2734	0.0017720971108214764	ligand
134	2879	0.0017702909953258847	ligand
135	3035	0.0017679191462687412	ligand
136	2683	0.0017584810446393722	ligand
137	3010	0.0017501944962444557	ligand
138	3046	0.0017496360694554771	ligand
139	2865	0.0017470272950234947	ligand
140	2900	0.0017467223933425409	ligand
141	2927	0.0017456138334171437	ligand
142	2637	0.0017438569865226405	ligand
143	2835	0.0017425604359465952	ligand
144	2597	0.001742135282627856	ligand
145	2931	0.0017384673078934575	ligand
146	2682	0.0017380496182961766	ligand
147	2563	0.0017378389991734267	ligand
148	2998	0.0017375559446387578	ligand
149	2751	0.0017359070243094304	ligand
150	2709	0.0017340495379296805	ligand
151	3053	0.0017322670950580539	ligand
152	2660	0.0017319775822693935	ligand
153	2602	0.0017306785906254759	ligand
154	2691	0.001729529262800179	ligand
155	2566	0.0017244829011644532	ligand
156	3071	0.0017230532542138483	ligand
157	3061	0.0017223961785147572	ligand
158	2919	0.0017222611074276949	ligand
159	2589	0.001715730381605312	ligand
160	3063	0.0017116556609564554	ligand
161	2689	0.0017087588823756095	ligand
162	2789	0.0017087262931441082	ligand
163	2673	0.0017065753728272737	ligand
164	2911	0.0017047188525025172	ligand
165	3003	0.0017005623427568432	ligand
166	2719	0.001698792841802399	ligand
167	2943	0.0016983902399218744	ligand
168	2809	0.0016973140102673149	ligand
169	2582	0.0016960595663530807	ligand
170	2815	0.0016943143641406206	ligand
171	2644	0.0016915028530347178	ligand
172	2573	0.0016905663939251153	ligand
173	2717	0.0016881772364931854	ligand
174	2997	0.0016872214391562862	ligand
175	2872	0.0016857624693128051	ligand
176	2507	0.0016855773397022435	ligand
177	2963	0.001684643188413341	ligand
178	2712	0.0016834978815483638	ligand
179	2733	0.0016805726472760353	ligand
180	2772	0.0016782249145623806	ligand
181	2753	0.0016761380549061937	ligand
182	3059	0.001674686453386039	ligand
183	2627	0.0016737126357270528	ligand
184	2617	0.0016723835895162264	ligand
185	2758	0.0016690868984615506	ligand
186	2808	0.001668260855864711	ligand
187	2886	0.0016646680381846993	ligand
188	2571	0.0016646564895516655	ligand
189	3047	0.001661001873759817	ligand
190	3029	0.001659654861740404	ligand
191	2635	0.0016592725609464662	ligand
192	2780	0.0016572607158893333	ligand
193	2727	0.0016565077850457573	ligand
194	2631	0.0016550256369168139	ligand
195	2827	0.001654658422603997	ligand
196	2590	0.0016539971143073515	ligand
197	2901	0.0016537388899929152	ligand
198	2669	0.0016536103854280983	ligand
199	2852	0.0016505737405749662	ligand
200	2829	0.0016489335057091688	ligand
201	2905	0.0016481302044524168	ligand
202	2700	0.0016477688490068325	ligand
203	2877	0.0016469220441093575	ligand
204	2954	0.0016449431548161816	ligand
205	2630	0.001643810099662847	ligand
206	2888	0.0016412782412808234	ligand
207	2939	0.0016408497744009676	ligand
208	2987	0.0016407879516589447	ligand
209	2842	0.00163311954515546	ligand
210	2654	0.001631951595511062	ligand
211	3017	0.0016319175207322434	ligand
212	1020	0.0016274062979675405	protein2
213	2796	0.0016260801136086557	ligand
214	2918	0.001625015192185458	ligand
215	2603	0.0016242930992406434	ligand
216	2611	0.0016227914575617107	ligand
217	2647	0.001621501597469722	ligand
218	2850	0.001621410511295841	ligand
219	3051	0.0016159192304460066	ligand
220	2738	0.0016153005704129504	ligand
221	3008	0.0016143372958008775	ligand
222	2986	0.001613185896117967	ligand
223	3066	0.0016130614767097143	ligand
224	2643	0.0016087317998128986	ligand
225	2881	0.0016064693409986498	ligand
226	2966	0.0016047163857422096	ligand
227	2989	0.0016033413029075967	ligand
228	2560	0.0016017375853429865	ligand
229	2962	0.0015964041455294152	ligand
230	2641	0.0015947144392066998	ligand
231	2887	0.0015943540522755754	ligand
232	3070	0.0015882545430074804	ligand
233	2657	0.0015882019835679918	ligand
234	2619	0.0015868043716837175	ligand
235	2847	0.0015854239417201104	ligand
236	2708	0.0015828304238812902	ligand
237	2740	0.0015826296851341663	ligand
238	2623	0.001582197101420641	ligand
239	846	0.001581644044168357	protein2
240	2656	0.0015810985882844537	ligand
241	2757	0.0015776051378039925	ligand
242	2596	0.0015763958579700645	ligand
243	2724	0.0015760863980599706	ligand
244	3069	0.0015748710251189818	ligand
245	2698	0.001571318859070796	ligand
246	2955	0.001571312736335347	ligand
247	2869	0.001568865218101496	ligand
248	2830	0.0015682217903998572	ligand
249	2884	0.0015634078475534983	ligand
250	2969	0.0015628926628657655	ligand
251	2601	0.0015625659363672133	ligand
252	2916	0.0015623065976054728	ligand
253	2752	0.0015575568355590255	ligand
254	2671	0.0015565075049262134	ligand
255	2716	0.0015555627142982255	ligand
256	3009	0.0015554423750150587	ligand
257	2605	0.0015545569833473475	ligand
258	2822	0.0015539794890493742	ligand
259	2622	0.0015535274488441384	ligand
260	2915	0.0015531346141779423	ligand
261	2730	0.0015528621720549654	ligand
262	2873	0.001550388288317291	ligand
263	3065	0.0015491826578590993	ligand
264	2968	0.0015482648397373239	ligand
265	2690	0.0015481695975402125	ligand
266	2767	0.0015471829660181693	ligand
267	2937	0.0015466442360454644	ligand
268	2947	0.001544595702996644	ligand
269	2932	0.001544240557102989	ligand
270	2715	0.0015435608740950854	ligand
271	2570	0.0015427062236790488	ligand
272	2718	0.001540027499222697	ligand
273	2678	0.0015395423722417449	ligand
274	252	0.0015392492212886885	protein1
275	2863	0.001538499342909932	ligand
276	3027	0.0015380302991700122	ligand
277	3021	0.0015374234928287277	ligand
278	2861	0.0015369120286156106	ligand
279	2760	0.0015358618898649971	ligand
280	2638	0.001534222223998434	ligand
281	2839	0.001530872772477939	ligand
282	2670	0.0015288901749806955	ligand
283	2732	0.001528416609573214	ligand
284	2967	0.0015260323217455457	ligand
285	3043	0.0015259344531722723	ligand
286	3032	0.0015221141393830244	ligand
287	2687	0.0015217929740619094	ligand
288	2667	0.001521763636870058	ligand
289	2999	0.0015213912996826485	ligand
290	2826	0.0015208448483969694	ligand
291	2747	0.001520369054710609	ligand
292	2723	0.0015171406819822404	ligand
293	2699	0.0015123669418666914	ligand
294	2595	0.0015121841687624764	ligand
295	2957	0.0015120081335169247	ligand
296	2859	0.0015113772844272037	ligand
297	2880	0.0015111466291819469	ligand
298	2897	0.001510820921879172	ligand
299	2910	0.001510230100903896	ligand
300	2831	0.0015070671337756487	ligand
301	2925	0.001506586454616587	ligand
302	2942	0.0015059518666003353	ligand
303	2977	0.0015043264171874051	ligand
304	2958	0.0015036729897072532	ligand
305	2995	0.0015025875942730035	ligand
306	2729	0.0015019614589147495	ligand
307	2713	0.0015008098137872996	ligand
308	2663	0.0014991306604563383	ligand
309	2626	0.0014991144568436959	ligand
310	2562	0.0014988314574601884	ligand
311	2812	0.0014987241466262848	ligand
312	3026	0.001498385765260139	ligand
313	2804	0.0014967801273893574	ligand
314	2620	0.0014956958166351601	ligand
315	2806	0.0014953422597184184	ligand
316	2640	0.0014946546839557974	ligand
317	2902	0.0014944075123113963	ligand
318	3005	0.0014935694772762833	ligand
319	104	0.001493404858888356	protein1
320	2621	0.0014917809178488567	ligand
321	2837	0.0014913285934773377	ligand
322	2834	0.0014909566528839794	ligand
323	3018	0.0014898869741393633	ligand
324	2898	0.0014872660684375635	ligand
325	2722	0.001485708877408301	ligand
326	2744	0.0014856499290223874	ligand
327	2933	0.0014847069152742897	ligand
328	2748	0.0014838870871388802	ligand
329	2569	0.0014806302930463506	ligand
330	2594	0.0014783521332461806	ligand
331	2649	0.0014776563480336793	ligand
332	2950	0.0014768061032527243	ligand
333	3040	0.0014755580816720331	ligand
334	2585	0.0014747949023150779	ligand
335	2606	0.001471368927504795	ligand
336	2889	0.0014710784084428605	ligand
337	2876	0.001468906248148792	ligand
338	2701	0.0014674410932341557	ligand
339	2914	0.0014656246245844467	ligand
340	654	0.0014641892044505137	protein2
341	2726	0.0014586480579151248	ligand
342	2845	0.0014553759778682968	ligand
343	2674	0.001453585473069542	ligand
344	2818	0.0014511589025259868	ligand
345	2741	0.0014504459358989522	ligand
346	2976	0.0014444940789588867	ligand
347	2883	0.001440303299337579	ligand
348	2953	0.001436685826318899	ligand
349	3039	0.0014349320767784554	ligand
350	2878	0.0014340077084386107	ligand
351	2791	0.0014329311105689452	ligand
352	2227	0.0014318470541458067	ligand
353	2586	0.0014318107806597167	ligand
354	2972	0.0014315187769095492	ligand
355	3019	0.0014313089856270778	ligand
356	2746	0.0014310558885111523	ligand
357	2971	0.0014301943207093682	ligand
358	2801	0.0014297809913591617	ligand
359	3045	0.0014290257750663071	ligand
360	2846	0.0014274986740431877	ligand
361	2628	0.0014247518827790358	ligand
362	2805	0.0014240946289242578	ligand
363	2768	0.0014207593564079459	ligand
364	2988	0.0014200102174693188	ligand
365	2862	0.0014195413288146123	ligand
366	2688	0.0014180617810244736	ligand
367	2775	0.0014171135676113774	ligand
368	968	0.001414522580215579	protein2
369	2828	0.0014126841359343556	ligand
370	3050	0.0014101667528119794	ligand
371	2783	0.0014075849781957305	ligand
372	2692	0.001406779905821759	ligand
373	2851	0.001405835801822435	ligand
374	901	0.001405339724624245	protein2
375	2810	0.0014044807898796164	ligand
376	2568	0.0014042122213320614	ligand
377	2680	0.0014036760427500793	ligand
378	2949	0.0013993355164837022	ligand
379	2803	0.0013985870674550756	ligand
380	2694	0.0013977056430821498	ligand
381	2754	0.0013963268447359206	ligand
382	821	0.0013934539327509618	protein2
383	2974	0.0013922266632639187	ligand
384	207	0.0013918042313858655	protein1
385	2871	0.0013908772604493804	ligand
386	2992	0.0013897969663408838	ligand
387	2564	0.0013851645539432421	ligand
388	2697	0.001382864615842861	ligand
389	2572	0.0013820912427412412	ligand
390	2882	0.0013789853917127663	ligand
391	2761	0.001378092878934213	ligand
392	2725	0.0013780282998871155	ligand
393	2797	0.0013737026572451048	ligand
394	2824	0.0013712536258076054	ligand
395	2975	0.0013692842488825531	ligand
396	2816	0.0013670675884782095	ligand
397	2625	0.0013668120196513318	ligand
398	3030	0.0013661131106009296	ligand
399	2750	0.0013659166761392056	ligand
400	2978	0.0013645265735069778	ligand
401	3054	0.001363712091944332	ligand
402	2749	0.0013624300968197902	ligand
403	2651	0.001360374308628972	ligand
404	2658	0.0013600071507407848	ligand
405	2956	0.0013571625264962549	ligand
406	2948	0.0013557224524820106	ligand
407	2728	0.0013544185430074181	ligand
408	2695	0.001353902384098439	ligand
409	2906	0.0013538547672750955	ligand
410	2765	0.0013538083892203287	ligand
411	2668	0.0013478851868182994	ligand
412	2652	0.0013472455882455987	ligand
413	2592	0.0013466675281634288	ligand
414	2792	0.0013456136554763699	ligand
415	3044	0.0013406241108070989	ligand
416	2922	0.0013385037681309827	ligand
417	2645	0.0013339639226486206	ligand
418	2980	0.0013331665627294524	ligand
419	2938	0.0013316025660926683	ligand
420	3042	0.001330928590530767	ligand
421	2764	0.0013306749534582696	ligand
422	3013	0.00133051995660171	ligand
423	2945	0.001327760832611485	ligand
424	2787	0.0013254087659774574	ligand
425	625	0.00132521624804997	protein2
426	2994	0.0013249129982113852	ligand
427	3049	0.0013227937431102726	ligand
428	2890	0.0013225247077276985	ligand
429	390	0.00132244448394103	protein1
430	2983	0.0013204655581639817	ligand
431	827	0.001316409220054557	protein2
432	2685	0.0013158368816650304	ligand
433	2511	0.0013147264582301947	ligand
434	2825	0.0013140185331565273	ligand
435	3052	0.0013137393423083108	ligand
436	2613	0.0013130999811125376	ligand
437	2777	0.0013123938475626572	ligand
438	3028	0.0013108194500206921	ligand
439	2618	0.0013105467822815253	ligand
440	2677	0.001310449649718212	ligand
441	2779	0.0013083594152916325	ligand
442	2843	0.00130760039076924	ligand
443	2684	0.001306032451349301	ligand
444	2655	0.0013059219673447623	ligand
445	2903	0.0013053041010758118	ligand
446	2908	0.0013000708946366635	ligand
447	2755	0.001297770401882385	ligand
448	2823	0.0012964722526635864	ligand
449	2838	0.0012953764608838805	ligand
450	2578	0.00129304522487742	ligand
451	2899	0.0012904729786099524	ligand
452	2593	0.0012904514034509779	ligand
453	2894	0.001289829374825304	ligand
454	2696	0.0012891584037327077	ligand
455	2790	0.0012872588870952717	ligand
456	2662	0.0012852028394231363	ligand
457	2763	0.0012846453520034497	ligand
458	2788	0.0012834914736943514	ligand
459	2813	0.0012815028524927766	ligand
460	3058	0.0012739812031403834	ligand
461	2868	0.0012673519530085788	ligand
462	2802	0.001264907138955925	ligand
463	2930	0.0012635773043383428	ligand
464	2923	0.0012553093475957745	ligand
465	2587	0.0012535610161589095	ligand
466	2576	0.0012529704870814999	ligand
467	2598	0.0012529350181672858	ligand
468	2832	0.0012492320896330003	ligand
469	3031	0.0012480563957462968	ligand
470	3057	0.0012475341633492734	ligand
471	2704	0.0012457223859293437	ligand
472	2907	0.0012455370404588842	ligand
473	2739	0.0012450316016273176	ligand
474	3055	0.001236527631694654	ligand
475	2664	0.001234063298663604	ligand
476	2841	0.0012294283969660213	ligand
477	2866	0.0012291555741788236	ligand
478	2819	0.001228137194728931	ligand
479	2867	0.0012280938340838011	ligand
480	2616	0.0012251546833442215	ligand
481	2675	0.0012245032749017835	ligand
482	2583	0.0012218094667681388	ligand
483	2913	0.001217921621218669	ligand
484	2926	0.0012124279283153947	ligand
485	2599	0.0012113168420567239	ligand
486	2860	0.0012105769943738414	ligand
487	2959	0.001206103807130658	ligand
488	2778	0.001204847935694088	ligand
489	3068	0.0011999604927691102	ligand
490	2858	0.0011990439235763373	ligand
491	2814	0.0011981965390454288	ligand
492	2934	0.0011979170509197005	ligand
493	363	0.0011960303200102857	protein1
494	2721	0.0011957188821130962	ligand
495	2928	0.0011953581780520743	ligand
496	2565	0.00118674590855181	ligand
497	2666	0.0011734320252531278	ligand
498	2672	0.0011731435152073971	ligand
499	2857	0.0011717287824900874	ligand
500	2736	0.001169398673627071	ligand
501	2798	0.0011652791280824682	ligand
502	2807	0.0011636961114521386	ligand
503	2774	0.001159624837933205	ligand
504	2642	0.0011578329861950478	ligand
505	2960	0.0011541841665420488	ligand
506	2633	0.0011534379436408096	ligand
507	2742	0.0011504351321474525	ligand
508	443	0.0011454454769086423	protein1
509	3036	0.0011435962666982065	ligand
510	2607	0.0011430580795093093	ligand
511	2990	0.001142733152691753	ligand
512	2588	0.0011393348546309035	ligand
513	2895	0.001135801000011556	ligand
514	74	0.0011336017113585861	protein1
515	2693	0.001133573727597084	ligand
516	3067	0.0011301859801281886	ligand
517	2561	0.001121881973506692	ligand
518	2784	0.0011122308316186085	ligand
519	2776	0.001111366527320052	ligand
520	2591	0.0011098443865343245	ligand
521	2782	0.0011068029473477424	ligand
522	2864	0.0011053394397307769	ligand
523	2659	0.0011009998695703396	ligand
524	1176	0.001091451468131978	ligand
525	389	0.0010823974399249193	protein1
526	2731	0.0010780775992714384	ligand
527	2984	0.001069696885366474	ligand
528	2706	0.0010635013843387233	ligand
529	2427	0.001057704734314969	ligand
530	2575	0.0010554867422972014	ligand
531	1607	0.0010486569783441902	ligand
532	2896	0.0010451652530020093	ligand
533	2840	0.0010447431172540252	ligand
534	210	0.0010201265590795354	protein1
535	398	0.0009896230051920402	protein1
536	2941	0.0009842742971140797	ligand
537	644	0.0009598349623454231	protein2
538	1173	0.0009202538454031995	ligand
539	509	0.0008974795673995802	protein1
540	539	0.0008794312757442101	protein2
541	701	0.0008789185872757445	protein2
542	954	0.0008627342740892241	protein2
543	750	0.0008366655798416945	protein2
544	204	0.0008334152168311487	protein1
545	19	0.000812682143474267	protein1
546	823	0.0007937012133461606	protein2
547	412	0.0007841331099704146	protein1
548	2347	0.0007758051825813682	ligand
549	364	0.0007677913768105405	protein1
550	126	0.0007653653756661223	protein1
551	1522	0.0007499971668134419	ligand
552	198	0.0007331902885769051	protein1
553	278	0.0007293725848111182	protein1
554	316	0.0007228122056466863	protein1
555	1541	0.000716511177354184	ligand
556	294	0.0006975336458824337	protein1
557	2356	0.0006866177121609268	ligand
558	917	0.0006855883645115001	protein2
559	24	0.0006810656660622445	protein1
560	2360	0.0006624903455726553	ligand
561	488	0.0006460167803767247	protein1
562	2143	0.000645617753540806	ligand
563	952	0.0006407315479598055	protein2
564	1089	0.0006238065859625167	ligand
565	211	0.0006198966541578585	protein1
566	616	0.0005775442804590649	protein2
567	2342	0.0005729324533639347	ligand
568	553	0.0005711381840533021	protein2
569	1394	0.0005618844594685614	ligand
570	2248	0.0005611788899028999	ligand
571	1996	0.0005570080884010065	ligand
572	2406	0.000544602066551993	ligand
573	502	0.0005423421712929279	protein1
574	1641	0.0005418940453619167	ligand
575	113	0.000526274654702195	protein1
576	1179	0.000525658516258478	ligand
577	2534	0.0005175629119689175	ligand
578	2378	0.0005092897468739015	ligand
579	2123	0.0004907069768113913	ligand
580	214	0.0004896814622791091	protein1
581	1827	0.0004669329361813267	ligand
582	623	0.00045962488772079905	protein2
583	2167	0.0004578984540818979	ligand
584	951	0.00045711472366034205	protein2
585	242	0.00044546569756295567	protein1
586	907	0.00044464479640093197	protein2
587	1032	0.0004415156643982988	ligand
588	1515	0.0004323280576986536	ligand
589	237	0.0004309515590810456	protein1
590	1678	0.00042629316103648764	ligand
591	261	0.00042562084006996393	protein1
592	1342	0.0004210285764936166	ligand
593	1147	0.0004183898721798186	ligand
594	1788	0.00041111416671363283	ligand
595	2441	0.0004109338909926201	ligand
596	855	0.0004098272334532834	protein2
597	340	0.00039303877704540666	protein1
598	2465	0.00037549616780742893	ligand
599	1644	0.0003664278845184531	ligand
600	154	0.00034663695022437915	protein1
601	410	0.0003413027463042204	protein1
602	633	0.0003372859963623833	protein2
603	72	0.0003370931877485593	protein1
604	142	0.0003353049765132983	protein1
605	393	0.00033025864578125697	protein1
606	1670	0.0003276990463859444	ligand
607	347	0.0003232363545354939	protein1
608	402	0.0003201838188553403	protein1
609	1596	0.0003187245810494292	ligand
610	2369	0.0003095807607005441	ligand
611	641	0.0003075376814608882	protein2
612	1299	0.0003065635275031648	ligand
613	1031	0.00030569717629337954	ligand
614	2517	0.000293884667007004	ligand
615	396	0.0002934311322189971	protein1
616	1418	0.0002930629311714233	ligand
617	731	0.00029261677801180005	protein2
618	2375	0.0002864263856355011	ligand
619	1623	0.00028519831799758157	ligand
620	118	0.0002846973596572178	protein1
621	1547	0.00027891780038978846	ligand
622	2172	0.00026497083592823235	ligand
623	985	0.0002638731743660238	protein2
624	348	0.000262425828964257	protein1
625	151	0.0002619343393004882	protein1
626	1110	0.00025955596479476265	ligand
627	1275	0.0002586416597478853	ligand
628	2387	0.00025723955885337697	ligand
629	328	0.0002549186633298569	protein1
630	752	0.0002542834925499069	protein2
631	1924	0.00025398243185042324	ligand
632	1836	0.00025129040904982053	ligand
633	826	0.00024760005352272987	protein2
634	468	0.0002469866731249692	protein1
635	245	0.00024565110463790587	protein1
636	381	0.00024525329003629036	protein1
637	295	0.00024284755630423315	protein1
638	2328	0.00023934189187981903	ligand
639	1276	0.0002392538374190591	ligand
640	2072	0.00023612630294177472	ligand
641	1004	0.00022980578458965992	protein2
642	1668	0.00022407233137636392	ligand
643	451	0.00022215604594511126	protein1
644	1723	0.00021727420436392823	ligand
645	1344	0.0002162775058662067	ligand
646	1661	0.0002147335481145787	ligand
647	1119	0.0002111006099036348	ligand
648	945	0.00020894863381434365	protein2
649	1748	0.00020870277652818337	ligand
650	153	0.00020470686690320534	protein1
651	988	0.00020002709091525213	protein2
652	1915	0.0001979820527293111	ligand
653	324	0.00019646533155123563	protein1
654	725	0.00019231126466341913	protein2
655	2431	0.00019142390352619364	ligand
656	1138	0.00019141032180760117	ligand
657	661	0.00019057356528008216	protein2
658	1404	0.00019029490610245165	ligand
659	138	0.000190174224816019	protein1
660	825	0.00018748698095809871	protein2
661	175	0.00018540530965438534	protein1
662	829	0.00018517967427215097	protein2
663	2134	0.00018337767586726266	ligand
664	1086	0.00018248443037872583	ligand
665	1628	0.00018195458143104132	ligand
666	1603	0.00017844826544769407	ligand
667	2363	0.00017805780335200725	ligand
668	692	0.0001778249824149723	protein2
669	1076	0.00017763479681487211	ligand
670	1423	0.00017757038661277697	ligand
671	2215	0.0001760755931139712	ligand
672	2234	0.0001739751307720555	ligand
673	378	0.0001728313705961247	protein1
674	566	0.00017272638136374337	protein2
675	2348	0.00017093740497786444	ligand
676	1972	0.000169880700734182	ligand
677	470	0.0001698386703788418	protein1
678	2345	0.00016975262309066748	ligand
679	2425	0.00016964487318844252	ligand
680	1388	0.0001694550358345738	ligand
681	1252	0.0001694071198644712	ligand
682	528	0.00016853309072086624	protein2
683	1281	0.00016012771910190216	ligand
684	416	0.00015741781350274737	protein1
685	322	0.00015739090677024427	protein1
686	914	0.00015723955155909017	protein2
687	342	0.00015550286080748732	protein1
688	2043	0.00015544495565104563	ligand
689	2265	0.00015460061344072776	ligand
690	0	0.00015421806332081335	protein1
691	580	0.00015066888084477135	protein2
692	2142	0.00014892706413067208	ligand
693	541	0.0001487459618955997	protein2
694	465	0.00014871180121599418	protein1
695	1521	0.00014813934268276472	ligand
696	53	0.00014809446369883793	protein1
697	2432	0.00014183753948031252	ligand
698	527	0.00014160206205675243	protein2
699	300	0.00014014614672576883	protein1
700	2487	0.000139549545761318	ligand
701	370	0.00013801228158867856	protein1
702	372	0.00013762069724369122	protein1
703	723	0.00013712505990719955	protein2
704	941	0.00013605305857946874	protein2
705	108	0.00013438382345632864	protein1
706	1459	0.00013393791927974734	ligand
707	258	0.00013342298602466004	protein1
708	1568	0.00013303149036530758	ligand
709	2229	0.00013198049240749338	ligand
710	1408	0.0001317544365793839	ligand
711	797	0.00013158889631168655	protein2
712	1942	0.0001309677141674605	ligand
713	2005	0.0001306059158391251	ligand
714	697	0.00013057953028895145	protein2
715	2191	0.00013023629932927737	ligand
716	1735	0.00013022542024317122	ligand
717	2470	0.000129958937469557	ligand
718	1109	0.00012806688150944216	ligand
719	1902	0.00012773893671444832	ligand
720	1728	0.0001235051678549545	ligand
721	1225	0.0001233584451442051	ligand
722	1189	0.00012003828665134847	ligand
723	2322	0.00011885868700326087	ligand
724	1229	0.00011859190889263077	ligand
725	761	0.0001184419847459126	protein2
726	1163	0.00011826365473097112	ligand
727	1339	0.00011766670614242694	ligand
728	1860	0.00011622388531808874	ligand
729	2033	0.00011513247251754619	ligand
730	1935	0.00011508994823427331	ligand
731	25	0.0001147992001602814	protein1
732	1977	0.00011448823118746898	ligand
733	792	0.00011345273584631248	protein2
734	1348	0.00011195558262879591	ligand
735	1982	0.0001118453210051367	ligand
736	2138	0.0001117265717438978	ligand
737	640	0.00011140766973593156	protein2
738	1216	0.00010926677743591672	ligand
739	21	0.00010905211478460184	protein1
740	68	0.00010823259887880958	protein1
741	1993	0.00010730915781067916	ligand
742	1856	0.0001069980305321225	ligand
743	1524	0.00010696798329311026	ligand
744	1869	0.00010675498464406111	ligand
745	524	0.00010606267413443902	protein2
746	499	0.00010387643969727075	protein1
747	873	0.00010342196376988704	protein2
748	2046	0.00010337719949154592	ligand
749	2041	0.00010269894143496265	ligand
750	256	0.00010174775403880648	protein1
751	2198	0.00010149724104067992	ligand
752	2086	0.00010106863656794547	ligand
753	1866	0.00010064172084401175	ligand
754	814	0.00010046773945412041	protein2
755	1555	0.00010001046004954384	ligand
756	448	9.973051727945046e-05	protein1
757	338	9.971860522478665e-05	protein1
758	144	9.966243596107724e-05	protein1
759	2247	9.93771733649881e-05	ligand
760	695	9.925650203275033e-05	protein2
761	2439	9.911974093846873e-05	ligand
762	604	9.885988281610426e-05	protein2
763	1037	9.863299251889789e-05	ligand
764	764	9.764341224880583e-05	protein2
765	763	9.573469244283663e-05	protein2
766	2101	9.567473830770694e-05	ligand
767	85	9.533113242089119e-05	protein1
768	475	9.40852190014009e-05	protein1
769	1052	9.311350869122636e-05	ligand
770	547	9.262610381090972e-05	protein2
771	1018	9.243799171653998e-05	protein2
772	2078	9.242642577027944e-05	ligand
773	2177	9.202564415619297e-05	ligand
774	691	9.1761323790147e-05	protein2
775	1845	9.15146942599113e-05	ligand
776	478	9.133228609930572e-05	protein1
777	996	9.074086716258915e-05	protein2
778	1083	9.041832199916693e-05	ligand
779	1353	8.987942369608459e-05	ligand
780	2502	8.930600354507766e-05	ligand
781	648	8.907857268004235e-05	protein2
782	150	8.907807725163848e-05	protein1
783	1338	8.891794376250439e-05	ligand
784	1169	8.882986727043e-05	ligand
785	2285	8.846127230492202e-05	ligand
786	1443	8.839656775774862e-05	ligand
787	1511	8.815842973943935e-05	ligand
788	1447	8.711090072540305e-05	ligand
789	897	8.699143841533363e-05	protein2
790	1647	8.679097912806972e-05	ligand
791	2206	8.669254920191142e-05	ligand
792	1558	8.664545613246984e-05	ligand
793	739	8.660176386575471e-05	protein2
794	1398	8.647393696269357e-05	ligand
795	1271	8.59342341792876e-05	ligand
796	1913	8.562278001421396e-05	ligand
797	1717	8.534234283713379e-05	ligand
798	1115	8.510894523905565e-05	ligand
799	929	8.478348264510764e-05	protein2
800	1534	8.469537067212993e-05	ligand
801	1779	8.437422890818627e-05	ligand
802	450	8.398462095604283e-05	protein1
803	1953	8.366857490258853e-05	ligand
804	1304	8.366284306727087e-05	ligand
805	573	8.355941517753253e-05	protein2
806	421	8.353950913839118e-05	protein1
807	1673	8.342287687560242e-05	ligand
808	2394	8.314763635022984e-05	ligand
809	1108	8.313518068688167e-05	ligand
810	1590	8.30191957090286e-05	ligand
811	1395	8.290009314311552e-05	ligand
812	1258	8.264832824568592e-05	ligand
813	1466	8.257105623165522e-05	ligand
814	1158	8.241792749107641e-05	ligand
815	770	8.216550099290178e-05	protein2
816	1444	8.1324541222994e-05	ligand
817	684	8.053120868241147e-05	protein2
818	2344	8.036026540176637e-05	ligand
819	2230	8.025103551328106e-05	ligand
820	76	7.977112141409248e-05	protein1
821	1311	7.959449656205528e-05	ligand
822	1917	7.957820698141271e-05	ligand
823	323	7.935234228175168e-05	protein1
824	2087	7.932441120763e-05	ligand
825	394	7.910723059988166e-05	protein1
826	191	7.909382100074666e-05	protein1
827	1042	7.887947148223716e-05	ligand
828	937	7.87891081789026e-05	protein2
829	1602	7.865685016729674e-05	ligand
830	1730	7.837689157356953e-05	ligand
831	2279	7.837505086486128e-05	ligand
832	1088	7.825413015849927e-05	ligand
833	1998	7.759749326456036e-05	ligand
834	947	7.752242241841654e-05	protein2
835	50	7.729174582663705e-05	protein1
836	2326	7.710672691352882e-05	ligand
837	1430	7.710548239671845e-05	ligand
838	275	7.685740241277715e-05	protein1
839	1319	7.676890683531362e-05	ligand
840	1685	7.66692379934898e-05	ligand
841	1721	7.659598981330315e-05	ligand
842	1554	7.653940714286136e-05	ligand
843	415	7.649592734637235e-05	protein1
844	698	7.649470131049057e-05	protein2
845	213	7.620871647356395e-05	protein1
846	1013	7.603461793156484e-05	protein2
847	1065	7.599150193320246e-05	ligand
848	397	7.597474127783447e-05	protein1
849	1698	7.594061449390138e-05	ligand
850	812	7.584540054272535e-05	protein2
851	1682	7.58438671576882e-05	ligand
852	2456	7.577079091863072e-05	ligand
853	1627	7.469347433355924e-05	ligand
854	1981	7.390774676108218e-05	ligand
855	1665	7.379665820058969e-05	ligand
856	2088	7.358852603537613e-05	ligand
857	649	7.342513580829652e-05	protein2
858	531	7.29302216185316e-05	protein2
859	1095	7.273392118922391e-05	ligand
860	2424	7.233752016519439e-05	ligand
861	1411	7.21698262244795e-05	ligand
862	434	7.206594822163102e-05	protein1
863	1862	7.200960129666211e-05	ligand
864	1539	7.196217225140624e-05	ligand
865	612	7.181256382459023e-05	protein2
866	188	7.112831859652881e-05	protein1
867	1520	7.102662642302406e-05	ligand
868	2238	7.039323843684587e-05	ligand
869	2383	6.998645279468482e-05	ligand
870	1467	6.992870421801008e-05	ligand
871	1104	6.980774927800557e-05	ligand
872	896	6.970733057469052e-05	protein2
873	1849	6.927524976785648e-05	ligand
874	574	6.922124750695663e-05	protein2
875	419	6.921558513417039e-05	protein1
876	190	6.903494384505458e-05	protein1
877	956	6.854386590556165e-05	protein2
878	2325	6.842860227142112e-05	ligand
879	1959	6.833863434014681e-05	ligand
880	1720	6.815730657701625e-05	ligand
881	411	6.76964141089582e-05	protein1
882	97	6.764527671995772e-05	protein1
883	462	6.763474062753042e-05	protein1
884	1239	6.75265239546098e-05	ligand
885	1948	6.745583827376725e-05	ligand
886	2026	6.742191928218536e-05	ligand
887	857	6.73573781370419e-05	protein2
888	70	6.718668578074185e-05	protein1
889	2340	6.710076148159294e-05	ligand
890	2184	6.704093472596449e-05	ligand
891	1384	6.703528309690703e-05	ligand
892	2148	6.698348589147468e-05	ligand
893	1908	6.652639978292315e-05	ligand
894	2073	6.650510417423246e-05	ligand
895	1186	6.630869779156866e-05	ligand
896	2467	6.610972588533325e-05	ligand
897	251	6.609623499378062e-05	protein1
898	227	6.599968955679762e-05	protein1
899	1456	6.593723256621424e-05	ligand
900	2000	6.592280914372866e-05	ligand
901	10	6.590262064373147e-05	protein1
902	2482	6.588323140965615e-05	ligand
903	1604	6.580635669171288e-05	ligand
904	768	6.572841250104621e-05	protein2
905	728	6.558461148218563e-05	protein2
906	346	6.544752452498815e-05	protein1
907	1702	6.537106888835233e-05	ligand
908	516	6.50787523934513e-05	protein2
909	2243	6.488423902571307e-05	ligand
910	1208	6.476515851915137e-05	ligand
911	1248	6.468450161521301e-05	ligand
912	867	6.45442374082252e-05	protein2
913	998	6.400895376375626e-05	protein2
914	854	6.392628346194528e-05	protein2
915	1350	6.391563408377861e-05	ligand
916	1469	6.375292168296081e-05	ligand
917	2496	6.369707017711944e-05	ligand
918	1340	6.35812143746671e-05	ligand
919	670	6.3580658774505e-05	protein2
920	1011	6.343926394250232e-05	protein2
921	2537	6.285904947041835e-05	ligand
922	1932	6.275164946836662e-05	ligand
923	2437	6.252659803774073e-05	ligand
924	181	6.218522655455638e-05	protein1
925	243	6.217556863131123e-05	protein1
926	980	6.197921385168302e-05	protein2
927	1676	6.177787983711198e-05	ligand
928	1695	6.175693570381988e-05	ligand
929	2111	6.15918036452493e-05	ligand
930	1196	6.139056218968447e-05	ligand
931	28	6.127569760738755e-05	protein1
932	93	6.11180829363691e-05	protein1
933	1830	6.10315022830009e-05	ligand
934	1487	6.10308002514648e-05	ligand
935	858	6.086084030860126e-05	protein2
936	856	6.03783920110092e-05	protein2
937	1332	6.014623419624326e-05	ligand
938	371	6.004709684093656e-05	protein1
939	1356	5.993648359021039e-05	ligand
940	259	5.988471369868807e-05	protein1
941	2295	5.9731218947407e-05	ligand
942	1540	5.969558721182784e-05	ligand
943	1477	5.969306237845236e-05	ligand
944	2337	5.955065051940859e-05	ligand
945	650	5.947680599917116e-05	protein2
946	2218	5.903178000193076e-05	ligand
947	444	5.894538761719702e-05	protein1
948	1792	5.893623730389529e-05	ligand
949	1841	5.87393862362259e-05	ligand
950	1060	5.8707379499231755e-05	ligand
951	1656	5.8401075655678925e-05	ligand
952	2154	5.8396685105958e-05	ligand
953	303	5.815300318071717e-05	protein1
954	23	5.8138930484202775e-05	protein1
955	830	5.8066239642138344e-05	protein2
956	1995	5.8015304045426923e-05	ligand
957	1657	5.7902583193117546e-05	ligand
958	1789	5.776055244900645e-05	ligand
959	780	5.758025168348396e-05	protein2
960	1556	5.74480061353494e-05	ligand
961	1409	5.721964306496264e-05	ligand
962	1486	5.688289475274994e-05	ligand
963	2017	5.688214235337609e-05	ligand
964	2455	5.684565327315145e-05	ligand
965	802	5.679992909607827e-05	protein2
966	1560	5.6643599625348614e-05	ligand
967	2089	5.661681517571061e-05	ligand
968	2099	5.658556630026198e-05	ligand
969	657	5.650650007442052e-05	protein2
970	121	5.637487076524079e-05	protein1
971	327	5.632154193964964e-05	protein1
972	562	5.619580050657228e-05	protein2
973	1427	5.617261190647248e-05	ligand
974	360	5.609716341681134e-05	protein1
975	1047	5.609685687026617e-05	ligand
976	2205	5.608439671187111e-05	ligand
977	970	5.6041679409328494e-05	protein2
978	1713	5.599622228150895e-05	ligand
979	1563	5.587076735201826e-05	ligand
980	106	5.57572282751849e-05	protein1
981	1130	5.5685686903868746e-05	ligand
982	2153	5.566112773883153e-05	ligand
983	2463	5.548920684662542e-05	ligand
984	2324	5.5470352568234525e-05	ligand
985	1737	5.5405036441799206e-05	ligand
986	1895	5.4847700722645786e-05	ligand
987	2160	5.467799888145009e-05	ligand
988	1048	5.4589274937501505e-05	ligand
989	1817	5.446830126948012e-05	ligand
990	1514	5.4441931236453336e-05	ligand
991	958	5.4387247687841286e-05	protein2
992	1341	5.4127507340760005e-05	ligand
993	1251	5.39197395415263e-05	ligand
994	391	5.387198849339756e-05	protein1
995	2540	5.3853571929064466e-05	ligand
996	1889	5.3659516257558115e-05	ligand
997	238	5.3583069181784127e-05	protein1
998	2352	5.354175442154875e-05	ligand
999	1825	5.333620746244772e-05	ligand
1000	2221	5.3322216872411396e-05	ligand
1001	208	5.312176136547707e-05	protein1
1002	361	5.310263646450903e-05	protein1
1003	1933	5.3095757670409945e-05	ligand
1004	1068	5.3079076662993456e-05	ligand
1005	542	5.3057846431171054e-05	protein2
1006	2261	5.3031604308069976e-05	ligand
1007	2156	5.3003097079488356e-05	ligand
1008	231	5.294335585536796e-05	protein1
1009	690	5.273816955418889e-05	protein2
1010	748	5.2659836503172826e-05	protein2
1011	894	5.260507559555574e-05	protein2
1012	1496	5.252342246880116e-05	ligand
1013	756	5.24027045206352e-05	protein2
1014	484	5.2143937282396124e-05	protein1
1015	2481	5.201527756294251e-05	ligand
1016	986	5.1947836914324134e-05	protein2
1017	71	5.189776322089292e-05	protein1
1018	57	5.177581238298488e-05	protein1
1019	31	5.176146200915977e-05	protein1
1020	1441	5.174098915428437e-05	ligand
1021	2428	5.167742848432022e-05	ligand
1022	2151	5.161337804507627e-05	ligand
1023	447	5.161330018336933e-05	protein1
1024	1513	5.160526264745931e-05	ligand
1025	1925	5.1458009854009394e-05	ligand
1026	1727	5.137988345415586e-05	ligand
1027	254	5.1342892263774575e-05	protein1
1028	1954	5.128576335636298e-05	ligand
1029	1113	5.126542236194144e-05	ligand
1030	1433	5.1078220889226596e-05	ligand
1031	43	5.0899534822327547e-05	protein1
1032	1226	5.0792507202329796e-05	ligand
1033	1028	5.074365698069677e-05	ligand
1034	1930	5.071643644153482e-05	ligand
1035	283	5.070758861873206e-05	protein1
1036	1040	5.064824985353893e-05	ligand
1037	1538	5.05075652520522e-05	ligand
1038	755	5.040518800402012e-05	protein2
1039	530	5.036466993505422e-05	protein2
1040	2040	5.0268049530997224e-05	ligand
1041	486	5.014531392973716e-05	protein1
1042	2450	5.012200409128269e-05	ligand
1043	1321	5.000556838354375e-05	ligand
1044	1548	4.996524471497548e-05	ligand
1045	744	4.9953581806741233e-05	protein2
1046	714	4.994129330365796e-05	protein2
1047	804	4.969927820832262e-05	protein2
1048	1397	4.9537872416104185e-05	ligand
1049	1473	4.9521541502706684e-05	ligand
1050	55	4.9458936596549144e-05	protein1
1051	1911	4.940390122569604e-05	ligand
1052	449	4.939864163597348e-05	protein1
1053	67	4.923368098502655e-05	protein1
1054	1754	4.9186919463983236e-05	ligand
1055	735	4.906965105994631e-05	protein2
1056	296	4.901872090138887e-05	protein1
1057	741	4.8971468515651984e-05	protein2
1058	1551	4.894631797919332e-05	ligand
1059	2535	4.892488193301471e-05	ligand
1060	810	4.888046922886952e-05	protein2
1061	586	4.886316706442409e-05	protein2
1062	2309	4.8813391102928094e-05	ligand
1063	12	4.872860853101723e-05	protein1
1064	248	4.849991671875508e-05	protein1
1065	2077	4.849865770638994e-05	ligand
1066	2194	4.847082953703119e-05	ligand
1067	2510	4.8434789316644466e-05	ligand
1068	577	4.83208307112067e-05	protein2
1069	934	4.8306060975128444e-05	protein2
1070	1726	4.8215524159648694e-05	ligand
1071	2501	4.7962136132775096e-05	ligand
1072	781	4.7906414436853635e-05	protein2
1073	2109	4.781498819708256e-05	ligand
1074	545	4.773050618806815e-05	protein2
1075	487	4.768699475738363e-05	protein1
1076	308	4.7675369954919476e-05	protein1
1077	537	4.7541893376710355e-05	protein2
1078	746	4.74230351572548e-05	protein2
1079	1210	4.7395148207558445e-05	ligand
1080	990	4.728271669665888e-05	protein2
1081	1707	4.7027097734181746e-05	ligand
1082	1512	4.6833870266297086e-05	ligand
1083	1416	4.680079619439633e-05	ligand
1084	2402	4.678118046385064e-05	ligand
1085	999	4.6686265499412054e-05	protein2
1086	2421	4.658904421870141e-05	ligand
1087	2110	4.646432376408406e-05	ligand
1088	1892	4.6296845689984e-05	ligand
1089	120	4.611775141656704e-05	protein1
1090	646	4.610183999084427e-05	protein2
1091	1764	4.6025666618237614e-05	ligand
1092	1745	4.5937962288373745e-05	ligand
1093	1844	4.590141084780228e-05	ligand
1094	2399	4.588416960679783e-05	ligand
1095	1553	4.586544011262276e-05	ligand
1096	878	4.580433147073351e-05	protein2
1097	597	4.5774726419729727e-05	protein2
1098	965	4.573698367468704e-05	protein2
1099	1801	4.558567130592877e-05	ligand
1100	1245	4.5576165561373807e-05	ligand
1101	672	4.555255602873114e-05	protein2
1102	1008	4.552123858711466e-05	protein2
1103	2310	4.550586814934353e-05	ligand
1104	1799	4.548567122136643e-05	ligand
1105	1771	4.5433615426836015e-05	ligand
1106	1852	4.519352302384252e-05	ligand
1107	2242	4.4989042160381576e-05	ligand
1108	2132	4.4772387487635895e-05	ligand
1109	2197	4.471245314559961e-05	ligand
1110	2489	4.4589037980958835e-05	ligand
1111	495	4.4563833260315e-05	protein1
1112	116	4.453695508191383e-05	protein1
1113	841	4.442126135320155e-05	protein2
1114	9	4.435178339444467e-05	protein1
1115	1099	4.430961645119176e-05	ligand
1116	102	4.428788742039138e-05	protein1
1117	1141	4.424353804496058e-05	ligand
1118	904	4.409860263022174e-05	protein2
1119	287	4.3994485543785976e-05	protein1
1120	277	4.3919032003299774e-05	protein1
1121	1162	4.381971848992926e-05	ligand
1122	1500	4.3773338027591225e-05	ligand
1123	1517	4.373015421855642e-05	ligand
1124	713	4.3725042806586e-05	protein2
1125	1752	4.370599604197747e-05	ligand
1126	2255	4.347450833818837e-05	ligand
1127	1681	4.341615401108616e-05	ligand
1128	1067	4.328832508702789e-05	ligand
1129	1614	4.317048731365803e-05	ligand
1130	651	4.3127281144442907e-05	protein2
1131	1516	4.2720563227618086e-05	ligand
1132	946	4.264994151695983e-05	protein2
1133	824	4.2495396253564946e-05	protein2
1134	304	4.2495095703335324e-05	protein1
1135	2442	4.2469021377286236e-05	ligand
1136	2245	4.243830810021158e-05	ligand
1137	271	4.2413280662430175e-05	protein1
1138	1903	4.2406304427667984e-05	ligand
1139	318	4.230384457313486e-05	protein1
1140	51	4.223498155081533e-05	protein1
1141	1184	4.2202638733748164e-05	ligand
1142	339	4.219497687103671e-05	protein1
1143	383	4.212071179076126e-05	protein1
1144	1135	4.2110040936933925e-05	ligand
1145	1436	4.2109485951590355e-05	ligand
1146	572	4.2029270881559845e-05	protein2
1147	615	4.1997008844502765e-05	protein2
1148	234	4.196387979187141e-05	protein1
1149	1741	4.18602409817392e-05	ligand
1150	1206	4.1853339626590124e-05	ligand
1151	2505	4.1818144106743565e-05	ligand
1152	926	4.175187724477239e-05	protein2
1153	569	4.1600482829185346e-05	protein2
1154	73	4.155544016873988e-05	protein1
1155	2120	4.1530428719768586e-05	ligand
1156	1536	4.148950401149191e-05	ligand
1157	1421	4.142132816165114e-05	ligand
1158	1624	4.1179891805013415e-05	ligand
1159	1329	4.1160037270955974e-05	ligand
1160	246	4.115067636611962e-05	protein1
1161	1101	4.1135509632935006e-05	ligand
1162	1580	4.105829674579323e-05	ligand
1163	884	4.102117536773113e-05	protein2
1164	232	4.0972763306622004e-05	protein1
1165	2418	4.09365005405577e-05	ligand
1166	1170	4.0848076697230475e-05	ligand
1167	272	4.08285833644607e-05	protein1
1168	1153	4.078081276491926e-05	ligand
1169	260	4.072051548550266e-05	protein1
1170	78	4.055856207513189e-05	protein1
1171	1559	4.0539081951343944e-05	ligand
1172	2216	4.052404826033454e-05	ligand
1173	1716	4.049382890188844e-05	ligand
1174	2044	4.043049483072815e-05	ligand
1175	1289	4.0384507007437856e-05	ligand
1176	984	4.038088640367569e-05	protein2
1177	2008	4.03746851436837e-05	ligand
1178	628	4.0372770727764825e-05	protein2
1179	1049	4.037098505006549e-05	ligand
1180	1537	4.034153888150347e-05	ligand
1181	1445	4.024925972630227e-05	ligand
1182	589	4.017365472869172e-05	protein2
1183	2232	4.0112982553324975e-05	ligand
1184	1525	4.01067317269037e-05	ligand
1185	1264	4.0102502105944736e-05	ligand
1186	1123	4.0092759031406516e-05	ligand
1187	1468	3.993476182221925e-05	ligand
1188	1625	3.9928027963324474e-05	ligand
1189	887	3.989003345468094e-05	protein2
1190	1100	3.988000288651447e-05	ligand
1191	2485	3.983011092105563e-05	ligand
1192	2091	3.9788660376737464e-05	ligand
1193	100	3.976329080969477e-05	protein1
1194	2114	3.974201474691955e-05	ligand
1195	2150	3.96130357201927e-05	ligand
1196	2161	3.953057972708341e-05	ligand
1197	2082	3.9420399069168545e-05	ligand
1198	972	3.940467916433209e-05	protein2
1199	62	3.938576403279394e-05	protein1
1200	417	3.934989103885363e-05	protein1
1201	1489	3.933938125562425e-05	ligand
1202	959	3.92661584352323e-05	protein2
1203	1222	3.9252656132749196e-05	ligand
1204	582	3.925203251110958e-05	protein2
1205	991	3.919164612475669e-05	protein2
1206	2051	3.917408945435746e-05	ligand
1207	749	3.9147233416759516e-05	protein2
1208	377	3.908346227707102e-05	protein1
1209	2477	3.9072435177432726e-05	ligand
1210	626	3.9066615325490446e-05	protein2
1211	1478	3.896325666980862e-05	ligand
1212	141	3.894162030749677e-05	protein1
1213	1262	3.892361991529465e-05	ligand
1214	1484	3.884983010567999e-05	ligand
1215	357	3.880946959870047e-05	protein1
1216	1253	3.875397759153257e-05	ligand
1217	2412	3.872699329115801e-05	ligand
1218	920	3.870249688305676e-05	protein2
1219	526	3.8651175533605724e-05	protein2
1220	2411	3.856901366753588e-05	ligand
1221	906	3.853218270738727e-05	protein2
1222	2149	3.8514389113650336e-05	ligand
1223	1877	3.842695117034211e-05	ligand
1224	2308	3.8425048481890945e-05	ligand
1225	1074	3.838723223184547e-05	ligand
1226	2549	3.821627949147062e-05	ligand
1227	1093	3.8142416785637085e-05	ligand
1228	1159	3.814049912943273e-05	ligand
1229	274	3.811244442345225e-05	protein1
1230	1857	3.8110754740134945e-05	ligand
1231	1256	3.810004090029898e-05	ligand
1232	1103	3.808551933962671e-05	ligand
1233	1219	3.804997585655294e-05	ligand
1234	1885	3.802000815218471e-05	ligand
1235	549	3.80190651082161e-05	protein2
1236	1330	3.8008301136584526e-05	ligand
1237	1803	3.798837971569435e-05	ligand
1238	634	3.788211119105067e-05	protein2
1239	1435	3.782160883480047e-05	ligand
1240	1793	3.771474335702847e-05	ligand
1241	145	3.768882068186357e-05	protein1
1242	522	3.767755241869472e-05	protein2
1243	720	3.767006141522112e-05	protein2
1244	871	3.742380290946866e-05	protein2
1245	1971	3.7388276017181565e-05	ligand
1246	944	3.7358903289842397e-05	protein2
1247	1470	3.718417555500871e-05	ligand
1248	1873	3.717569565836782e-05	ligand
1249	1897	3.70415071941517e-05	ligand
1250	148	3.6970169297626035e-05	protein1
1251	1058	3.6923959619155845e-05	ligand
1252	1832	3.6917665274765336e-05	ligand
1253	2446	3.687444295777337e-05	ligand
1254	798	3.682619090344643e-05	protein2
1255	571	3.675786155713693e-05	protein2
1256	1091	3.673709006985373e-05	ligand
1257	2260	3.6734007751360986e-05	ligand
1258	771	3.673148657387355e-05	protein2
1259	678	3.673034547794485e-05	protein2
1260	1218	3.671971045664063e-05	ligand
1261	762	3.668671415524326e-05	protein2
1262	1650	3.6629359781195e-05	ligand
1263	587	3.661942909816599e-05	protein2
1264	1148	3.648166338919872e-05	ligand
1265	399	3.648133335403141e-05	protein1
1266	2010	3.6426305656741914e-05	ligand
1267	1410	3.63707102465061e-05	ligand
1268	1945	3.632083798471832e-05	ligand
1269	2157	3.6242827193980023e-05	ligand
1270	1149	3.616974668758829e-05	ligand
1271	2063	3.596959735973209e-05	ligand
1272	1711	3.589351017418964e-05	ligand
1273	2466	3.586175568526322e-05	ligand
1274	1616	3.575210701405918e-05	ligand
1275	38	3.566181705743786e-05	protein1
1276	187	3.5638383976200384e-05	protein1
1277	2139	3.5631676120770006e-05	ligand
1278	312	3.561630825513764e-05	protein1
1279	2119	3.560036652385488e-05	ligand
1280	1337	3.553089864230102e-05	ligand
1281	570	3.5452881130714486e-05	protein2
1282	2552	3.5368122365733415e-05	ligand
1283	1472	3.531441434426258e-05	ligand
1284	880	3.528857884576685e-05	protein2
1285	1263	3.525187052572818e-05	ligand
1286	158	3.51881152388745e-05	protein1
1287	2294	3.513224542289638e-05	ligand
1288	2107	3.507731094655155e-05	ligand
1289	1812	3.502524537463481e-05	ligand
1290	1039	3.4949339790530585e-05	ligand
1291	52	3.4936653178425266e-05	protein1
1292	139	3.492509852501908e-05	protein1
1293	2048	3.4890288322528985e-05	ligand
1294	1380	3.486893013161832e-05	ligand
1295	964	3.483876099841044e-05	protein2
1296	1883	3.4833953484103585e-05	ligand
1297	236	3.479985969186149e-05	protein1
1298	2311	3.477381242634764e-05	ligand
1299	309	3.474373861048238e-05	protein1
1300	2286	3.470298332960502e-05	ligand
1301	579	3.469131248941271e-05	protein2
1302	966	3.466722366997196e-05	protein2
1303	1947	3.4616090510649704e-05	ligand
1304	1107	3.4588645754718254e-05	ligand
1305	77	3.4563641812672806e-05	protein1
1306	321	3.454737646490481e-05	protein1
1307	317	3.4484840602338385e-05	protein1
1308	2018	3.4372302003878627e-05	ligand
1309	1763	3.41678456270471e-05	ligand
1310	935	3.4156211853529324e-05	protein2
1311	536	3.41454947886097e-05	protein2
1312	351	3.413800132204664e-05	protein1
1313	1070	3.410110086991792e-05	ligand
1314	1069	3.400911682149146e-05	ligand
1315	1494	3.398374330911052e-05	ligand
1316	2270	3.394187227104008e-05	ligand
1317	1921	3.3876772902605096e-05	ligand
1318	34	3.386396502751913e-05	protein1
1319	1156	3.3830753308790373e-05	ligand
1320	2269	3.380135834273244e-05	ligand
1321	2386	3.3799887907217145e-05	ligand
1322	960	3.3774809064382587e-05	protein2
1323	1906	3.373544321412609e-05	ligand
1324	1137	3.3719760713129214e-05	ligand
1325	1463	3.3712172649337554e-05	ligand
1326	707	3.3705601993182635e-05	protein2
1327	1749	3.357922186912511e-05	ligand
1328	202	3.357571123264633e-05	protein1
1329	1597	3.355291183398454e-05	ligand
1330	1327	3.351557206058973e-05	ligand
1331	1282	3.349501637828278e-05	ligand
1332	1290	3.3489722173327457e-05	ligand
1333	1177	3.348648504746076e-05	ligand
1334	2316	3.3454882873127465e-05	ligand
1335	1811	3.339470865648087e-05	ligand
1336	608	3.3372853796359836e-05	protein2
1337	2354	3.332055031953577e-05	ligand
1338	49	3.331433815710108e-05	protein1
1339	983	3.3247494671349064e-05	protein2
1340	1066	3.3240550456814225e-05	ligand
1341	2417	3.3233982960798435e-05	ligand
1342	563	3.322729805996986e-05	protein2
1343	464	3.322439512290393e-05	protein1
1344	2284	3.3219692155512086e-05	ligand
1345	1505	3.2998792276595205e-05	ligand
1346	722	3.2983438566461765e-05	protein2
1347	1922	3.295585497044622e-05	ligand
1348	1003	3.291415305160177e-05	protein2
1349	1652	3.286712173484201e-05	ligand
1350	2250	3.284378838676082e-05	ligand
1351	1669	3.282446868775968e-05	ligand
1352	928	3.282264935320507e-05	protein2
1353	734	3.2768396037388135e-05	protein2
1354	355	3.273423394655035e-05	protein1
1355	859	3.271735610721265e-05	protein2
1356	2388	3.268047498013009e-05	ligand
1357	1420	3.264650060045304e-05	ligand
1358	220	3.2607163044670844e-05	protein1
1359	923	3.2513869275646736e-05	protein2
1360	1488	3.250960642412416e-05	ligand
1361	1591	3.2501913406625e-05	ligand
1362	1205	3.246596745194406e-05	ligand
1363	2187	3.24237932262291e-05	ligand
1364	387	3.241747723843696e-05	protein1
1365	1772	3.240554678877747e-05	ligand
1366	1255	3.2391881232922316e-05	ligand
1367	244	3.2335338106481006e-05	protein1
1368	806	3.231289879850237e-05	protein2
1369	578	3.225276265706231e-05	protein2
1370	2220	3.220884844682274e-05	ligand
1371	1035	3.2200612742346794e-05	ligand
1372	117	3.20322044482431e-05	protein1
1373	1233	3.2030525328526675e-05	ligand
1374	1288	3.202701165061426e-05	ligand
1375	1457	3.195940343558428e-05	ligand
1376	193	3.191223872086105e-05	protein1
1377	666	3.18599187133435e-05	protein2
1378	870	3.185152035523717e-05	protein2
1379	1199	3.177381352066991e-05	ligand
1380	1426	3.173931845385108e-05	ligand
1381	1636	3.173649602885788e-05	ligand
1382	2020	3.173159590992183e-05	ligand
1383	2003	3.167660473284401e-05	ligand
1384	179	3.167091380713467e-05	protein1
1385	105	3.159590160877556e-05	protein1
1386	1154	3.158848164892021e-05	ligand
1387	1890	3.158065834147851e-05	ligand
1388	2031	3.1571965912903216e-05	ligand
1389	1286	3.1539061799874e-05	ligand
1390	1600	3.1500849988987154e-05	ligand
1391	903	3.1456667911573656e-05	protein2
1392	727	3.143703138648199e-05	protein2
1393	1361	3.1378706232840956e-05	ligand
1394	868	3.137244589066942e-05	protein2
1395	1260	3.1370455505443456e-05	ligand
1396	1105	3.131479681287802e-05	ligand
1397	32	3.1273073751126805e-05	protein1
1398	2529	3.126541881669262e-05	ligand
1399	376	3.1249455566263666e-05	protein1
1400	1419	3.121698437979716e-05	ligand
1401	2414	3.115497655621966e-05	ligand
1402	1240	3.113446062714442e-05	ligand
1403	64	3.104868275261539e-05	protein1
1404	789	3.101132463801794e-05	protein2
1405	962	3.097602481865263e-05	protein2
1406	783	3.093414067811829e-05	protein2
1407	1703	3.0930700196616105e-05	ligand
1408	807	3.0926275291995703e-05	protein2
1409	1476	3.090299108230722e-05	ligand
1410	1896	3.0878242246466855e-05	ligand
1411	1927	3.0852708409680155e-05	ligand
1412	1790	3.08287796804918e-05	ligand
1413	879	3.0811416646841425e-05	protein2
1414	1045	3.0799331961347457e-05	ligand
1415	1030	3.0703898495869835e-05	ligand
1416	621	3.0667437586566235e-05	protein2
1417	2374	3.065552704614988e-05	ligand
1418	1564	3.0612546138541594e-05	ligand
1419	1455	3.061117612041646e-05	ligand
1420	1974	3.0579352884621474e-05	ligand
1421	1690	3.055195249912741e-05	ligand
1422	2461	3.0522651783359425e-05	ligand
1423	564	3.0505691052181875e-05	protein2
1424	925	3.049500148337626e-05	protein2
1425	2283	3.0478604270237728e-05	ligand
1426	1878	3.039793950002454e-05	ligand
1427	1230	3.0342214041659795e-05	ligand
1428	101	3.0330927589931033e-05	protein1
1429	1725	3.0327465268302214e-05	ligand
1430	2090	3.0287722776843272e-05	ligand
1431	1238	3.0281075728712574e-05	ligand
1432	662	3.0263444325886307e-05	protein2
1433	311	3.017845277410664e-05	protein1
1434	2015	3.010495703193755e-05	ligand
1435	2447	3.0020234812160815e-05	ligand
1436	463	2.99997016167198e-05	protein1
1437	1829	2.999966911690302e-05	ligand
1438	1315	2.9959082107735903e-05	ligand
1439	1273	2.991804908732663e-05	ligand
1440	519	2.9819596750635066e-05	protein2
1441	787	2.975602288008648e-05	protein2
1442	1639	2.9720436341713802e-05	ligand
1443	2053	2.971960830667425e-05	ligand
1444	315	2.969931964599982e-05	protein1
1445	2272	2.96660113325706e-05	ligand
1446	343	2.9661775079162686e-05	protein1
1447	305	2.96506864552712e-05	protein1
1448	2304	2.9572305161393673e-05	ligand
1449	704	2.9523116900438214e-05	protein2
1450	2097	2.951647573052237e-05	ligand
1451	1175	2.9486385780455607e-05	ligand
1452	1462	2.9470977836174422e-05	ligand
1453	1615	2.9453252608801787e-05	ligand
1454	2422	2.9426921215724386e-05	ligand
1455	1167	2.9406059013461208e-05	ligand
1456	2508	2.937692292539609e-05	ligand
1457	2193	2.9376241993807498e-05	ligand
1458	319	2.935601325394681e-05	protein1
1459	2398	2.9332604041547727e-05	ligand
1460	1722	2.9313780923673758e-05	ligand
1461	1072	2.9192105727765072e-05	ligand
1462	1528	2.911880690451921e-05	ligand
1463	1036	2.9103144083846493e-05	ligand
1464	2146	2.9089431040453217e-05	ligand
1465	183	2.9087180367987433e-05	protein1
1466	1308	2.9042201135655837e-05	ligand
1467	2214	2.901407915087378e-05	ligand
1468	1613	2.9004333210965895e-05	ligand
1469	42	2.8991588205704983e-05	protein1
1470	98	2.8984507272061415e-05	protein1
1471	13	2.8944194761323232e-05	protein1
1472	226	2.8919225558933082e-05	protein1
1473	169	2.8863443253140363e-05	protein1
1474	1399	2.8813155729656896e-05	ligand
1475	2312	2.8802408770297714e-05	ligand
1476	1254	2.8788027524135294e-05	ligand
1477	2492	2.8763472484916642e-05	ligand
1478	1425	2.8722450469821547e-05	ligand
1479	2244	2.8697651414074107e-05	ligand
1480	1888	2.8679497507982495e-05	ligand
1481	407	2.8642955456747918e-05	protein1
1482	2014	2.857874816211669e-05	ligand
1483	1057	2.8549011258949482e-05	ligand
1484	1609	2.8507254136556085e-05	ligand
1485	39	2.8496864419496516e-05	protein1
1486	1475	2.8474497280436862e-05	ligand
1487	510	2.84497749407905e-05	protein1
1488	1371	2.8426897468730732e-05	ligand
1489	2277	2.841117171259288e-05	ligand
1490	1376	2.8405319849993533e-05	ligand
1491	885	2.8391098099025915e-05	protein2
1492	1071	2.8380687384764098e-05	ligand
1493	22	2.8373421921183966e-05	protein1
1494	2166	2.8359122394207796e-05	ligand
1495	2518	2.831962209379261e-05	ligand
1496	521	2.8296363360474493e-05	protein2
1497	2390	2.8295823637464308e-05	ligand
1498	197	2.8273694100115493e-05	protein1
1499	1328	2.8272590640464766e-05	ligand
1500	1461	2.8232394878709565e-05	ligand
1501	853	2.8138003548223415e-05	protein2
1502	1699	2.810828071733329e-05	ligand
1503	2523	2.8061744006530603e-05	ligand
1504	8	2.8027363610708445e-05	protein1
1505	2408	2.7999102034985337e-05	ligand
1506	1346	2.7980825307661872e-05	ligand
1507	440	2.796642064439539e-05	protein1
1508	1646	2.787535699546477e-05	ligand
1509	865	2.7874097384237848e-05	protein2
1510	44	2.7861034807603875e-05	protein1
1511	2065	2.7859119653146747e-05	ligand
1512	2338	2.7722730571897056e-05	ligand
1513	552	2.768107601294745e-05	protein2
1514	793	2.761399275746754e-05	protein2
1515	2079	2.75733225903954e-05	ligand
1516	751	2.754151386317352e-05	protein2
1517	2222	2.7503358667222252e-05	ligand
1518	875	2.748103181671825e-05	protein2
1519	109	2.747547256735472e-05	protein1
1520	326	2.7419242032862203e-05	protein1
1521	1214	2.7412895627666775e-05	ligand
1522	992	2.7401727076374053e-05	protein2
1523	1128	2.739616256649972e-05	ligand
1524	358	2.7388928664909894e-05	protein1
1525	817	2.736057746268279e-05	protein2
1526	1366	2.7334608499276536e-05	ligand
1527	2372	2.732842164157364e-05	ligand
1528	17	2.7320956943397596e-05	protein1
1529	1794	2.731729964576827e-05	ligand
1530	2556	2.7314964209194573e-05	ligand
1531	1714	2.7297741694085838e-05	ligand
1532	805	2.7296889601517977e-05	protein2
1533	489	2.7289017703762842e-05	protein1
1534	1094	2.7245153269085843e-05	ligand
1535	1023	2.720573241907181e-05	protein2
1536	1973	2.7140658451584578e-05	ligand
1537	1884	2.7136107953183216e-05	ligand
1538	1853	2.7121475949045834e-05	ligand
1539	2207	2.708358341618467e-05	ligand
1540	91	2.7062290434932238e-05	protein1
1541	115	2.7011143589053614e-05	protein1
1542	2545	2.6974865844858033e-05	ligand
1543	176	2.692551422063634e-05	protein1
1544	1976	2.69055245352989e-05	ligand
1545	471	2.6848620056835142e-05	protein1
1546	1809	2.6803622642956712e-05	ligand
1547	710	2.6796654328357073e-05	protein2
1548	918	2.677291928180287e-05	protein2
1549	2258	2.674853060600233e-05	ligand
1550	529	2.6738501221797743e-05	protein2
1551	694	2.672415153177177e-05	protein2
1552	201	2.6672358663153727e-05	protein1
1553	2179	2.664254586076286e-05	ligand
1554	1813	2.6620296438949938e-05	ligand
1555	765	2.6615689862843457e-05	protein2
1556	1428	2.657623580917428e-05	ligand
1557	1909	2.6555323895271453e-05	ligand
1558	1509	2.654657203691601e-05	ligand
1559	1635	2.654558524013814e-05	ligand
1560	2145	2.6517799886179957e-05	ligand
1561	647	2.6517561017133686e-05	protein2
1562	1882	2.6484835434570355e-05	ligand
1563	491	2.646079049557354e-05	protein1
1564	1588	2.6421425026817144e-05	ligand
1565	1075	2.6399078301686186e-05	ligand
1566	585	2.638827721763598e-05	protein2
1567	1401	2.6369727484958712e-05	ligand
1568	558	2.6323415938843174e-05	protein2
1569	1757	2.6271913211414606e-05	ligand
1570	298	2.6265530448146047e-05	protein1
1571	2416	2.6243065631531584e-05	ligand
1572	2274	2.6109477883076667e-05	ligand
1573	3	2.6092221716690255e-05	protein1
1574	1964	2.608857570732264e-05	ligand
1575	235	2.6073961324705853e-05	protein1
1576	228	2.6027001219911135e-05	protein1
1577	1638	2.6025389173117847e-05	ligand
1578	1084	2.5992327820415895e-05	ligand
1579	2030	2.5942094158595858e-05	ligand
1580	617	2.5913724031569702e-05	protein2
1581	424	2.590115537311937e-05	protein1
1582	1994	2.5844846792272738e-05	ligand
1583	413	2.577702521578643e-05	protein1
1584	2318	2.5762484212064055e-05	ligand
1585	27	2.5724547933001766e-05	protein1
1586	1941	2.5716525645654342e-05	ligand
1587	1102	2.566661492668435e-05	ligand
1588	367	2.5649170961618097e-05	protein1
1589	1480	2.5632072649638985e-05	ligand
1590	1978	2.5582803266628787e-05	ligand
1591	1064	2.556404953247207e-05	ligand
1592	2391	2.5538593226153857e-05	ligand
1593	2201	2.5504482773407638e-05	ligand
1594	1818	2.55033338046826e-05	ligand
1595	79	2.5499654114898698e-05	protein1
1596	123	2.5497391777752604e-05	protein1
1597	1033	2.5392753301585976e-05	ligand
1598	1756	2.5353476871144223e-05	ligand
1599	1296	2.533980658441917e-05	ligand
1600	791	2.529156299904574e-05	protein2
1601	2025	2.5252578568321936e-05	ligand
1602	1127	2.5237944911174756e-05	ligand
1603	1599	2.5175813037042254e-05	ligand
1604	1390	2.5160161167538912e-05	ligand
1605	1576	2.5143402857698298e-05	ligand
1606	1392	2.5135125243999832e-05	ligand
1607	1335	2.5087229963862184e-05	ligand
1608	971	2.5036511861217002e-05	protein2
1609	2323	2.4972640206745335e-05	ligand
1610	2170	2.495575575290068e-05	ligand
1611	1775	2.493712325364617e-05	ligand
1612	1122	2.4894685906676643e-05	ligand
1613	607	2.487694000920604e-05	protein2
1614	639	2.484277106382292e-05	protein2
1615	2367	2.4834915800986223e-05	ligand
1616	1432	2.479312737493629e-05	ligand
1617	1557	2.4771115668670596e-05	ligand
1618	518	2.4769193127782595e-05	protein2
1619	7	2.4747951594455668e-05	protein1
1620	538	2.4690929675766335e-05	protein2
1621	699	2.4675976347292934e-05	protein2
1622	2268	2.4615227644049645e-05	ligand
1623	1575	2.4604618225325605e-05	ligand
1624	439	2.4566712566434875e-05	protein1
1625	1345	2.4535378042382814e-05	ligand
1626	512	2.4534035355206602e-05	protein2
1627	320	2.4496874050125358e-05	protein1
1628	477	2.4493061439852423e-05	protein1
1629	656	2.445796196717536e-05	protein2
1630	2185	2.4392700537317482e-05	ligand
1631	1679	2.4381763397896393e-05	ligand
1632	1	2.4373569046022236e-05	protein1
1633	1298	2.4367617526706015e-05	ligand
1634	385	2.4328797875184882e-05	protein1
1635	206	2.4308438320577007e-05	protein1
1636	2339	2.4287338274083715e-05	ligand
1637	2144	2.4264309592251165e-05	ligand
1638	902	2.4254914555060116e-05	protein2
1639	111	2.4220223542130897e-05	protein1
1640	1022	2.417815733748006e-05	protein2
1641	185	2.4176091935170987e-05	protein1
1642	816	2.4170618385563886e-05	protein2
1643	895	2.416635964424539e-05	protein2
1644	1901	2.4145445842559886e-05	ligand
1645	788	2.41367603194622e-05	protein2
1646	1168	2.4099553331714802e-05	ligand
1647	1875	2.4094041145887783e-05	ligand
1648	1120	2.405893865150049e-05	ligand
1649	1949	2.4040336104018993e-05	ligand
1650	2302	2.4034884796733107e-05	ligand
1651	2494	2.4030167400597936e-05	ligand
1652	288	2.4004754063736975e-05	protein1
1653	1359	2.3989978476243664e-05	ligand
1654	2115	2.3984945763738202e-05	ligand
1655	467	2.3964314206586554e-05	protein1
1656	128	2.394832915425081e-05	protein1
1657	1317	2.3942355260335092e-05	ligand
1658	1354	2.3708968606218386e-05	ligand
1659	1129	2.3660410155099907e-05	ligand
1660	575	2.3651238245167366e-05	protein2
1661	1767	2.361391355770467e-05	ligand
1662	1112	2.3596182539187236e-05	ligand
1663	737	2.3540625695524416e-05	protein2
1664	1966	2.3532473386027288e-05	ligand
1665	1589	2.3531316139170295e-05	ligand
1666	876	2.3451899978299678e-05	protein2
1667	1465	2.344206595655593e-05	ligand
1668	58	2.335836062527112e-05	protein1
1669	1375	2.3358251741941474e-05	ligand
1670	170	2.335080991994266e-05	protein1
1671	1938	2.3338439865631348e-05	ligand
1672	1413	2.3320628801335464e-05	ligand
1673	2181	2.3276343289684943e-05	ligand
1674	1460	2.3245871303158595e-05	ligand
1675	1358	2.3236273879810845e-05	ligand
1676	1429	2.323249308462399e-05	ligand
1677	910	2.3229379324228763e-05	protein2
1678	588	2.322330314644838e-05	protein2
1679	2211	2.3213345846159012e-05	ligand
1680	239	2.3207878352560596e-05	protein1
1681	548	2.3192357247841523e-05	protein2
1682	659	2.317523883095323e-05	protein2
1683	2401	2.3092323750262068e-05	ligand
1684	2423	2.3067567173534173e-05	ligand
1685	533	2.303577241638399e-05	protein2
1686	1798	2.3002658362013633e-05	ligand
1687	2081	2.299469634900112e-05	ligand
1688	601	2.2993960895069034e-05	protein2
1689	2202	2.2953638177471892e-05	ligand
1690	66	2.2938779029928836e-05	protein1
1691	1464	2.293691506422164e-05	ligand
1692	888	2.2846838385253438e-05	protein2
1693	1405	2.281632899259895e-05	ligand
1694	501	2.280630958401257e-05	protein1
1695	1946	2.2801943721301108e-05	ligand
1696	1501	2.2795199765166006e-05	ligand
1697	1161	2.278992048961791e-05	ligand
1698	37	2.278439642261434e-05	protein1
1699	2266	2.275941450230849e-05	ligand
1700	273	2.2754766122037706e-05	protein1
1701	1077	2.271753622311383e-05	ligand
1702	2267	2.270285965980549e-05	ligand
1703	1732	2.2586643244922022e-05	ligand
1704	1778	2.2502236897927204e-05	ligand
1705	1007	2.2495840042414248e-05	protein2
1706	2329	2.2462379532715896e-05	ligand
1707	2180	2.2450876039848377e-05	ligand
1708	365	2.243799131164168e-05	protein1
1709	909	2.2409580291517453e-05	protein2
1710	2032	2.239790029855764e-05	ligand
1711	1581	2.2388609125218513e-05	ligand
1712	1400	2.2377067763171447e-05	ligand
1713	2361	2.2375405458185417e-05	ligand
1714	627	2.235139071950594e-05	protein2
1715	2528	2.2281255860627755e-05	ligand
1716	866	2.2244213593527464e-05	protein2
1717	2183	2.221515855003125e-05	ligand
1718	40	2.2202004374132155e-05	protein1
1719	476	2.219512690471346e-05	protein1
1720	743	2.2154461033223498e-05	protein2
1721	1719	2.2149925496792912e-05	ligand
1722	86	2.2143835410163384e-05	protein1
1723	2480	2.212998281281947e-05	ligand
1724	2351	2.2069160018056146e-05	ligand
1725	16	2.2068204462335517e-05	protein1
1726	1437	2.2064312413346994e-05	ligand
1727	332	2.2030686128739735e-05	protein1
1728	1826	2.201677353620372e-05	ligand
1729	1630	2.2015271576261698e-05	ligand
1730	568	2.19360335805616e-05	protein2
1731	794	2.191049056823719e-05	protein2
1732	2273	2.1902348924624675e-05	ligand
1733	2513	2.190137111673214e-05	ligand
1734	1766	2.188397031964426e-05	ligand
1735	219	2.1878108718884003e-05	protein1
1736	1931	2.1853812118369385e-05	ligand
1737	1733	2.1839007806034267e-05	ligand
1738	2225	2.1802049651929075e-05	ligand
1739	1412	2.1800687952074378e-05	ligand
1740	1543	2.170772433655883e-05	ligand
1741	861	2.170299188710312e-05	protein2
1742	2066	2.1694818788420307e-05	ligand
1743	2434	2.167998390912766e-05	ligand
1744	1999	2.1654385958890593e-05	ligand
1745	110	2.1629302305358042e-05	protein1
1746	2276	2.1564947338993203e-05	ligand
1747	1393	2.154084944661727e-05	ligand
1748	614	2.1525498864533594e-05	protein2
1749	1485	2.1498962747032896e-05	ligand
1750	664	2.1478073475596833e-05	protein2
1751	534	2.1460213696999886e-05	protein2
1752	15	2.1444133479727962e-05	protein1
1753	1143	2.1307544873162778e-05	ligand
1754	405	2.129948681564716e-05	protein1
1755	505	2.1275746952284454e-05	protein1
1756	1303	2.1266652369855405e-05	ligand
1757	2158	2.126424100646173e-05	ligand
1758	653	2.1258303972805062e-05	protein2
1759	2353	2.1252780107333172e-05	ligand
1760	149	2.1241359475144027e-05	protein1
1761	426	2.122499708127089e-05	protein1
1762	485	2.1219314223426407e-05	protein1
1763	1700	2.1151998583552623e-05	ligand
1764	849	2.1121382610804686e-05	protein2
1765	1403	2.1114992160483584e-05	ligand
1766	2542	2.107517293712286e-05	ligand
1767	1082	2.1072544337097784e-05	ligand
1768	1333	2.1055227880036836e-05	ligand
1769	2038	2.105372249104367e-05	ligand
1770	2506	2.101907522651911e-05	ligand
1771	1934	2.101866164842158e-05	ligand
1772	1886	2.1012209193073923e-05	ligand
1773	2023	2.1000417754064528e-05	ligand
1774	702	2.0994833074933252e-05	protein2
1775	2083	2.0966295354518802e-05	ligand
1776	2454	2.0946716800920793e-05	ligand
1777	630	2.0941211602951403e-05	protein2
1778	458	2.093881383953658e-05	protein1
1779	913	2.092294218458493e-05	protein2
1780	325	2.0892014915404563e-05	protein1
1781	1061	2.088750351491121e-05	ligand
1782	103	2.087532827864211e-05	protein1
1783	368	2.0871121223473893e-05	protein1
1784	1191	2.0863576808751665e-05	ligand
1785	1203	2.0854959591161696e-05	ligand
1786	2521	2.0839091058030373e-05	ligand
1787	1584	2.0771956239332852e-05	ligand
1788	2438	2.0757376243219446e-05	ligand
1789	668	2.0756242037726567e-05	protein2
1790	2430	2.0742581097749078e-05	ligand
1791	1729	2.0680881230042167e-05	ligand
1792	1821	2.0669585441802246e-05	ligand
1793	724	2.065994054683715e-05	protein2
1794	445	2.060779190390553e-05	protein1
1795	474	2.0592638339087015e-05	protein1
1796	1688	2.0582834721313653e-05	ligand
1797	619	2.0569268506760085e-05	protein2
1798	877	2.0556036834917916e-05	protein2
1799	2484	2.0518752938966047e-05	ligand
1800	2186	2.0480519330188524e-05	ligand
1801	1867	2.04452893158642e-05	ligand
1802	576	2.040631078299984e-05	protein2
1803	2045	2.040066068006085e-05	ligand
1804	1705	2.0367531958689155e-05	ligand
1805	437	2.0367459718771477e-05	protein1
1806	1980	2.0352550719982087e-05	ligand
1807	2147	2.0349429521186696e-05	ligand
1808	1674	2.033768853434413e-05	ligand
1809	182	2.0323540510110138e-05	protein1
1810	1572	2.030988378844669e-05	ligand
1811	1313	2.0213902387774074e-05	ligand
1812	961	2.0206834983081205e-05	protein2
1813	2189	2.018548066657365e-05	ligand
1814	620	2.0178389248124048e-05	protein2
1815	2459	2.0088130215477918e-05	ligand
1816	2289	2.0064962803115286e-05	ligand
1817	1142	2.0061719505341842e-05	ligand
1818	1277	2.0012112672522646e-05	ligand
1819	2443	1.999857712797113e-05	ligand
1820	2052	1.9978642967092438e-05	ligand
1821	2256	1.996974293055561e-05	ligand
1822	603	1.9917972951472345e-05	protein2
1823	733	1.9870676710686454e-05	protein2
1824	498	1.9848220437168367e-05	protein1
1825	1131	1.981109804393639e-05	ligand
1826	307	1.9775103428012397e-05	protein1
1827	1080	1.975347668236364e-05	ligand
1828	133	1.97450720184695e-05	protein1
1829	1266	1.9685782438496513e-05	ligand
1830	1542	1.9666622119016626e-05	ligand
1831	716	1.965818643272185e-05	protein2
1832	842	1.9607740093986198e-05	protein2
1833	1151	1.9594041882181645e-05	ligand
1834	1336	1.958875520904224e-05	ligand
1835	1224	1.9577430371947843e-05	ligand
1836	1056	1.954997839371461e-05	ligand
1837	2264	1.9466241734739135e-05	ligand
1838	1593	1.9380161957662173e-05	ligand
1839	1250	1.9357109336095083e-05	ligand
1840	2036	1.934170834302394e-05	ligand
1841	1643	1.9333468212925465e-05	ligand
1842	2473	1.933158761925222e-05	ligand
1843	1021	1.9330844449686124e-05	protein2
1844	1916	1.9308985748812714e-05	ligand
1845	915	1.9281817317120925e-05	protein2
1846	354	1.9269583445919173e-05	protein1
1847	177	1.9266388403913498e-05	protein1
1848	682	1.9242334775057105e-05	protein2
1849	2382	1.923193844041214e-05	ligand
1850	2105	1.9227350671333494e-05	ligand
1851	1318	1.9194565941104655e-05	ligand
1852	2071	1.9176840325514445e-05	ligand
1853	811	1.91693952105884e-05	protein2
1854	1053	1.9159888718654865e-05	ligand
1855	2533	1.9151067687854027e-05	ligand
1856	134	1.9143064557663634e-05	protein1
1857	2546	1.9141684939265263e-05	ligand
1858	2004	1.9128841870135704e-05	ligand
1859	912	1.9081003043156695e-05	protein2
1860	2293	1.903577482221787e-05	ligand
1861	1044	1.903033835787334e-05	ligand
1862	2	1.9016550899998717e-05	protein1
1863	2125	1.9007347471481617e-05	ligand
1864	1587	1.8997207833492005e-05	ligand
1865	1325	1.899449756032781e-05	ligand
1866	1111	1.898865071180086e-05	ligand
1867	556	1.8972954642610253e-05	protein2
1868	2460	1.8971470371213274e-05	ligand
1869	178	1.895058789530249e-05	protein1
1870	1919	1.8939037102707397e-05	ligand
1871	1571	1.891199173021352e-05	ligand
1872	1073	1.8909523755448173e-05	ligand
1873	217	1.886601915714793e-05	protein1
1874	269	1.88485334458431e-05	protein1
1875	2393	1.8845926639198556e-05	ligand
1876	2397	1.88020600214164e-05	ligand
1877	2219	1.8785479997234807e-05	ligand
1878	1761	1.8773598369489995e-05	ligand
1879	334	1.8766370833330155e-05	protein1
1880	1814	1.8675271732672106e-05	ligand
1881	2503	1.8648278960782152e-05	ligand
1882	1835	1.863414688153756e-05	ligand
1883	1781	1.862701171511144e-05	ligand
1884	1236	1.8621180631446155e-05	ligand
1885	776	1.8618644877787242e-05	protein2
1886	1005	1.86105931821094e-05	protein2
1887	1046	1.860192042660157e-05	ligand
1888	1546	1.8598015845848366e-05	ligand
1889	2479	1.8594624692966835e-05	ligand
1890	591	1.8582983146875616e-05	protein2
1891	2152	1.855225319920927e-05	ligand
1892	1545	1.8528014864050433e-05	ligand
1893	851	1.851438347691358e-05	protein2
1894	284	1.8499055958045337e-05	protein1
1895	2251	1.841848493254126e-05	ligand
1896	1660	1.8399309397129432e-05	ligand
1897	819	1.8383794632462146e-05	protein2
1898	1213	1.8367772715219768e-05	ligand
1899	2228	1.836143173492707e-05	ligand
1900	1822	1.8284829413590726e-05	ligand
1901	924	1.8267282157570843e-05	protein2
1902	313	1.822525229752642e-05	protein1
1903	2303	1.8217432143692404e-05	ligand
1904	949	1.8207907271841504e-05	protein2
1905	1312	1.820687820214711e-05	ligand
1906	2129	1.820589194830045e-05	ligand
1907	2403	1.819115292935018e-05	ligand
1908	2029	1.818227792353774e-05	ligand
1909	2240	1.8169689269370938e-05	ligand
1910	976	1.8136886743444542e-05	protein2
1911	1287	1.8124283998980303e-05	ligand
1912	1986	1.8116244937371723e-05	ligand
1913	1372	1.8115203790975216e-05	ligand
1914	919	1.8099672015769313e-05	protein2
1915	2396	1.808422388912541e-05	ligand
1916	161	1.8063892640451698e-05	protein1
1917	2133	1.806073517681937e-05	ligand
1918	637	1.8055930714586766e-05	protein2
1919	493	1.8047285612109848e-05	protein1
1920	1751	1.8022369434081635e-05	ligand
1921	2469	1.7975948279581764e-05	ligand
1922	1828	1.7967478576120396e-05	ligand
1923	171	1.792980445127174e-05	protein1
1924	2449	1.7915416962112234e-05	ligand
1925	2539	1.7899061381027454e-05	ligand
1926	610	1.7847318456370883e-05	protein2
1927	2405	1.7828987780908767e-05	ligand
1928	1659	1.7816336104925667e-05	ligand
1929	2067	1.780390761695633e-05	ligand
1930	598	1.7800462690789046e-05	protein2
1931	2499	1.7797257715216222e-05	ligand
1932	1672	1.7791289123375326e-05	ligand
1933	1796	1.778005490550973e-05	ligand
1934	1776	1.7745865571576393e-05	ligand
1935	1283	1.7716037484054063e-05	ligand
1936	1780	1.7710168563720966e-05	ligand
1937	1684	1.7697820501522357e-05	ligand
1938	2092	1.7685363372816033e-05	ligand
1939	1448	1.7683196854665266e-05	ligand
1940	1549	1.7681930573105738e-05	ligand
1941	253	1.765505543238229e-05	protein1
1942	2370	1.7650940146604974e-05	ligand
1943	20	1.761789536956172e-05	protein1
1944	2049	1.7581227299430603e-05	ligand
1945	546	1.7575393966926363e-05	protein2
1946	163	1.7547227204736575e-05	protein1
1947	1961	1.754306671467394e-05	ligand
1948	869	1.7503108316483927e-05	protein2
1949	125	1.7499570415718894e-05	protein1
1950	1012	1.7476912245014256e-05	protein2
1951	268	1.7452659742058586e-05	protein1
1952	1215	1.744569392576496e-05	ligand
1953	843	1.7445616593576215e-05	protein2
1954	1458	1.7409986936869142e-05	ligand
1955	270	1.740843739330714e-05	protein1
1956	2169	1.7392641735070664e-05	ligand
1957	1417	1.7391541504895137e-05	ligand
1958	84	1.7373773039776558e-05	protein1
1959	1495	1.737026751139089e-05	ligand
1960	423	1.7367405262394194e-05	protein1
1961	977	1.7312852374048283e-05	protein2
1962	2448	1.729111714432325e-05	ligand
1963	2199	1.72881441423678e-05	ligand
1964	1164	1.7259875211358e-05	ligand
1965	611	1.723343461448823e-05	protein2
1966	1378	1.7233261959640224e-05	ligand
1967	523	1.7218059426222603e-05	protein2
1968	250	1.7191514895527523e-05	protein1
1969	2435	1.7182442128463244e-05	ligand
1970	1310	1.7163213939943806e-05	ligand
1971	2237	1.7161663292757237e-05	ligand
1972	2098	1.7125406545440392e-05	ligand
1973	1431	1.7119435573913275e-05	ligand
1974	950	1.70743503434829e-05	protein2
1975	2530	1.707398486670624e-05	ligand
1976	1379	1.7067353406678668e-05	ligand
1977	1063	1.7032510323232757e-05	ligand
1978	1585	1.702013215880747e-05	ligand
1979	1795	1.6985478450961434e-05	ligand
1980	2330	1.696676026171642e-05	ligand
1981	2296	1.6957634770959822e-05	ligand
1982	366	1.6934207193934435e-05	protein1
1983	747	1.6918428965947348e-05	protein2
1984	1762	1.6907208985983944e-05	ligand
1985	2171	1.6895474276678718e-05	ligand
1986	1965	1.6803413486655083e-05	ligand
1987	1533	1.67837944583119e-05	ligand
1988	1360	1.677728778240305e-05	ligand
1989	2195	1.6728089162955603e-05	ligand
1990	137	1.6723985186330687e-05	protein1
1991	1782	1.668984995322224e-05	ligand
1992	483	1.6662841691310515e-05	protein1
1993	1567	1.6649674608594883e-05	ligand
1994	989	1.662770322829009e-05	protein2
1995	1526	1.661174459218855e-05	ligand
1996	2155	1.6587643510398108e-05	ligand
1997	2210	1.6511723148544276e-05	ligand
1998	194	1.6498423694625883e-05	protein1
[truncated: 1,073 more rows]
