# Supplementary material for: SVSBI: sequence-based virtual screening of biomolecular interactions
Source: Commun Biol. 2023 May 18;6:536. doi: 10.1038/s42003-023-04866-3 (PMC10195826; doi:10.1038/s42003-023-04866-3)
Supplement: Supplementary file 4 — Supplementary Data 1 [file 42003_2023_4866_MOESM4_ESM.zip › source_data/Figure4/Fig4a-e.xlsx]

## Sheet: H. pylori
Method	Accuracy
SVS	0.9993
SVM-NVDT	0.9856
RF-PR-LPQ	0.8947
StackPPI	0.8927
XGboost	0.8927
LightGBM	0.8779
DCT+SMR	0.8674
DeepPPI	0.8623
SVM-MCD	0.8491
HKNN	0.84
S-product	0.834
P-bootstrap	0.758

## Sheet: S. cerevisiae
Method	Accuracy
SVS	0.9964
SVM-NVDT	0.992
TAGPPI	0.9781
PIPR	0.9709
LIghtGBM	0.9507
StackPPI	0.9464
DPPI	0.9455
PCVMZM	0.9448
MLP	0.9443
RF-PR-LPQ	0.9392
SVM-MCD	0.9136
SVM-AC	0.8735
EELM-PCA	0.8699

## Sheet: H. sapiens
Method	Accuracy
SVS	0.9959
RF-NVDT	0.9541
SVM-NVDT	0.9541

## Sheet: M. musculus
Method	Accuracy
SVS	0.9928
RF-NVDT	0.9483
SVM-NVDT	0.9483

## Sheet: D. melanogaster
Method	Accuracy
SVS	0.9869
SVM-NVDT	0.9494
RFDC	0.8904
NVD	0.7978
