# Supplementary material for: SVSBI: sequence-based virtual screening of biomolecular interactions
Source: Commun Biol. 2023 May 18;6:536. doi: 10.1038/s42003-023-04866-3 (PMC10195826; doi:10.1038/s42003-023-04866-3)
Supplement: Supplementary file 4 — Supplementary Data 1 [file 42003_2023_4866_MOESM4_ESM.zip › source_data/Figure4/Fig4f.xlsx]

## Sheet: S. cerevisiae
	Stack R-score	Stack S-score	Prod R-score	Prod S-score	Diff R-score	Diff S-score	label
0	0.601844	0.579256	0.310742	0.725416	0.533926	0.554431	0
1	0.678197	0.546235	0.418239	0.641179	0.680873	0.467481	0
2	0.614029	0.538011	0.370247	0.670861	0.566716	0.533913	0
3	0.629926	0.559432	0.396091	0.655262	0.600642	0.516413	0
4	0.586473	0.569118	0.338775	0.701464	0.581478	0.524303	0
5	0.631488	0.550336	0.366695	0.677921	0.612683	0.505944	0
6	0.607469	0.567074	0.351614	0.686229	0.574322	0.53266	0
7	0.746511	0.495136	0.403236	0.649111	0.673387	0.467638	0
8	0.607516	0.59138	0.331585	0.716523	0.539093	0.56166	0
9	0.603046	0.586769	0.336234	0.711641	0.544141	0.560388	0
10	0.634537	0.575953	0.337495	0.711463	0.539162	0.559758	0
11	0.596817	0.563612	0.35747	0.68358	0.583547	0.523271	0
12	0.638993	0.556884	0.371611	0.676566	0.564559	0.540556	0
13	0.624252	0.55493	0.345648	0.687378	0.532635	0.553746	0
14	0.622462	0.53694	0.379887	0.661154	0.621144	0.495262	0
15	0.659054	0.556394	0.384476	0.671268	0.674683	0.472732	0
16	0.621139	0.55171	0.357596	0.679066	0.630185	0.492986	0
17	0.596094	0.580744	0.345515	0.694927	0.555949	0.541993	0
18	0.66491	0.53337	0.407817	0.646149	0.603757	0.517902	0
19	0.576533	0.581087	0.348411	0.687745	0.54015	0.550061	0
20	0.599111	0.552122	0.371338	0.666	0.565081	0.534454	0
21	0.610819	0.552427	0.349506	0.689566	0.582536	0.524567	0
22	0.731304	0.498998	0.480737	0.586063	0.751928	0.417207	0
23	0.632985	0.5379	0.36762	0.670102	0.602751	0.513035	0
24	0.691044	0.532627	0.3983	0.656429	0.694384	0.46135	0
25	0.647975	0.569379	0.3339	0.715687	0.537398	0.560959	0
26	0.610183	0.560003	0.362969	0.683284	0.591407	0.518168	0
27	0.681423	0.504901	0.375542	0.674808	0.624836	0.503469	0
28	0.739296	0.511181	0.399085	0.657661	0.666325	0.477448	0
29	0.592851	0.563238	0.328331	0.703223	0.560834	0.537543	0
30	0.643582	0.56396	0.365426	0.686446	0.666365	0.481046	0
31	0.65408	0.545095	0.40343	0.653026	0.683483	0.466483	0
32	0.619632	0.572896	0.336683	0.711338	0.583894	0.539637	0
33	0.633457	0.571939	0.355668	0.69814	0.575729	0.53684	0
34	0.631054	0.531127	0.338227	0.7032	0.591489	0.518188	0
35	0.595747	0.565315	0.372315	0.668215	0.560889	0.538947	0
36	0.638233	0.564676	0.36605	0.689657	0.589449	0.531992	0
37	0.643919	0.55497	0.367814	0.678251	0.627093	0.500368	0
38	0.629168	0.560724	0.347565	0.698629	0.612862	0.517449	0
39	0.618113	0.581618	0.356207	0.694642	0.622463	0.510167	0
40	0.611494	0.550817	0.370374	0.672184	0.609285	0.50526	0
41	0.626885	0.562013	0.345873	0.700052	0.610621	0.518778	0
42	0.590342	0.551154	0.341628	0.694476	0.56154	0.537245	0
43	0.621387	0.549458	0.383352	0.658705	0.608957	0.507367	0
44	0.681645	0.553173	0.370265	0.68668	0.659723	0.491681	0
45	0.601112	0.557265	0.361655	0.683789	0.581483	0.5266	0
46	0.601768	0.584671	0.330174	0.715159	0.568488	0.546069	0
47	0.623452	0.557679	0.374589	0.671463	0.624963	0.501129	0
48	0.723403	0.527047	0.347577	0.708324	0.542449	0.56169	0
49	0.717898	0.530977	0.352279	0.702662	0.531885	0.564031	0
50	0.587791	0.557903	0.335634	0.699542	0.589361	0.519522	0
51	0.766929	0.443748	0.495241	0.564105	0.746759	0.413417	0
52	0.635389	0.549384	0.372684	0.675571	0.593236	0.521735	0
53	0.585889	0.582701	0.337494	0.69567	0.527034	0.559404	0
54	0.66267	0.561761	0.366737	0.685034	0.629375	0.508727	0
55	0.609009	0.575281	0.339109	0.710844	0.563048	0.549132	0
56	0.646973	0.538555	0.389471	0.655764	0.62815	0.499913	0
57	0.638574	0.568466	0.359452	0.694737	0.578254	0.535679	0
58	0.671516	0.542905	0.383458	0.668293	0.570346	0.535469	0
59	0.612984	0.57516	0.342436	0.706677	0.571164	0.544102	0
60	0.586112	0.560459	0.346417	0.688688	0.531543	0.557748	0
61	0.66719	0.551197	0.354696	0.693466	0.672805	0.47494	0
62	0.645334	0.561374	0.380027	0.677798	0.634858	0.500921	0
63	0.642265	0.544928	0.4003	0.65068	0.642668	0.492514	0
64	0.727436	0.517177	0.369283	0.684541	0.547747	0.552551	0
65	0.643655	0.57137	0.352397	0.699435	0.545573	0.554705	0
66	0.651138	0.567068	0.334936	0.7146	0.536008	0.561845	0
67	0.617935	0.556007	0.37382	0.670207	0.610861	0.506428	0
68	0.656476	0.499367	0.350188	0.684204	0.598256	0.511653	0
69	0.666743	0.522963	0.401889	0.649505	0.648433	0.48472	0
70	0.667268	0.528082	0.43061	0.624888	0.586412	0.522624	0
71	0.647719	0.564344	0.346621	0.706176	0.567181	0.546999	0
72	0.65179	0.538618	0.402525	0.64439	0.637699	0.495323	0
73	0.608868	0.560043	0.357928	0.684413	0.593007	0.517232	0
74	0.637773	0.576011	0.340788	0.709687	0.538775	0.560924	0
75	0.620662	0.538741	0.353345	0.68559	0.565288	0.535817	0
76	0.641127	0.556667	0.39427	0.660174	0.635928	0.499214	0
77	0.559138	0.586388	0.329673	0.700358	0.544614	0.544767	0
78	0.59094	0.60135	0.321228	0.723481	0.52677	0.571046	0
79	0.665503	0.552338	0.382726	0.672927	0.608234	0.516943	0
80	0.632476	0.555078	0.362558	0.68695	0.602938	0.519792	0
81	0.647611	0.547957	0.380323	0.671559	0.624922	0.50517	0
82	0.681695	0.556779	0.360157	0.695452	0.633513	0.505784	0
83	0.632551	0.543096	0.381483	0.662166	0.563729	0.538732	0
84	0.585484	0.595038	0.339872	0.70393	0.592512	0.5274	0
85	0.640201	0.551562	0.361776	0.682288	0.630692	0.499997	0
86	0.631713	0.529509	0.374782	0.666097	0.602037	0.511606	0
87	0.644916	0.543542	0.381932	0.66837	0.614046	0.510084	0
88	0.615282	0.55913	0.331036	0.717135	0.575467	0.542975	0
89	0.611459	0.589749	0.334627	0.711218	0.595524	0.528438	0
90	0.564952	0.581997	0.325857	0.708434	0.5627	0.53402	0
91	0.61029	0.54309	0.361707	0.677817	0.583948	0.524482	0
92	0.613368	0.545942	0.345695	0.691896	0.590716	0.516977	0
93	0.646702	0.538371	0.339251	0.701201	0.586988	0.521967	0
94	0.572274	0.579818	0.325383	0.709555	0.558408	0.53904	0
95	0.587943	0.581792	0.328802	0.708467	0.54839	0.546155	0
96	0.681378	0.533566	0.437605	0.620286	0.711687	0.443058	0
97	0.592506	0.573228	0.336182	0.70031	0.56732	0.536884	0
98	0.652874	0.542902	0.385833	0.6596	0.633864	0.497803	0
99	0.611907	0.591954	0.32197	0.723969	0.537543	0.563961	0
100	0.634264	0.575487	0.331136	0.718623	0.546061	0.561152	0
101	0.655288	0.550384	0.371677	0.677182	0.66192	0.479817	0
102	0.638494	0.564165	0.352606	0.700647	0.611277	0.520966	0
103	0.722378	0.520963	0.35018	0.700096	0.625074	0.50552	0
104	0.646509	0.567461	0.355493	0.699612	0.565704	0.544343	0
105	0.710828	0.530345	0.368635	0.68542	0.558243	0.548824	0
106	0.665969	0.512221	0.401126	0.645003	0.650776	0.479004	0
107	0.651817	0.554606	0.385001	0.670608	0.643438	0.500486	0
108	0.681661	0.523983	0.378915	0.668985	0.656232	0.483197	0
109	0.609045	0.562511	0.354785	0.688185	0.573639	0.534981	0
110	0.638885	0.557469	0.403577	0.650954	0.584527	0.527825	0
111	0.621882	0.578104	0.357595	0.691016	0.580495	0.538331	0
112	0.730631	0.516686	0.372699	0.682439	0.549347	0.552985	0
113	0.648156	0.566105	0.372251	0.680045	0.631119	0.501774	0
114	0.639818	0.556328	0.36654	0.688413	0.611166	0.517521	0
115	0.640117	0.56158	0.365587	0.679169	0.587737	0.526973	0
116	0.702961	0.521472	0.335873	0.708234	0.566918	0.537554	0
117	0.635442	0.53472	0.387803	0.655065	0.589465	0.521353	0
118	0.611235	0.550592	0.346733	0.692534	0.57075	0.531553	0
119	0.586315	0.595259	0.315105	0.726426	0.546899	0.559657	0
120	0.621294	0.562471	0.350296	0.697116	0.579522	0.537605	0
121	0.67444	0.540828	0.386435	0.665398	0.569814	0.536132	0
122	0.641267	0.576759	0.338412	0.711344	0.522533	0.571397	0
123	0.618462	0.562904	0.343029	0.70645	0.574059	0.542874	0
124	0.751829	0.502564	0.404963	0.652946	0.723544	0.440141	0
125	0.592283	0.554109	0.349682	0.684647	0.574736	0.529121	0
126	0.57497	0.584157	0.338886	0.697685	0.534468	0.553922	0
127	0.662445	0.542743	0.411839	0.639328	0.6642	0.471783	0
128	0.624324	0.544315	0.371622	0.670426	0.599718	0.513323	0
129	0.647863	0.567853	0.332638	0.714371	0.536424	0.563827	0
130	0.602089	0.563405	0.349281	0.689256	0.583625	0.525172	0
131	0.665071	0.541326	0.385571	0.665392	0.651746	0.483075	0
132	0.612151	0.565319	0.329853	0.718172	0.559536	0.552072	0
133	0.632125	0.552122	0.399247	0.652761	0.612422	0.505843	0
134	0.839285	0.424075	0.475095	0.584844	0.829029	0.352897	0
135	0.647714	0.52746	0.387076	0.657002	0.645346	0.482124	0
136	0.615097	0.578835	0.341985	0.702961	0.56569	0.541185	0
137	0.69132	0.507745	0.370184	0.675416	0.583616	0.525567	0
138	0.668012	0.517413	0.404286	0.64194	0.632605	0.497293	0
139	0.639137	0.56535	0.38389	0.670544	0.644389	0.495331	0
140	0.624583	0.574878	0.359653	0.692852	0.560566	0.546136	0
141	0.639842	0.563208	0.382492	0.669058	0.656634	0.487497	0
142	0.657349	0.54471	0.401242	0.649504	0.572196	0.53798	0
143	0.585304	0.579075	0.337612	0.700282	0.547965	0.546405	0
144	0.614342	0.562349	0.344013	0.692707	0.565276	0.537865	0
145	0.663288	0.512425	0.391175	0.650529	0.628875	0.495149	0
146	0.633228	0.574016	0.338137	0.709205	0.592723	0.533848	0
147	0.63796	0.568592	0.338818	0.707589	0.550362	0.5541	0
148	0.616637	0.577742	0.335827	0.712227	0.552939	0.554736	0
149	0.66425	0.559954	0.367238	0.686301	0.533618	0.560109	0
150	0.591827	0.583866	0.342358	0.700189	0.583699	0.528959	0
151	0.668831	0.546344	0.41713	0.643523	0.665802	0.479488	0
152	0.61011	0.581348	0.346158	0.703709	0.538378	0.561239	0
153	0.712784	0.509937	0.347432	0.697145	0.587215	0.52405	0
154	0.615375	0.563435	0.371467	0.676909	0.610685	0.510072	0
155	0.679057	0.524932	0.417659	0.639603	0.693579	0.455816	0
156	0.715266	0.486041	0.444236	0.610968	0.73861	0.422321	0
157	0.72151	0.524744	0.414137	0.645541	0.664868	0.478843	0
158	0.687062	0.549101	0.364266	0.690823	0.530967	0.564562	0
159	0.708266	0.527213	0.435114	0.626217	0.719511	0.442853	0
160	0.680734	0.534087	0.43686	0.623376	0.620155	0.504834	0
161	0.594606	0.537185	0.319989	0.707738	0.542682	0.548858	0
162	0.601438	0.549112	0.350524	0.685183	0.540166	0.548625	0
163	0.749964	0.506839	0.404703	0.656372	0.72871	0.437294	0
164	0.614891	0.581376	0.343531	0.708217	0.551263	0.554081	0
165	0.665158	0.521752	0.37119	0.675788	0.627825	0.503947	0
166	0.65269	0.564744	0.349449	0.699679	0.632661	0.500072	0
167	0.576356	0.569118	0.352838	0.684687	0.544643	0.544807	0
168	0.641909	0.551996	0.368157	0.6798	0.621462	0.50807	0
169	0.882561	0.39329	0.464043	0.592108	0.559182	0.539154	0
170	0.568459	0.589621	0.334444	0.703405	0.545193	0.545148	0
171	0.722608	0.471501	0.439936	0.613501	0.719008	0.429241	0
172	0.591872	0.589385	0.346168	0.701582	0.581895	0.53672	0
173	0.631315	0.573095	0.338886	0.706256	0.600376	0.522825	0
174	0.620763	0.555708	0.333457	0.715199	0.580478	0.539484	0
175	0.550589	0.603117	0.31481	0.718643	0.540574	0.548616	0
176	0.601567	0.573223	0.355847	0.688768	0.587958	0.52577	0
177	0.614663	0.584187	0.333181	0.715773	0.568935	0.545583	0
178	0.667315	0.561554	0.337913	0.713525	0.547951	0.559014	0
179	0.630472	0.536714	0.375605	0.672357	0.625356	0.497427	0
180	0.66244	0.555699	0.348899	0.701752	0.5604	0.549375	0
181	0.610132	0.577204	0.346349	0.695479	0.546037	0.550378	0
182	0.596008	0.587774	0.327706	0.717531	0.548525	0.555597	0
183	0.686071	0.517445	0.42257	0.632542	0.673251	0.471686	0
184	0.655682	0.555006	0.364984	0.683992	0.61893	0.503607	0
185	0.70413	0.50961	0.356378	0.687304	0.602555	0.510775	0
186	0.679063	0.534596	0.397247	0.656765	0.718302	0.440127	0
187	0.657736	0.549896	0.405487	0.649112	0.654642	0.481344	0
188	0.654658	0.549634	0.405885	0.651167	0.616252	0.505319	0
189	0.618192	0.547412	0.38637	0.659761	0.602471	0.510905	0
190	0.633115	0.568728	0.385032	0.668893	0.581982	0.527085	0
191	0.628515	0.556473	0.374682	0.672485	0.607633	0.512135	0
192	0.673062	0.551959	0.409611	0.650904	0.673387	0.473563	0
193	0.633228	0.574016	0.338137	0.709205	0.592723	0.533848	0
194	0.603663	0.58719	0.33492	0.713183	0.558731	0.55299	0
195	0.646896	0.553824	0.389244	0.662672	0.635832	0.491889	0
196	0.642615	0.541203	0.332183	0.705547	0.583274	0.525909	0
197	0.615251	0.559121	0.360404	0.682172	0.604925	0.513901	0
198	0.659032	0.538403	0.39962	0.65343	0.652545	0.484953	0
199	0.607307	0.572817	0.361343	0.683601	0.567368	0.542875	0
200	0.627806	0.561375	0.372224	0.675194	0.590239	0.522467	0
201	0.626508	0.542285	0.324935	0.718953	0.56076	0.551568	0
202	0.656291	0.543636	0.376738	0.669322	0.654081	0.479137	0
203	0.666085	0.557739	0.372024	0.684348	0.547256	0.553284	0
204	0.598847	0.577175	0.354432	0.689058	0.563813	0.5422	0
205	0.633064	0.557384	0.330182	0.702843	0.54711	0.546604	0
206	0.632609	0.540549	0.344568	0.688305	0.579036	0.527463	0
207	0.637619	0.539905	0.392328	0.654027	0.620426	0.499354	0
208	0.638856	0.570257	0.376403	0.67866	0.634379	0.502665	0
209	0.593243	0.593376	0.329114	0.717216	0.532367	0.567757	0
210	0.597466	0.53937	0.336092	0.696845	0.554636	0.539513	0
211	0.624582	0.553993	0.350803	0.687582	0.599777	0.512875	0
212	0.664219	0.523561	0.374331	0.674102	0.593289	0.526539	0
213	0.608491	0.574243	0.346319	0.693619	0.59515	0.523033	0
214	0.601926	0.586927	0.344956	0.701996	0.613726	0.518649	0
215	0.599369	0.573672	0.323551	0.723542	0.571685	0.547453	0
216	0.665182	0.518759	0.406407	0.640793	0.589128	0.523776	0
217	0.752602	0.509336	0.387204	0.672054	0.635839	0.498345	0
218	0.573436	0.578363	0.367368	0.668045	0.521272	0.557478	0
219	0.606654	0.591226	0.345759	0.703275	0.612178	0.516241	0
220	0.649074	0.551892	0.386707	0.663942	0.651888	0.487817	0
221	0.60235	0.588122	0.319826	0.726466	0.562895	0.554275	0
222	0.675792	0.54714	0.359218	0.690999	0.612701	0.513852	0
223	0.618016	0.569093	0.365265	0.681542	0.614305	0.512498	0
224	0.586903	0.570843	0.340593	0.692019	0.564893	0.533296	0
225	0.667178	0.541387	0.388067	0.659864	0.680016	0.468052	0
226	0.611354	0.559326	0.371107	0.672201	0.606576	0.511622	0
227	0.657117	0.536245	0.378255	0.671319	0.593516	0.525373	0
228	0.680313	0.53904	0.409617	0.645775	0.699736	0.453311	0
229	0.671101	0.543138	0.395229	0.659765	0.695535	0.458188	0
230	0.622801	0.525412	0.360354	0.674664	0.551659	0.542996	0
231	0.610534	0.57457	0.349456	0.694702	0.579099	0.534417	0
232	0.624898	0.545855	0.348273	0.693342	0.578072	0.526956	0
233	0.749382	0.459229	0.466923	0.590335	0.723709	0.430392	0
234	0.634179	0.577259	0.358547	0.693125	0.631078	0.505545	0
235	0.641955	0.571855	0.340752	0.709334	0.540727	0.559797	0
236	0.621082	0.554179	0.371297	0.669484	0.608039	0.508208	0
237	0.653577	0.543085	0.376326	0.67262	0.635067	0.502561	0
238	0.67188	0.526345	0.402119	0.651713	0.665991	0.477161	0
239	0.611432	0.580573	0.347058	0.7029	0.538912	0.561134	0
240	0.582084	0.5698	0.335358	0.702418	0.572635	0.529428	0
241	0.635436	0.554551	0.3604	0.690045	0.591306	0.529852	0
242	0.66671	0.550622	0.398217	0.65978	0.681722	0.472805	0
243	0.703802	0.541548	0.399687	0.661986	0.671952	0.47927	0
244	0.747371	0.506881	0.374841	0.682316	0.570063	0.540191	0
245	0.612995	0.553911	0.373747	0.669045	0.58886	0.52019	0
246	0.599375	0.587952	0.31976	0.725639	0.557732	0.557347	0
247	0.57468	0.563348	0.333429	0.699151	0.545494	0.547219	0
248	0.59668	0.549583	0.36136	0.675824	0.545871	0.544571	0
249	0.571541	0.565508	0.334096	0.698778	0.54876	0.54499	0
250	0.596809	0.550245	0.341807	0.694726	0.53689	0.551832	0
251	0.718614	0.528639	0.346422	0.708067	0.537851	0.562711	0
252	0.712936	0.508151	0.356444	0.686579	0.549629	0.546646	0
253	0.62336	0.572055	0.349502	0.700987	0.574621	0.539553	0
254	0.596772	0.596205	0.332131	0.713652	0.598239	0.529081	0
255	0.625339	0.535211	0.372776	0.666818	0.55401	0.542434	0
256	0.624635	0.546762	0.375765	0.66713	0.583752	0.524329	0
257	0.773366	0.485887	0.417754	0.641887	0.725714	0.435794	0
258	0.755995	0.506764	0.392633	0.668345	0.641191	0.496097	0
259	0.683898	0.508889	0.403945	0.640411	0.67678	0.45648	0
260	0.634915	0.557338	0.360706	0.685452	0.606485	0.510514	0
261	0.606447	0.568369	0.328417	0.708852	0.571737	0.53358	0
262	0.653167	0.552086	0.408289	0.642033	0.560657	0.546156	0
263	0.560189	0.584796	0.32431	0.706833	0.555806	0.539011	0
264	0.647019	0.561952	0.377304	0.676517	0.647882	0.49103	0
265	0.612469	0.569393	0.360957	0.686273	0.588947	0.526098	0
266	0.654965	0.538912	0.378344	0.6753	0.657834	0.486871	0
267	0.59016	0.583824	0.343297	0.694898	0.583457	0.529139	0
268	0.687348	0.542093	0.395563	0.661592	0.68043	0.470424	0
269	0.684315	0.551045	0.361414	0.693629	0.530489	0.564738	0
270	0.625786	0.576516	0.350517	0.696231	0.625353	0.508686	0
271	0.627926	0.56914	0.353597	0.697286	0.575853	0.539249	0
272	0.620674	0.563832	0.32346	0.71274	0.548834	0.544903	0
273	0.592626	0.598198	0.320164	0.725304	0.534098	0.56589	0
274	0.634312	0.574531	0.37121	0.682297	0.614451	0.51756	0
275	0.636942	0.549934	0.378513	0.666667	0.628605	0.496803	0
276	0.619833	0.5564	0.358282	0.687716	0.593628	0.518908	0
277	0.635757	0.540924	0.38384	0.662981	0.620255	0.499351	0
278	0.594476	0.5896	0.334596	0.709745	0.584706	0.532393	0
279	0.601223	0.581324	0.359563	0.684123	0.543187	0.551614	0
280	0.660451	0.493675	0.3829	0.655404	0.599714	0.512436	0
281	0.708647	0.523916	0.421417	0.641257	0.714466	0.447687	0
282	0.642838	0.562796	0.38557	0.668497	0.645352	0.494302	0
283	0.653266	0.542968	0.386801	0.662889	0.639477	0.494365	0
284	0.640413	0.555979	0.35597	0.699502	0.613033	0.519163	0
285	0.642122	0.534342	0.380974	0.658973	0.616313	0.503224	0
286	0.611319	0.574835	0.345611	0.701994	0.591955	0.530813	0
287	0.579621	0.574708	0.347612	0.687994	0.537722	0.550109	0
288	0.628462	0.547098	0.361876	0.67886	0.575257	0.536259	0
289	0.618708	0.564342	0.348805	0.69834	0.578412	0.538308	0
290	0.687518	0.548735	0.364327	0.690747	0.530786	0.564717	0
291	0.723055	0.524335	0.366848	0.686304	0.596412	0.523979	0
292	0.61692	0.586537	0.341653	0.704832	0.589741	0.530331	0
293	0.612709	0.582045	0.341254	0.706682	0.569316	0.542849	0
294	0.649231	0.555314	0.359083	0.689075	0.600261	0.514032	0
295	0.652609	0.545352	0.38273	0.668938	0.620764	0.511222	0
296	0.638233	0.564676	0.36605	0.689657	0.589449	0.531992	0
297	0.562338	0.599154	0.32403	0.71417	0.537092	0.548917	0
298	0.709954	0.503138	0.473379	0.585594	0.667213	0.473331	0
299	0.740528	0.506115	0.385821	0.66901	0.59917	0.517749	0
300	0.672944	0.507827	0.362431	0.680106	0.624018	0.499633	0
301	0.561983	0.594477	0.315309	0.714287	0.558329	0.541956	0
302	0.701209	0.52036	0.432378	0.62925	0.712851	0.448842	0
303	0.577298	0.585674	0.337057	0.699091	0.553423	0.541264	0
304	0.730791	0.495206	0.404284	0.649298	0.576843	0.528472	0
305	0.632613	0.53546	0.355075	0.685727	0.585105	0.520327	0
306	0.707441	0.528581	0.455867	0.607912	0.711941	0.446621	0
307	0.619493	0.537351	0.369681	0.670904	0.621332	0.497025	0
308	0.641785	0.556849	0.368109	0.680394	0.568937	0.537681	0
309	0.622659	0.578928	0.331138	0.713005	0.551127	0.554671	0
310	0.644249	0.556641	0.382913	0.67018	0.647786	0.490897	0
311	0.621612	0.570182	0.379451	0.67055	0.627047	0.50068	0
312	0.612384	0.569016	0.356932	0.690344	0.594337	0.523071	0
313	0.711452	0.533847	0.389225	0.668792	0.624588	0.507018	0
314	0.637467	0.521001	0.324638	0.710791	0.568956	0.534685	0
315	0.731458	0.489331	0.454176	0.606142	0.703757	0.448236	0
316	0.608176	0.564027	0.367284	0.673325	0.594019	0.519378	0
317	0.640967	0.564953	0.371928	0.682475	0.650038	0.496698	0
318	0.674628	0.542027	0.340647	0.702314	0.617025	0.510222	0
319	0.654241	0.55307	0.399901	0.658586	0.666134	0.477156	0
320	0.66064	0.503308	0.349508	0.688942	0.592688	0.514616	0
321	0.600903	0.566805	0.332397	0.705783	0.564389	0.534602	0
322	0.592969	0.592905	0.318179	0.72509	0.550738	0.557699	0
323	0.610771	0.579626	0.334062	0.713296	0.57897	0.540836	0
324	0.655502	0.514507	0.407483	0.637511	0.6209	0.496431	0
325	0.653973	0.556346	0.36618	0.682705	0.652615	0.483636	0
326	0.585828	0.559511	0.354822	0.682479	0.566673	0.532704	0
327	0.694798	0.511225	0.372706	0.675085	0.568188	0.532073	0
328	0.735983	0.516204	0.368494	0.688327	0.542981	0.554743	0
329	0.659303	0.560846	0.380425	0.676981	0.649038	0.492045	0
330	0.637708	0.532312	0.332611	0.71331	0.594173	0.528456	0
331	0.612292	0.571276	0.364993	0.681992	0.594265	0.522233	0
332	0.576759	0.566671	0.338408	0.699502	0.531486	0.556404	0
333	0.699008	0.544353	0.373295	0.684109	0.664005	0.484041	0
334	0.721346	0.497529	0.430717	0.628742	0.676385	0.47125	0
335	0.624934	0.571009	0.350033	0.700485	0.575023	0.539486	0
336	0.664732	0.536086	0.415574	0.638231	0.688726	0.458696	0
337	0.63688	0.536308	0.40498	0.642392	0.633135	0.491114	0
338	0.674502	0.546911	0.410599	0.648596	0.69631	0.455219	0
339	0.638243	0.553939	0.357505	0.685331	0.58555	0.527231	0
340	0.616164	0.583201	0.368672	0.685022	0.596133	0.525543	0
341	0.565749	0.588587	0.304866	0.723919	0.542725	0.548875	0
342	0.597875	0.574839	0.326618	0.717818	0.577193	0.540334	0
343	0.710926	0.529169	0.406678	0.655459	0.738883	0.431795	0
344	0.614201	0.550599	0.360704	0.677079	0.573152	0.534202	0
345	0.725471	0.521398	0.360696	0.692611	0.614868	0.513989	0
346	0.605839	0.575719	0.350334	0.695098	0.590091	0.523307	0
347	0.72804	0.501438	0.385446	0.664029	0.616575	0.503388	0
348	0.598851	0.590236	0.318246	0.727767	0.560627	0.555294	0
349	0.726839	0.506314	0.396243	0.657954	0.621444	0.502106	0
350	0.634612	0.562512	0.366767	0.681457	0.612522	0.508643	0
351	0.731003	0.516114	0.380282	0.673811	0.658536	0.482161	0
352	0.664456	0.549522	0.38423	0.668234	0.624245	0.501359	0
353	0.680206	0.542626	0.406193	0.652124	0.663244	0.48166	0
354	0.670058	0.547403	0.408895	0.646518	0.677549	0.474475	0
355	0.692103	0.524697	0.350852	0.690801	0.559208	0.539153	0
356	0.63029	0.542004	0.342107	0.699236	0.585024	0.523246	0
357	0.602246	0.594327	0.329818	0.717624	0.537765	0.562107	0
358	0.607043	0.577687	0.338367	0.712158	0.565316	0.54927	0
359	0.626197	0.545251	0.373399	0.668194	0.591288	0.521723	0
360	0.623144	0.553101	0.369602	0.675762	0.594908	0.521472	0
361	0.629365	0.571018	0.347169	0.699821	0.607858	0.514166	0
362	0.733173	0.491534	0.367501	0.677314	0.623972	0.49849	0
363	0.633965	0.569503	0.358692	0.694184	0.570391	0.539494	0
364	0.655033	0.546476	0.395853	0.656415	0.649331	0.48694	0
365	0.631345	0.575823	0.331643	0.717328	0.544459	0.561894	0
366	0.655448	0.551639	0.388848	0.665818	0.688489	0.462444	0
367	0.659817	0.536504	0.409156	0.642261	0.66132	0.479628	0
368	0.752865	0.454571	0.476648	0.581233	0.776012	0.39183	0
369	0.569893	0.584805	0.339725	0.692901	0.536657	0.551635	0
370	0.638817	0.551723	0.349931	0.689184	0.564063	0.536823	0
371	0.600698	0.571882	0.36259	0.680946	0.568112	0.539278	0
372	0.834039	0.427061	0.437583	0.617552	0.748858	0.410707	0
373	0.695883	0.500725	0.366429	0.677732	0.635442	0.490129	0
374	0.610529	0.58406	0.356085	0.694382	0.629857	0.505567	0
375	0.636422	0.554013	0.361469	0.689123	0.591761	0.529702	0
376	0.600115	0.591562	0.33228	0.715728	0.552626	0.557883	0
377	0.681262	0.54227	0.415472	0.641415	0.694286	0.465544	0
378	0.67374	0.542929	0.388326	0.663686	0.635519	0.497333	0
379	0.778424	0.489516	0.402765	0.657437	0.671695	0.477875	0
380	0.853181	0.428331	0.47081	0.594932	0.67386	0.465074	0
381	0.647609	0.548045	0.363167	0.692789	0.631198	0.505686	0
382	0.646545	0.545571	0.367192	0.684777	0.624918	0.505231	0
383	0.609668	0.56536	0.355112	0.687147	0.620731	0.504835	0
384	0.614177	0.571087	0.360038	0.68758	0.592796	0.524692	0
385	0.617639	0.537761	0.382613	0.660905	0.582879	0.521994	0
386	0.636349	0.574486	0.342465	0.706492	0.564784	0.548367	0
387	0.588379	0.600758	0.311498	0.732382	0.532849	0.566501	0
388	0.60282	0.571331	0.324591	0.722613	0.57372	0.546509	0
389	0.716171	0.50312	0.459761	0.601824	0.718575	0.435447	0
390	0.626775	0.574057	0.335198	0.709056	0.539217	0.561055	0
391	0.64248	0.565507	0.371439	0.681707	0.617388	0.510832	0
392	0.671204	0.556775	0.351983	0.699412	0.59378	0.531631	0
393	0.634326	0.568586	0.368752	0.682816	0.643535	0.496135	0
394	0.680849	0.478233	0.387079	0.65073	0.644258	0.481519	0
395	0.659361	0.54588	0.37042	0.675694	0.597983	0.516523	0
396	0.619193	0.544663	0.3737	0.668208	0.585693	0.523131	0
397	0.601733	0.57136	0.35314	0.689183	0.570529	0.533184	0
398	0.640893	0.541613	0.349339	0.699354	0.600055	0.524862	0
399	0.630395	0.569254	0.368085	0.683335	0.633748	0.500933	0
400	0.647604	0.522954	0.388032	0.652819	0.615661	0.501269	0
401	0.648127	0.539286	0.391799	0.657402	0.609886	0.509636	0
402	0.613658	0.568525	0.339862	0.706838	0.560816	0.548353	0
403	0.602811	0.563763	0.358255	0.684481	0.58494	0.524394	0
404	0.658511	0.544848	0.381748	0.665561	0.644108	0.488293	0
405	0.746235	0.450626	0.47459	0.57971	0.705809	0.440676	0
406	0.653753	0.54804	0.395572	0.654314	0.653008	0.487266	0
407	0.677029	0.547409	0.417036	0.643449	0.619659	0.506216	0
408	0.658775	0.566185	0.331872	0.716696	0.527554	0.567802	0
409	0.632339	0.558175	0.368071	0.678929	0.638786	0.495064	0
410	0.630769	0.537339	0.348386	0.693591	0.606223	0.510029	0
411	0.638607	0.546226	0.375098	0.669389	0.613826	0.505226	0
412	0.573175	0.578981	0.348171	0.686303	0.548879	0.541622	0
413	0.593083	0.554687	0.359493	0.678248	0.55723	0.536938	0
414	0.717357	0.513292	0.458195	0.606541	0.736314	0.42942	0
415	0.622152	0.567257	0.366917	0.680722	0.633946	0.498734	0
416	0.619283	0.589069	0.348809	0.703115	0.620938	0.513414	0
417	0.591684	0.551641	0.342638	0.694699	0.548127	0.545007	0
418	0.697715	0.524746	0.342469	0.699186	0.596697	0.518148	0
419	0.624543	0.579718	0.330266	0.715084	0.552427	0.554814	0
420	0.721852	0.504876	0.486971	0.574968	0.731964	0.425398	0
421	0.673529	0.520936	0.43544	0.619821	0.67007	0.466628	0
422	0.606992	0.557939	0.369979	0.672675	0.5507	0.543788	0
423	0.654109	0.557145	0.393826	0.665547	0.649135	0.492984	0
424	0.572474	0.570478	0.334125	0.699885	0.538672	0.551017	0
425	0.619662	0.557239	0.384415	0.659162	0.646947	0.481954	0
426	0.60305	0.57549	0.332954	0.714708	0.576757	0.542675	0
427	0.659233	0.544581	0.376614	0.668996	0.649465	0.484388	0
428	0.688041	0.530606	0.452215	0.612905	0.62242	0.501968	0
429	0.613307	0.575376	0.346166	0.702994	0.599468	0.526337	0
430	0.648234	0.558303	0.395307	0.661275	0.632237	0.496223	0
431	0.731681	0.493483	0.454983	0.607787	0.71605	0.44025	0
432	0.581651	0.564498	0.338146	0.700898	0.571355	0.530778	0
433	0.689044	0.530096	0.43216	0.627868	0.656409	0.479444	0
434	0.662994	0.534322	0.399278	0.653138	0.626409	0.503541	0
435	0.675408	0.541867	0.430938	0.632745	0.628557	0.498414	0
436	0.5848	0.579902	0.338653	0.704202	0.557703	0.545298	0
437	0.737653	0.515777	0.376821	0.678574	0.620844	0.507398	0
438	0.658808	0.543114	0.400535	0.652775	0.618762	0.51045	0
439	0.606541	0.593356	0.331248	0.717231	0.540154	0.561457	0
440	0.611041	0.570437	0.341017	0.705659	0.557922	0.549856	0
441	0.643128	0.560836	0.384574	0.669889	0.634736	0.504187	0
442	0.618119	0.548717	0.381803	0.662824	0.609472	0.507368	0
443	0.61728	0.571424	0.346335	0.699369	0.594748	0.527153	0
444	0.590316	0.567222	0.353328	0.684239	0.551608	0.544106	0
445	0.628985	0.5425	0.325343	0.719663	0.564993	0.54928	0
446	0.772292	0.49365	0.411534	0.650824	0.666908	0.479055	0
447	0.60373	0.574947	0.333004	0.714659	0.576419	0.54294	0
448	0.639696	0.526021	0.396704	0.648654	0.636979	0.488031	0
449	0.685669	0.505113	0.382183	0.66233	0.645032	0.484231	0
450	0.645133	0.560492	0.376338	0.673246	0.647361	0.491932	0
451	0.576118	0.5673	0.319432	0.713318	0.546625	0.546697	0
452	0.596899	0.573141	0.347034	0.690572	0.579456	0.527196	0
453	0.648912	0.550102	0.38166	0.663867	0.639835	0.496255	0
454	0.633127	0.575867	0.377116	0.677052	0.615159	0.517417	0
455	0.608797	0.565305	0.328082	0.719034	0.559744	0.550626	0
456	0.573647	0.567664	0.319759	0.712823	0.539678	0.551222	0
457	0.690421	0.539013	0.420436	0.643024	0.734057	0.433153	0
458	0.673152	0.512267	0.425909	0.619711	0.654642	0.476566	0
459	0.653696	0.564522	0.390567	0.669572	0.62501	0.507676	0
460	0.719391	0.509479	0.36087	0.683581	0.609113	0.507268	0
461	0.652609	0.545352	0.38273	0.668938	0.620764	0.511222	0
462	0.69234	0.528984	0.360219	0.6863	0.632353	0.496918	0
463	0.691296	0.529766	0.430576	0.628251	0.705966	0.452341	0
464	0.655662	0.539166	0.393058	0.659955	0.65179	0.48479	0
465	0.659355	0.542926	0.35732	0.683723	0.573862	0.529571	0
466	0.676859	0.550714	0.345228	0.702105	0.617106	0.512687	0
467	0.606602	0.551568	0.368546	0.674484	0.596134	0.515662	0
468	0.688045	0.507503	0.379212	0.664994	0.633223	0.487983	0
469	0.599842	0.561748	0.360189	0.680818	0.572014	0.530534	0
470	0.615264	0.565106	0.346662	0.700115	0.578574	0.538168	0
471	0.579115	0.589813	0.331934	0.706264	0.587414	0.526352	0
472	0.578246	0.571902	0.329814	0.703122	0.543629	0.549695	0
473	0.60259	0.574936	0.343998	0.691486	0.560457	0.541146	0
474	0.59365	0.596559	0.338747	0.706944	0.573651	0.543206	0
475	0.594224	0.589802	0.334512	0.709799	0.583962	0.532975	0
476	0.736275	0.508306	0.398057	0.655369	0.675958	0.468962	0
477	0.60221	0.545678	0.360595	0.67803	0.552328	0.542629	0
478	0.627875	0.569804	0.36001	0.69172	0.563407	0.546259	0
479	0.653015	0.505154	0.371714	0.670499	0.605208	0.50795	0
480	0.587899	0.557533	0.350045	0.686987	0.565719	0.534272	0
481	0.677558	0.541969	0.411325	0.644719	0.598875	0.521672	0
482	0.620059	0.583869	0.354838	0.693821	0.605844	0.527156	0
483	0.736481	0.483293	0.428291	0.623201	0.663731	0.469433	0
484	0.632302	0.541874	0.339864	0.697369	0.550506	0.542823	0
485	0.634534	0.538045	0.372615	0.665207	0.601877	0.512002	0
486	0.595649	0.571604	0.349006	0.691622	0.576781	0.525974	0
487	0.6692	0.544273	0.381172	0.67022	0.569747	0.535632	0
488	0.724676	0.517537	0.377028	0.676945	0.547484	0.551956	0
489	0.601219	0.594795	0.329392	0.7179	0.538177	0.561314	0
490	0.603589	0.562011	0.347611	0.690752	0.567166	0.536097	0
491	0.590644	0.597367	0.31942	0.724733	0.534111	0.565089	0
492	0.637508	0.554307	0.383422	0.662676	0.64401	0.488024	0
493	0.638186	0.525923	0.3749	0.666493	0.587389	0.520665	0
494	0.71313	0.526939	0.371644	0.682008	0.569331	0.540304	0
495	0.60877	0.544159	0.369473	0.671406	0.602313	0.511174	0
496	0.681102	0.51905	0.417781	0.63533	0.647788	0.485913	0
497	0.603972	0.568752	0.356304	0.689486	0.586041	0.520938	0
498	0.794193	0.479844	0.439599	0.625034	0.726783	0.433414	0
499	0.668145	0.536682	0.410807	0.645487	0.649274	0.487159	0
500	0.68186	0.549571	0.390497	0.668116	0.663456	0.480783	0
501	0.678301	0.536657	0.420667	0.636133	0.68728	0.465217	0
502	0.622531	0.54832	0.374222	0.672552	0.611964	0.502614	0
503	0.629075	0.525742	0.372251	0.664356	0.552972	0.544297	0
504	0.725529	0.515165	0.375254	0.679176	0.582205	0.534687	0
505	0.643976	0.551534	0.388147	0.664614	0.627666	0.504246	0
506	0.755874	0.446312	0.361734	0.684384	0.627755	0.49827	0
507	0.704216	0.506886	0.467859	0.594372	0.710809	0.439251	0
508	0.688431	0.525245	0.445358	0.6154	0.600435	0.518663	0
509	0.642097	0.562877	0.384084	0.665765	0.549444	0.551125	0
510	0.699265	0.532184	0.416399	0.643053	0.617242	0.505747	0
511	0.64562	0.564082	0.363653	0.687534	0.547101	0.553272	0
512	0.597214	0.590523	0.333434	0.714149	0.541779	0.561285	0
513	0.567314	0.57184	0.323002	0.711382	0.534273	0.554804	0
514	0.589863	0.581854	0.349393	0.691329	0.581352	0.529204	0
515	0.680475	0.533071	0.423696	0.633293	0.680603	0.467944	0
516	0.600344	0.552034	0.366072	0.674722	0.566512	0.531367	0
517	0.683157	0.54843	0.350065	0.704195	0.579793	0.537885	0
518	0.587922	0.553551	0.346523	0.685263	0.551568	0.543084	0
519	0.661146	0.559884	0.362902	0.689303	0.532321	0.560784	0
520	0.741126	0.492383	0.371079	0.678222	0.650713	0.480615	0
521	0.606665	0.563945	0.359838	0.682196	0.582981	0.52426	0
522	0.693734	0.511679	0.369641	0.677069	0.602421	0.512988	0
523	0.602305	0.546984	0.361406	0.67617	0.55561	0.540739	0
524	0.629751	0.575908	0.357524	0.695834	0.650578	0.492961	0
525	0.673171	0.523446	0.418309	0.631318	0.679238	0.463717	0
526	0.621879	0.579376	0.343424	0.705835	0.531933	0.564703	0
527	0.666085	0.557739	0.372024	0.684348	0.547256	0.553284	0
528	0.621222	0.570133	0.378526	0.67246	0.599267	0.520918	0
529	0.724717	0.468477	0.408027	0.644631	0.686993	0.458074	0
530	0.612312	0.563741	0.36129	0.674104	0.560546	0.538158	0
531	0.623154	0.553582	0.380242	0.664621	0.624451	0.494393	0
532	0.764919	0.490771	0.381963	0.673701	0.668168	0.47245	0
533	0.643671	0.57558	0.34023	0.710014	0.52465	0.570652	0
534	0.708507	0.515791	0.436505	0.620634	0.732654	0.431966	0
535	0.825787	0.426897	0.448064	0.605965	0.77997	0.387534	0
536	0.63788	0.553901	0.377072	0.670838	0.623822	0.504386	0
537	0.631639	0.540794	0.326805	0.718337	0.567111	0.548192	0
538	0.659661	0.531341	0.384548	0.659884	0.637956	0.488232	0
539	0.565225	0.580362	0.33391	0.696905	0.545323	0.547049	0
540	0.708526	0.527328	0.417113	0.642003	0.712134	0.448846	0
541	0.74802	0.510021	0.466311	0.604471	0.741391	0.426026	0
542	0.577593	0.577655	0.334845	0.699242	0.57149	0.532892	0
543	0.612449	0.574638	0.338526	0.707048	0.574373	0.540737	0
544	0.634488	0.530733	0.394659	0.648749	0.608389	0.508152	0
545	0.79881	0.43461	0.405602	0.64599	0.663101	0.471065	0
546	0.598272	0.585184	0.339456	0.700931	0.590806	0.524388	0
547	0.607099	0.579706	0.341584	0.699389	0.607274	0.514422	0
548	0.613998	0.584733	0.333061	0.71592	0.568704	0.545775	0
549	0.609994	0.562615	0.351236	0.694657	0.591317	0.524976	0
550	0.638301	0.557445	0.366053	0.688874	0.610669	0.517734	0
551	0.712378	0.506253	0.454033	0.603741	0.709247	0.43991	0
552	0.625369	0.576959	0.344559	0.704902	0.534312	0.563411	0
553	0.640647	0.527966	0.380592	0.661806	0.596505	0.516934	0
554	0.594932	0.590132	0.327258	0.718009	0.54684	0.557745	0
555	0.648125	0.545788	0.36339	0.691843	0.632274	0.504605	0
556	0.603863	0.570772	0.325179	0.722127	0.574754	0.545948	0
557	0.696716	0.514693	0.351168	0.691774	0.601028	0.514508	0
558	0.683041	0.543578	0.403106	0.653831	0.595198	0.519723	0
559	0.63488	0.573812	0.341128	0.706418	0.615699	0.516797	0
560	0.642506	0.548074	0.3743	0.666649	0.61162	0.506533	0
561	0.620168	0.585718	0.340749	0.708355	0.530767	0.562954	0
562	0.577954	0.561234	0.324497	0.708636	0.547111	0.543762	0
563	0.643462	0.521041	0.359033	0.678413	0.587359	0.521274	0
564	0.632096	0.551125	0.37285	0.675227	0.599886	0.521642	0
565	0.612151	0.565319	0.329853	0.718172	0.559536	0.552072	0
566	0.649117	0.544501	0.372997	0.678498	0.595529	0.527779	0
567	0.691685	0.517348	0.462859	0.599042	0.670999	0.469908	0
568	0.657035	0.524204	0.389037	0.656157	0.591416	0.51859	0
569	0.715579	0.516919	0.419139	0.637476	0.719403	0.442951	0
570	0.638746	0.56228	0.36975	0.685526	0.588168	0.531941	0
571	0.608978	0.574807	0.33742	0.70702	0.575824	0.538788	0
572	0.65786	0.562978	0.343676	0.704562	0.57782	0.538225	0
573	0.629382	0.559895	0.324527	0.713547	0.558267	0.5408	0
574	0.642729	0.51943	0.373041	0.665386	0.581756	0.523531	0
575	0.576568	0.576412	0.351047	0.684519	0.536021	0.549834	0
576	0.676504	0.545233	0.362258	0.684867	0.646395	0.492605	0
577	0.692395	0.524406	0.338237	0.699663	0.517331	0.561515	0
578	0.672786	0.546058	0.396638	0.655972	0.573934	0.532916	0
579	0.755249	0.499764	0.395133	0.661594	0.653323	0.485208	0
580	0.801143	0.419174	0.415713	0.634727	0.686249	0.454297	0
581	0.672383	0.541382	0.41395	0.642256	0.677444	0.471402	0
582	0.679775	0.515492	0.374195	0.670942	0.586785	0.523387	0
583	0.641597	0.561302	0.371353	0.680383	0.634852	0.499645	0
584	0.65987	0.498032	0.325341	0.708819	0.584255	0.525297	0
585	0.648782	0.549013	0.373815	0.675579	0.65892	0.480413	0
586	0.640356	0.550814	0.369721	0.674976	0.606022	0.511026	0
587	0.614151	0.558023	0.367701	0.675807	0.622614	0.501163	0
588	0.680803	0.522644	0.422871	0.632508	0.688005	0.461793	0
589	0.630245	0.543442	0.337851	0.704059	0.607157	0.512955	0
590	0.580245	0.573353	0.351264	0.690263	0.53348	0.553155	0
591	0.610859	0.547602	0.365562	0.678363	0.615389	0.502855	0
592	0.68996	0.542728	0.354883	0.697727	0.543115	0.556068	0
593	0.735397	0.497569	0.408184	0.644145	0.663716	0.471809	0
594	0.585057	0.579535	0.339228	0.703791	0.563572	0.541232	0
595	0.621409	0.541368	0.371628	0.670077	0.614205	0.50166	0
596	0.679456	0.545999	0.422894	0.640651	0.666756	0.47565	0
597	0.601869	0.588237	0.331757	0.717116	0.554782	0.553725	0
598	0.63582	0.56625	0.357665	0.686942	0.612128	0.510748	0
599	0.630752	0.560083	0.370243	0.67715	0.596445	0.523163	0
600	0.701897	0.49998	0.422321	0.62915	0.686385	0.458207	0
601	0.623174	0.577255	0.359721	0.692014	0.635552	0.503868	0
602	0.643684	0.555158	0.36764	0.678444	0.626952	0.50045	0
603	0.65975	0.540251	0.409386	0.64304	0.613135	0.508747	0
604	0.656184	0.552364	0.366379	0.679596	0.654767	0.487731	0
605	0.66425	0.551405	0.35619	0.68862	0.613577	0.509035	0
606	0.57697	0.575059	0.333356	0.70077	0.562137	0.53677	0
607	0.684418	0.507197	0.404809	0.640513	0.678179	0.455484	0
608	0.653182	0.54667	0.406773	0.648279	0.674704	0.468568	0
609	0.659715	0.555155	0.408074	0.650165	0.577622	0.533569	0
610	0.655677	0.547869	0.403409	0.649462	0.663126	0.480299	0
611	0.64693	0.525177	0.377589	0.661392	0.623894	0.496993	0
612	0.66081	0.533832	0.392424	0.659986	0.60249	0.520044	0
613	0.609046	0.579305	0.346114	0.703244	0.543315	0.556721	0
614	0.643236	0.560427	0.390851	0.662955	0.642421	0.498692	0
615	0.73811	0.486448	0.427423	0.626109	0.695846	0.446188	0
616	0.708864	0.524555	0.376108	0.675436	0.62783	0.499671	0
617	0.633508	0.565854	0.353547	0.692023	0.593418	0.526726	0
618	0.55238	0.589319	0.316473	0.714062	0.537272	0.551983	0
619	0.611727	0.581065	0.34322	0.704963	0.575766	0.539906	0
620	0.620091	0.562286	0.368758	0.679415	0.615678	0.509359	0
621	0.661979	0.548306	0.368743	0.677843	0.637597	0.497225	0
622	0.587561	0.551007	0.325497	0.705147	0.568908	0.534021	0
623	0.677783	0.527842	0.407081	0.643154	0.684857	0.462297	0
624	0.617604	0.572179	0.340891	0.710869	0.575203	0.544897	0
625	0.635073	0.575249	0.341673	0.707177	0.563923	0.548744	0
626	0.633457	0.571939	0.355668	0.69814	0.575729	0.53684	0
627	0.611372	0.541691	0.335701	0.701977	0.587681	0.520948	0
628	0.725642	0.449668	0.430734	0.613298	0.673902	0.461208	0
629	0.605692	0.571319	0.348616	0.688789	0.555273	0.542071	0
630	0.661071	0.523982	0.373623	0.672415	0.628778	0.497721	0
631	0.638968	0.546891	0.337448	0.704455	0.600289	0.513973	0
632	0.666746	0.548126	0.374712	0.675179	0.643269	0.494483	0
633	0.575439	0.561218	0.334707	0.695206	0.532289	0.555288	0
634	0.620267	0.563445	0.36096	0.688277	0.608605	0.51379	0
635	0.651508	0.512653	0.344369	0.693324	0.564652	0.536829	0
636	0.722194	0.499002	0.380288	0.669555	0.586698	0.522059	0
637	0.702496	0.502686	0.421651	0.632368	0.68394	0.461582	0
638	0.705987	0.505161	0.442642	0.616649	0.68774	0.462857	0
639	0.656136	0.551105	0.40101	0.654378	0.644093	0.493336	0
640	0.745198	0.486311	0.405037	0.643736	0.683102	0.457579	0
641	0.675427	0.530118	0.428162	0.629383	0.609956	0.511186	0
642	0.610719	0.582734	0.341402	0.706472	0.569111	0.544361	0
643	0.663134	0.560312	0.381628	0.675169	0.645848	0.49662	0
644	0.710566	0.534516	0.372634	0.684123	0.682456	0.472776	0
645	0.728026	0.508374	0.457396	0.606733	0.763261	0.409141	0
646	0.62688	0.562076	0.348231	0.69706	0.602487	0.518857	0
647	0.582744	0.581611	0.331202	0.709992	0.56144	0.538026	0
648	0.712532	0.540319	0.388337	0.67319	0.666177	0.487754	0
649	0.67178	0.549247	0.38117	0.671458	0.649776	0.4908	0
650	0.634495	0.560313	0.363659	0.689132	0.624755	0.509988	0
651	0.6444	0.562631	0.374215	0.678318	0.650375	0.492491	0
652	0.693256	0.522974	0.459398	0.603182	0.626281	0.499631	0
653	0.635754	0.546991	0.33775	0.697626	0.56437	0.535608	0
654	0.63095	0.57004	0.367505	0.687235	0.575611	0.538487	0
655	0.634727	0.543959	0.378831	0.66448	0.646018	0.485412	0
656	0.68759	0.516638	0.442994	0.614063	0.64292	0.487462	0
657	0.585261	0.557205	0.336299	0.698955	0.554455	0.537767	0
658	0.643231	0.565727	0.342684	0.709387	0.559363	0.55178	0
659	0.593568	0.583324	0.332537	0.708712	0.602341	0.520713	0
660	0.712997	0.504159	0.442393	0.617245	0.7121	0.444439	0
661	0.619723	0.570607	0.342348	0.709001	0.588435	0.533911	0
662	0.826294	0.461824	0.463903	0.60644	0.751618	0.419899	0
663	0.700533	0.539733	0.395643	0.665722	0.719283	0.445486	0
664	0.599237	0.583478	0.340058	0.703635	0.612564	0.515994	0
665	0.717984	0.496463	0.483758	0.576929	0.68884	0.457281	0
666	0.63992	0.563605	0.367661	0.688303	0.591917	0.53045	0
667	0.654326	0.557508	0.366758	0.684191	0.538427	0.556058	0
668	0.607179	0.560117	0.356872	0.684897	0.579528	0.528662	0
669	0.611896	0.569962	0.341568	0.705161	0.558445	0.549696	0
670	0.665536	0.55694	0.352963	0.696849	0.529661	0.565358	0
671	0.679612	0.551232	0.378962	0.677892	0.643214	0.499216	0
672	0.579063	0.572561	0.32846	0.703682	0.549074	0.542243	0
673	0.613123	0.580844	0.334198	0.715137	0.560249	0.550491	0
674	0.741014	0.468072	0.461433	0.59596	0.741147	0.419879	0
675	0.608709	0.537577	0.32145	0.714321	0.565167	0.537539	0
676	0.685005	0.512357	0.436688	0.619329	0.673767	0.464669	0
677	0.628813	0.540531	0.368389	0.675186	0.606951	0.509801	0
678	0.650023	0.519666	0.391772	0.649735	0.644457	0.481973	0
679	0.713019	0.528803	0.370467	0.683726	0.558965	0.548434	0
680	0.606518	0.566844	0.361578	0.68458	0.553828	0.545253	0
681	0.643178	0.529166	0.392146	0.651445	0.64011	0.485786	0
682	0.595989	0.547828	0.339385	0.699767	0.563212	0.534894	0
683	0.665731	0.553475	0.351292	0.699569	0.559592	0.550291	0
684	0.609468	0.562985	0.353629	0.688286	0.618208	0.505831	0
685	0.671879	0.524943	0.370007	0.680235	0.650679	0.475961	0
686	0.577235	0.56351	0.332269	0.702377	0.540247	0.549428	0
687	0.640118	0.560757	0.384328	0.668798	0.658676	0.484411	0
688	0.578896	0.576576	0.352569	0.686143	0.562645	0.536396	0
689	0.72263	0.470445	0.400989	0.650734	0.68578	0.459349	0
690	0.62911	0.55927	0.367813	0.679554	0.625363	0.502572	0
691	0.757995	0.479475	0.397848	0.655168	0.593378	0.519349	0
692	0.657034	0.550646	0.397189	0.658558	0.659558	0.484847	0
693	0.591922	0.570649	0.349078	0.692332	0.562945	0.540476	0
694	0.663487	0.538866	0.402392	0.654665	0.675249	0.469608	0
695	0.656372	0.556677	0.39627	0.658913	0.66178	0.481247	0
696	0.633341	0.5659	0.351663	0.694273	0.595157	0.525187	0
697	0.748603	0.480335	0.387737	0.655177	0.512796	0.565654	0
698	0.599396	0.558487	0.341677	0.697447	0.574624	0.530636	0
699	0.714435	0.514795	0.44603	0.617506	0.725719	0.438245	0
700	0.61777	0.57433	0.335705	0.712317	0.582057	0.540681	0
701	0.601864	0.57082	0.357808	0.68496	0.60334	0.514764	0
702	0.709204	0.531673	0.404496	0.653016	0.701489	0.455975	0
703	0.636007	0.554254	0.39111	0.660169	0.637613	0.493054	0
704	0.63788	0.553901	0.377072	0.670838	0.623822	0.504386	0
705	0.62475	0.568325	0.338985	0.702389	0.607284	0.515108	0
706	0.643614	0.531741	0.352089	0.684104	0.601988	0.511154	0
707	0.598198	0.54948	0.373878	0.665314	0.546541	0.546335	0
708	0.587446	0.572835	0.348839	0.693124	0.568078	0.53278	0
709	0.664421	0.558657	0.368456	0.687831	0.547154	0.55305	0
710	0.72083	0.518327	0.370186	0.683525	0.581358	0.535144	0
711	0.645154	0.513717	0.391976	0.647803	0.562066	0.53627	0
712	0.65969	0.527238	0.410777	0.643252	0.694546	0.455935	0
713	0.631878	0.569087	0.356846	0.69114	0.607347	0.516047	0
714	0.667688	0.54538	0.374861	0.675877	0.627489	0.496759	0
715	0.563204	0.58648	0.310812	0.716525	0.531476	0.557471	0
716	0.740373	0.493831	0.361177	0.685162	0.619525	0.501719	0
717	0.687518	0.548735	0.364327	0.690747	0.530786	0.564717	0
718	0.604673	0.57672	0.332039	0.714	0.562242	0.547858	0
719	0.853949	0.427772	0.471662	0.594119	0.673478	0.465403	0
720	0.686512	0.527443	0.350179	0.689617	0.643505	0.48865	0
721	0.648489	0.56715	0.393574	0.664419	0.640918	0.495975	0
722	0.691846	0.509553	0.413374	0.638857	0.666482	0.477772	0
723	0.639879	0.572321	0.350322	0.70042	0.542662	0.556013	0
724	0.796663	0.452481	0.395715	0.652864	0.517917	0.560749	0
725	0.637557	0.5434	0.338038	0.695819	0.579002	0.52696	0
726	0.75445	0.484147	0.352728	0.692129	0.57071	0.53083	0
727	0.584848	0.603086	0.318937	0.724206	0.528085	0.567814	0
728	0.591869	0.568593	0.359857	0.676816	0.564657	0.534687	0
729	0.620936	0.576542	0.36424	0.683978	0.602192	0.520013	0
730	0.638812	0.564699	0.38573	0.662415	0.5492	0.553432	0
731	0.576955	0.57279	0.335103	0.704425	0.552398	0.543784	0
732	0.59858	0.574342	0.328157	0.714558	0.569694	0.544932	0
733	0.566252	0.589271	0.313633	0.716896	0.547867	0.545833	0
734	0.686206	0.530875	0.431128	0.626341	0.6361	0.492673	0
735	0.656577	0.544996	0.413925	0.64122	0.665827	0.474194	0
736	0.71882	0.530302	0.343942	0.711749	0.541442	0.561652	0
737	0.601349	0.572543	0.329868	0.713076	0.57262	0.5432	0
738	0.69844	0.510101	0.370168	0.675695	0.623238	0.497856	0
739	0.677783	0.527842	0.407081	0.643154	0.684857	0.462297	0
740	0.622147	0.527679	0.330523	0.704096	0.60222	0.512893	0
741	0.642922	0.554393	0.381145	0.666474	0.666249	0.479275	0
742	0.637449	0.53639	0.375923	0.667056	0.630434	0.495486	0
743	0.640036	0.564194	0.379754	0.67189	0.646981	0.494278	0
744	0.630287	0.526002	0.369687	0.668373	0.55225	0.539602	0
745	0.618104	0.555157	0.367699	0.678191	0.602881	0.512416	0
746	0.68188	0.541106	0.428134	0.631751	0.699302	0.455203	0
747	0.735098	0.463772	0.45166	0.60291	0.726918	0.427128	0
748	0.651228	0.556785	0.3454	0.695469	0.585911	0.526812	0
749	0.592886	0.553482	0.344261	0.694242	0.551222	0.542187	0
750	0.769418	0.495177	0.405971	0.653917	0.680965	0.473386	0
751	0.740658	0.496562	0.482864	0.585856	0.752374	0.414678	0
752	0.639513	0.533884	0.358545	0.680975	0.595594	0.515334	0
753	0.724676	0.517537	0.377028	0.676945	0.547484	0.551956	0
754	0.677414	0.509245	0.430676	0.618019	0.583233	0.52614	0
755	0.727691	0.500511	0.357085	0.687658	0.613029	0.503027	0
756	0.765692	0.438823	0.392139	0.657997	0.678857	0.463076	0
757	0.661671	0.545352	0.353096	0.691759	0.651072	0.484597	0
758	0.679031	0.51091	0.406383	0.642099	0.631505	0.496933	0
759	0.648568	0.553215	0.393383	0.660258	0.638763	0.492933	0
760	0.696759	0.491356	0.357806	0.68642	0.593955	0.518306	0
761	0.699559	0.479829	0.413938	0.63163	0.703333	0.43833	0
762	0.623717	0.574698	0.372267	0.683611	0.625728	0.509688	0
763	0.605937	0.567897	0.345174	0.697411	0.562383	0.536769	0
764	0.673822	0.528395	0.331929	0.707302	0.585106	0.524311	0
765	0.623034	0.538636	0.37632	0.664583	0.613264	0.504452	0
766	0.609794	0.589691	0.312049	0.731336	0.546814	0.561243	0
767	0.639506	0.562344	0.338438	0.702686	0.634209	0.499951	0
768	0.753675	0.498321	0.426878	0.63073	0.688893	0.461805	0
769	0.640807	0.571537	0.380944	0.672298	0.602153	0.525753	0
770	0.663137	0.526807	0.337115	0.702382	0.566349	0.534502	0
771	0.685352	0.521613	0.381591	0.666719	0.664144	0.47776	0
772	0.626353	0.517762	0.313792	0.719031	0.564179	0.537992	0
773	0.626952	0.555895	0.350576	0.697881	0.586432	0.531508	0
774	0.611037	0.574055	0.341428	0.708689	0.562794	0.549551	0
775	0.605612	0.544564	0.361251	0.675485	0.53837	0.550507	0
776	0.594606	0.598167	0.311117	0.730186	0.537857	0.563286	0
777	0.695984	0.511864	0.40888	0.640914	0.63551	0.48848	0
778	0.593942	0.571186	0.325074	0.708056	0.564195	0.536208	0
779	0.703889	0.508077	0.369967	0.677185	0.618644	0.4999	0
780	0.669	0.560371	0.384946	0.674082	0.623159	0.513076	0
781	0.73376	0.51722	0.397037	0.660363	0.634834	0.50303	0
782	0.619903	0.581719	0.36704	0.686315	0.626404	0.50609	0
783	0.551464	0.579169	0.323236	0.708898	0.529901	0.555021	0
784	0.628818	0.576911	0.331783	0.713687	0.557396	0.551984	0
785	0.712578	0.493321	0.401346	0.650478	0.680184	0.458411	0
786	0.645172	0.543456	0.375557	0.674866	0.638213	0.496398	0
787	0.640226	0.554865	0.334235	0.703514	0.554977	0.541611	0
788	0.68954	0.530084	0.401642	0.649466	0.64654	0.488438	0
789	0.679508	0.530261	0.335914	0.705511	0.587426	0.522393	0
790	0.711905	0.502515	0.469646	0.589279	0.67896	0.468982	0
791	0.62102	0.570914	0.365505	0.683868	0.623598	0.503725	0
792	0.654631	0.531942	0.357177	0.681079	0.604578	0.510472	0
793	0.572439	0.563419	0.327888	0.703188	0.539576	0.552471	0
794	0.619978	0.546845	0.380033	0.664964	0.600795	0.511748	0
795	0.679967	0.536853	0.439836	0.622167	0.717352	0.440326	0
796	0.599775	0.549602	0.333698	0.704677	0.563389	0.536283	0
797	0.613735	0.572839	0.346439	0.703666	0.551017	0.552685	0
798	0.606882	0.568185	0.338843	0.697501	0.576307	0.527844	0
799	0.644338	0.566866	0.344397	0.708165	0.563932	0.548864	0
800	0.604034	0.58708	0.337153	0.710271	0.565308	0.546186	0
801	0.578358	0.590544	0.319427	0.712886	0.559055	0.54156	0
802	0.603875	0.569732	0.359429	0.681288	0.599211	0.516464	0
803	0.619837	0.564027	0.358232	0.686098	0.602756	0.51205	0
804	0.617379	0.583971	0.336048	0.709758	0.535047	0.564367	0
805	0.611907	0.591954	0.32197	0.723969	0.537543	0.563961	0
806	0.611349	0.583971	0.341095	0.710454	0.549698	0.554819	0
807	0.610968	0.577588	0.346772	0.702359	0.542512	0.55745	0
808	0.607279	0.581009	0.347167	0.701174	0.54132	0.557619	0
809	0.616497	0.54152	0.359619	0.683139	0.612558	0.507309	0
810	0.631407	0.566921	0.352689	0.692651	0.591836	0.527425	0
811	0.667536	0.546634	0.411536	0.644993	0.638246	0.496829	0
812	0.689525	0.524137	0.421596	0.633619	0.709684	0.445397	0
813	0.66607	0.546606	0.410064	0.646904	0.621778	0.50776	0
814	0.61011	0.581348	0.346158	0.703709	0.538378	0.561239	0
815	0.689803	0.486239	0.336672	0.70207	0.570716	0.531462	0
816	0.646524	0.567812	0.337709	0.708961	0.549355	0.556796	0
817	0.590521	0.574325	0.31336	0.71867	0.535438	0.553223	0
818	0.692214	0.535852	0.432786	0.629604	0.723262	0.443668	0
819	0.688393	0.518753	0.437411	0.620447	0.672415	0.47302	0
820	0.564755	0.568867	0.319314	0.709519	0.536376	0.553657	0
821	0.629054	0.525926	0.379258	0.658709	0.602282	0.50877	0
822	0.63135	0.557572	0.365039	0.681546	0.611309	0.514922	0
823	0.592671	0.574902	0.337426	0.699739	0.588477	0.521911	0
824	0.650071	0.539863	0.364367	0.675755	0.628476	0.498539	0
825	0.629838	0.568056	0.374891	0.673471	0.608691	0.515038	0
826	0.665103	0.558265	0.368292	0.687789	0.547019	0.553056	0
827	0.613255	0.569328	0.359456	0.685986	0.601548	0.517058	0
828	0.714593	0.526323	0.383955	0.671817	0.701454	0.452528	0
829	0.64716	0.550776	0.38911	0.661577	0.613904	0.511672	0
830	0.574097	0.585723	0.344405	0.692968	0.553403	0.539702	0
831	0.669289	0.520924	0.367664	0.680153	0.599464	0.524315	0
832	0.76069	0.49832	0.411118	0.646925	0.698428	0.459338	0
833	0.623174	0.562735	0.360628	0.682118	0.597539	0.520225	0
834	0.623573	0.5643	0.343981	0.701805	0.609465	0.519151	0
835	0.659839	0.525747	0.331434	0.706759	0.577481	0.527722	0
836	0.612997	0.587994	0.340188	0.708686	0.533597	0.564757	0
837	0.699879	0.500917	0.368099	0.678223	0.639344	0.489831	0
838	0.62454	0.572874	0.339863	0.704611	0.554666	0.549829	0
839	0.592363	0.593715	0.328742	0.717382	0.531132	0.568382	0
840	0.615654	0.556795	0.372589	0.669945	0.578872	0.528367	0
841	0.612396	0.576945	0.348576	0.700988	0.542003	0.557726	0
842	0.584581	0.575065	0.34533	0.695725	0.557406	0.540866	0
843	0.623983	0.572633	0.327144	0.717482	0.569054	0.546689	0
844	0.749964	0.506839	0.404703	0.656372	0.72871	0.437294	0
845	0.677054	0.52158	0.445425	0.614475	0.639461	0.487096	0
846	0.848965	0.429784	0.463387	0.601126	0.683312	0.457809	0
847	0.852996	0.428362	0.469818	0.595844	0.67399	0.464961	0
848	0.623645	0.55496	0.345476	0.703468	0.580909	0.537195	0
849	0.599889	0.591382	0.337187	0.706775	0.592428	0.530095	0
850	0.572157	0.581782	0.339289	0.695417	0.533378	0.552395	0
851	0.860243	0.429123	0.510412	0.561372	0.809289	0.373613	0
852	0.67187	0.54693	0.415545	0.642984	0.643976	0.490004	0
853	0.623288	0.558174	0.348195	0.699883	0.581532	0.534425	0
854	0.60898	0.56931	0.368562	0.677635	0.561983	0.53784	0
855	0.647706	0.518969	0.412131	0.633782	0.642078	0.483188	0
856	0.651852	0.533359	0.396104	0.651963	0.630775	0.494473	0
857	0.638878	0.554233	0.389067	0.66185	0.63194	0.499916	0
858	0.693237	0.535583	0.402571	0.655513	0.666864	0.474911	0
859	0.580417	0.563239	0.33403	0.702259	0.573164	0.5313	0
860	0.640676	0.569909	0.380014	0.676397	0.653311	0.496782	0
861	0.70094	0.526613	0.438157	0.627798	0.752895	0.418819	0
862	0.694425	0.508773	0.392652	0.650553	0.57933	0.524122	0
863	0.593599	0.587191	0.321433	0.717315	0.56773	0.538557	0
864	0.65682	0.554831	0.405498	0.651072	0.660555	0.483439	0
865	0.591783	0.593692	0.317387	0.725463	0.550891	0.558288	0
866	0.689573	0.549962	0.374294	0.683275	0.642698	0.499604	0
867	0.626952	0.555895	0.350576	0.697881	0.586432	0.531508	0
868	0.628599	0.539134	0.384473	0.658577	0.570672	0.530271	0
869	0.585133	0.56023	0.344239	0.693578	0.549277	0.545519	0
870	0.687329	0.524717	0.439398	0.622554	0.658814	0.475986	0
871	0.643547	0.551031	0.378202	0.669937	0.617033	0.503071	0
872	0.634738	0.565435	0.359409	0.68832	0.577504	0.530553	0
873	0.621233	0.561095	0.345519	0.704206	0.577008	0.541198	0
874	0.574144	0.571659	0.35268	0.683431	0.558386	0.53614	0
875	0.629294	0.556518	0.326093	0.711624	0.537981	0.550523	0
876	0.636478	0.543408	0.37113	0.673997	0.620099	0.502932	0
877	0.738655	0.505969	0.399005	0.654066	0.681998	0.46471	0
878	0.671632	0.506808	0.448805	0.600801	0.684917	0.454552	0
879	0.620919	0.547635	0.383203	0.662194	0.60511	0.508722	0
880	0.699523	0.492633	0.354941	0.687748	0.552448	0.543035	0
881	0.736026	0.50591	0.381575	0.669105	0.649212	0.484975	0
882	0.761492	0.508698	0.399227	0.662893	0.651297	0.494248	0
883	0.71343	0.507346	0.484051	0.581376	0.655433	0.479438	0
884	0.639779	0.565847	0.35714	0.692258	0.541753	0.555969	0
885	0.608134	0.578082	0.339455	0.709184	0.568255	0.545689	0
886	0.644015	0.555317	0.369605	0.679007	0.569492	0.537652	0
887	0.64978	0.568553	0.334337	0.713954	0.536774	0.564278	0
888	0.602889	0.562916	0.355365	0.688492	0.589342	0.521273	0
889	0.709078	0.517577	0.346972	0.698247	0.551261	0.543741	0
890	0.613035	0.554368	0.371966	0.668711	0.598253	0.515619	0
891	0.607853	0.59273	0.332324	0.71639	0.541232	0.561106	0
892	0.601513	0.55619	0.347494	0.686705	0.573086	0.532203	0
893	0.605042	0.570553	0.351144	0.689598	0.579508	0.526205	0
894	0.760913	0.45766	0.392419	0.657648	0.599962	0.515342	0
895	0.662299	0.553846	0.380219	0.674515	0.667718	0.477723	0
896	0.619352	0.571522	0.357375	0.687816	0.5781	0.532591	0
897	0.656437	0.537016	0.383491	0.665223	0.62171	0.507284	0
898	0.743819	0.485244	0.372421	0.672976	0.632704	0.49302	0
899	0.593127	0.567167	0.356005	0.68422	0.588128	0.521616	0
900	0.733937	0.515643	0.370568	0.685354	0.539274	0.556359	0
901	0.633289	0.576366	0.330454	0.719116	0.54583	0.562007	0
902	0.630289	0.53799	0.368983	0.671161	0.600648	0.5139	0
903	0.682405	0.54157	0.405093	0.654096	0.711561	0.446978	0
904	0.720621	0.515458	0.374237	0.675677	0.61843	0.507126	0
905	0.610303	0.538174	0.363154	0.677126	0.559898	0.536602	0
906	0.745382	0.510156	0.421398	0.641062	0.706872	0.453929	0
907	0.658486	0.552052	0.360967	0.685453	0.626794	0.502846	0
908	0.616332	0.566724	0.380082	0.667838	0.572323	0.534004	0
909	0.66425	0.559954	0.367238	0.686301	0.533618	0.560109	0
910	0.754425	0.514358	0.3868	0.676587	0.652395	0.495099	0
911	0.630575	0.538238	0.394798	0.65202	0.624167	0.496222	0
912	0.642153	0.540385	0.385537	0.66192	0.624949	0.503577	0
913	0.722673	0.518971	0.376124	0.677904	0.547195	0.551896	0
914	0.647291	0.559268	0.352204	0.693538	0.610215	0.51691	0
915	0.63651	0.565452	0.351464	0.701628	0.610244	0.521477	0
916	0.679338	0.524918	0.444095	0.612873	0.668837	0.471104	0
917	0.580265	0.56633	0.329425	0.706045	0.544205	0.546931	0
918	0.741329	0.492813	0.391981	0.656498	0.555468	0.537857	0
919	0.645458	0.546233	0.366049	0.685592	0.628977	0.502433	0
920	0.656332	0.563873	0.369631	0.682048	0.646669	0.500192	0
921	0.645939	0.556377	0.382528	0.670709	0.624289	0.508515	0
922	0.604104	0.577865	0.359311	0.689713	0.575271	0.537087	0
923	0.588108	0.596175	0.315966	0.726785	0.550387	0.558068	0
924	0.624473	0.57374	0.364987	0.68877	0.635974	0.502287	0
925	0.647888	0.551498	0.400044	0.650969	0.655137	0.484536	0
926	0.63842	0.567008	0.387824	0.667642	0.618844	0.511222	0
927	0.62268	0.564904	0.343378	0.702319	0.608306	0.519929	0
928	0.635967	0.558858	0.397126	0.652757	0.620507	0.505807	0
929	0.648896	0.562521	0.40799	0.647803	0.575913	0.536515	0
930	0.597828	0.576484	0.356829	0.687098	0.604679	0.508716	0
931	0.606549	0.568743	0.338846	0.697227	0.562804	0.536884	0
932	0.617679	0.540578	0.396771	0.645878	0.560879	0.538022	0
933	0.688543	0.54803	0.364844	0.690529	0.529557	0.565065	0
934	0.614219	0.555018	0.360621	0.682605	0.577257	0.528526	0
935	0.62167	0.572469	0.337737	0.705868	0.55439	0.549626	0
936	0.682214	0.532993	0.431779	0.628082	0.651881	0.485523	0
937	0.61431	0.574494	0.345995	0.703177	0.599644	0.525936	0
938	0.690843	0.524225	0.342442	0.699242	0.551093	0.543844	0
939	0.700841	0.530364	0.38894	0.663765	0.655488	0.48305	0
940	0.658325	0.541455	0.407018	0.646142	0.669082	0.474594	0
941	0.736515	0.506511	0.379919	0.67083	0.614566	0.511261	0
942	0.642659	0.569309	0.346093	0.700538	0.624318	0.510104	0
943	0.603404	0.567359	0.352329	0.688179	0.586905	0.522458	0
944	0.682564	0.523224	0.379851	0.66853	0.663585	0.477668	0
945	0.562499	0.579569	0.312298	0.714953	0.529489	0.55602	0
946	0.747372	0.486851	0.399832	0.653104	0.602026	0.513034	0
947	0.656693	0.553871	0.396833	0.657897	0.648213	0.493209	0
948	0.634151	0.565898	0.376055	0.676115	0.635986	0.496919	0
949	0.608698	0.564885	0.370358	0.674179	0.613714	0.499609	0
950	0.681168	0.514793	0.417041	0.636426	0.653371	0.479012	0
951	0.630636	0.541094	0.354143	0.689493	0.577614	0.532218	0
952	0.601413	0.588525	0.319308	0.726884	0.562307	0.554455	0
953	0.695125	0.525815	0.351911	0.691868	0.56704	0.535757	0
954	0.736152	0.51735	0.362837	0.694188	0.554104	0.552464	0
955	0.638593	0.530765	0.378954	0.66194	0.605151	0.51124	0
956	0.674216	0.518675	0.357584	0.685932	0.589082	0.520039	0
957	0.672128	0.529426	0.414902	0.638915	0.633905	0.495827	0
958	0.645458	0.546233	0.366049	0.685592	0.628977	0.502433	0
959	0.642001	0.555362	0.35344	0.692832	0.606258	0.511656	0
960	0.588432	0.591048	0.317881	0.727337	0.554106	0.557491	0
961	0.662241	0.538873	0.34893	0.694622	0.576688	0.528538	0
962	0.67076	0.516052	0.38985	0.659991	0.637643	0.489697	0
963	0.614757	0.565484	0.34672	0.700101	0.578201	0.538409	0
964	0.628818	0.576911	0.331783	0.713687	0.557396	0.551984	0
965	0.739135	0.474005	0.37027	0.675268	0.578231	0.529066	0
966	0.72738	0.509683	0.458761	0.60508	0.713707	0.447322	0
967	0.638618	0.547137	0.355677	0.695442	0.59493	0.528959	0
968	0.634201	0.546809	0.377646	0.666423	0.639731	0.486267	0
969	0.587428	0.589525	0.318224	0.726178	0.54992	0.559854	0
970	0.723879	0.483085	0.441091	0.614553	0.695996	0.454247	0
971	0.605243	0.584104	0.33165	0.715034	0.552537	0.55456	0
972	0.618431	0.587207	0.339329	0.709653	0.53196	0.562486	0
973	0.669536	0.550265	0.401359	0.654904	0.692417	0.459661	0
974	0.686061	0.523933	0.335475	0.700858	0.539336	0.551351	0
975	0.627431	0.543598	0.324724	0.720274	0.564472	0.549499	0
976	0.583319	0.584743	0.335004	0.703596	0.582479	0.527092	0
977	0.604085	0.547428	0.361054	0.679254	0.583522	0.520731	0
978	0.633909	0.575798	0.352189	0.698534	0.650674	0.495147	0
979	0.59717	0.561242	0.371145	0.669756	0.579426	0.528118	0
980	0.578892	0.561217	0.318337	0.719505	0.56138	0.53995	0
981	0.632178	0.561233	0.375953	0.67534	0.662081	0.482071	0
982	0.671044	0.526422	0.332837	0.705202	0.584078	0.524494	0
983	0.649062	0.536294	0.394453	0.650021	0.640221	0.487951	0
984	0.581057	0.552804	0.342947	0.691733	0.531347	0.554161	0
985	0.620479	0.572277	0.34367	0.708813	0.577104	0.543445	0
986	0.631157	0.546001	0.381973	0.665007	0.59911	0.51472	0
987	0.627959	0.541581	0.325963	0.718211	0.563535	0.549799	0
988	0.674136	0.513581	0.363136	0.676847	0.598568	0.513862	0
989	0.659656	0.565678	0.332305	0.716424	0.528107	0.567676	0
990	0.591307	0.594866	0.327664	0.718713	0.531242	0.56846	0
991	0.600931	0.587786	0.337195	0.711417	0.555577	0.553237	0
992	0.688704	0.548007	0.365492	0.689704	0.530909	0.564878	0
993	0.589061	0.569212	0.348228	0.691726	0.565372	0.534955	0
994	0.589669	0.580464	0.333414	0.70024	0.572096	0.533086	0
995	0.591378	0.590521	0.322394	0.717685	0.597058	0.524875	0
996	0.661595	0.533147	0.387594	0.659341	0.635488	0.490217	0
997	0.755013	0.509055	0.396137	0.66335	0.673031	0.480485	0
998	0.625401	0.574366	0.3599	0.692759	0.558999	0.547237	0
999	0.675157	0.538378	0.390282	0.659687	0.675741	0.467021	0
1000	0.652766	0.55799	0.39994	0.657733	0.627025	0.505012	0
1001	0.639675	0.522639	0.374396	0.665392	0.574434	0.526862	0
1002	0.721529	0.471441	0.401078	0.650678	0.683849	0.460826	0
1003	0.842727	0.428817	0.466921	0.592002	0.810876	0.367436	0
1004	0.663557	0.554697	0.332338	0.711741	0.606079	0.518142	0
1005	0.663782	0.558877	0.36899	0.686793	0.545277	0.55409	0
1006	0.642348	0.54516	0.374083	0.675939	0.637507	0.496552	0
1007	0.617309	0.574159	0.335513	0.706774	0.573977	0.537892	0
1008	0.658502	0.556642	0.375157	0.680041	0.597418	0.525403	0
1009	0.666912	0.553233	0.363137	0.683838	0.593734	0.523506	0
1010	0.63989	0.554226	0.340062	0.694482	0.51768	0.560423	0
1011	0.652726	0.538346	0.384622	0.661334	0.647603	0.488256	0
1012	0.583937	0.582098	0.321476	0.711812	0.542315	0.549101	0
1013	0.642647	0.576116	0.338439	0.71176	0.523554	0.57067	0
1014	0.668716	0.554944	0.35635	0.693877	0.52992	0.56557	0
1015	0.641612	0.547722	0.35378	0.681866	0.565249	0.535015	0
1016	0.60707	0.574336	0.360339	0.686451	0.588635	0.52764	0
1017	0.850979	0.428492	0.465838	0.598052	0.675409	0.463574	0
1018	0.691253	0.496387	0.332918	0.707145	0.573652	0.534902	0
1019	0.768699	0.487969	0.428427	0.631364	0.715454	0.441532	0
1020	0.638079	0.561118	0.353089	0.693758	0.600432	0.514307	0
1021	0.653148	0.546439	0.338084	0.69822	0.545154	0.545972	0
1022	0.73026	0.486956	0.418607	0.632568	0.661675	0.470834	0
1023	0.640471	0.543719	0.378104	0.667807	0.609007	0.508433	0
1024	0.710581	0.524482	0.418192	0.638529	0.699271	0.452556	0
1025	0.664677	0.547034	0.388798	0.661541	0.65223	0.484043	0
1026	0.620725	0.556459	0.344233	0.704253	0.577716	0.538938	0
1027	0.707601	0.530882	0.472576	0.58911	0.519027	0.568136	0
1028	0.603126	0.595759	0.329547	0.718842	0.539152	0.561723	0
1029	0.615393	0.566301	0.344025	0.702344	0.555551	0.551419	0
1030	0.698904	0.535595	0.373549	0.6806	0.660942	0.486394	0
1031	0.545747	0.598477	0.31578	0.715649	0.534153	0.55236	0
1032	0.671675	0.49108	0.381271	0.659724	0.645594	0.47951	0
1033	0.597164	0.58901	0.328374	0.717197	0.548858	0.556698	0
1034	0.604072	0.594813	0.320141	0.724285	0.534975	0.563024	0
1035	0.615869	0.573521	0.348001	0.703395	0.54505	0.557767	0
1036	0.655949	0.567779	0.371986	0.681031	0.644611	0.499658	0
1037	0.593033	0.576457	0.354084	0.690039	0.574188	0.527914	0
1038	0.638951	0.575609	0.363577	0.689953	0.616277	0.516105	0
1039	0.644223	0.525821	0.359989	0.683548	0.608498	0.508182	0
1040	0.643586	0.557982	0.38654	0.665222	0.665171	0.480068	0
1041	0.67751	0.5419	0.356856	0.689464	0.627591	0.503588	0
1042	0.621894	0.574291	0.338069	0.705939	0.550418	0.552883	0
1043	0.66382	0.540626	0.369125	0.674448	0.597806	0.512612	0
1044	0.634661	0.566439	0.347063	0.697992	0.626946	0.50115	0
1045	0.691136	0.515322	0.424101	0.632736	0.665748	0.478066	0
1046	0.585641	0.602413	0.318814	0.724281	0.527984	0.567873	0
1047	0.604144	0.55845	0.364785	0.681422	0.611326	0.507718	0
1048	0.725618	0.525256	0.395762	0.663943	0.690463	0.465658	0
1049	0.619458	0.521645	0.351979	0.685281	0.540091	0.550438	0
1050	0.6108	0.572696	0.332957	0.70482	0.536329	0.553657	0
1051	0.631264	0.577505	0.341027	0.705527	0.615121	0.517084	0
1052	0.706367	0.490727	0.40726	0.641287	0.64377	0.488971	0
1053	0.623003	0.569074	0.34634	0.697718	0.614307	0.512927	0
1054	0.631238	0.572177	0.353124	0.700126	0.58228	0.534504	0
1055	0.588432	0.591048	0.317881	0.727337	0.554106	0.557491	0
1056	0.632213	0.556728	0.357616	0.69261	0.588451	0.531647	0
1057	0.62011	0.553502	0.37527	0.67072	0.605083	0.512042	0
1058	0.657007	0.503193	0.374216	0.66551	0.626586	0.493197	0
1059	0.727751	0.518816	0.369945	0.685063	0.547796	0.553907	0
1060	0.634914	0.559529	0.352868	0.702165	0.609077	0.521228	0
1061	0.604834	0.542646	0.373847	0.664116	0.549059	0.543619	0
1062	0.611496	0.56279	0.341559	0.698302	0.570325	0.533446	0
1063	0.634491	0.547654	0.344988	0.70397	0.59897	0.527007	0
1064	0.609859	0.5802	0.34694	0.70043	0.568782	0.543456	0
1065	0.626481	0.574713	0.334947	0.70963	0.54128	0.559867	0
1066	0.65357	0.55121	0.388191	0.663447	0.644398	0.492912	0
1067	0.638169	0.552607	0.346763	0.69333	0.559796	0.541046	0
1068	0.639327	0.565292	0.383754	0.67065	0.644594	0.495329	0
1069	0.610473	0.566416	0.343253	0.702274	0.577829	0.537784	0
1070	0.564514	0.567914	0.328064	0.704588	0.541045	0.549677	0
1071	0.649411	0.575134	0.369299	0.686556	0.635861	0.509836	0
1072	0.608577	0.58105	0.337446	0.710338	0.570931	0.544231	0
1073	0.640019	0.542198	0.348803	0.699797	0.600063	0.524668	0
1074	0.730157	0.494567	0.368954	0.677267	0.568152	0.535322	0
1075	0.609617	0.575543	0.359517	0.686108	0.602408	0.517952	0
1076	0.603575	0.573536	0.332105	0.717118	0.575377	0.545118	0
1077	0.707279	0.530349	0.409247	0.648847	0.711958	0.449512	0
1078	0.620028	0.572416	0.343436	0.709041	0.577385	0.543101	0
1079	0.70755	0.521156	0.431011	0.628628	0.733948	0.429655	0
1080	0.615824	0.562123	0.340233	0.704073	0.584039	0.523447	0
1081	0.595151	0.567069	0.334825	0.703182	0.571405	0.527556	0
1082	0.573607	0.584802	0.321691	0.708929	0.546971	0.543845	0
1083	0.630493	0.564843	0.367376	0.68121	0.60837	0.520815	0
1084	0.630258	0.552008	0.362167	0.678171	0.634871	0.490108	0
1085	0.610088	0.543116	0.383347	0.657801	0.584509	0.522144	0
1086	0.776475	0.468124	0.451646	0.602042	0.529377	0.556351	0
1087	0.579914	0.553771	0.310612	0.721548	0.539826	0.5488	0
1088	0.614887	0.58461	0.35818	0.69042	0.5354	0.562554	0
1089	0.726118	0.496895	0.361366	0.683934	0.616223	0.504142	0
1090	0.683232	0.522842	0.379207	0.668958	0.659951	0.480295	0
1091	0.61435	0.586032	0.333538	0.712234	0.535112	0.564134	0
1092	0.635751	0.555627	0.345915	0.691845	0.538531	0.552567	0
1093	0.717992	0.484479	0.43862	0.61776	0.700863	0.449644	0
1094	0.597963	0.559177	0.343688	0.691095	0.571205	0.532965	0
1095	0.83233	0.424531	0.464324	0.593067	0.742439	0.417423	0
1096	0.684132	0.525923	0.436413	0.621796	0.668384	0.47335	0
1097	0.643274	0.550906	0.392116	0.659102	0.599601	0.519365	0
1098	0.720236	0.470909	0.404452	0.647367	0.683686	0.460149	0
1099	0.778796	0.479881	0.440383	0.618205	0.750607	0.414544	0
1100	0.612816	0.581743	0.328298	0.713214	0.595394	0.523728	0
1101	0.568305	0.566626	0.332707	0.697699	0.538329	0.548731	0
1102	0.62833	0.563269	0.356888	0.688306	0.610977	0.510854	0
1103	0.640019	0.542198	0.348803	0.699797	0.600063	0.524668	0
1104	0.561171	0.570739	0.329712	0.703823	0.535832	0.550282	0
1105	0.646466	0.551807	0.391434	0.660941	0.665318	0.47391	0
1106	0.672219	0.52624	0.35675	0.682566	0.616275	0.502634	0
1107	0.618743	0.525982	0.35927	0.67711	0.537681	0.549056	0
1108	0.632506	0.514884	0.346223	0.687716	0.556937	0.538338	0
1109	0.656909	0.546196	0.403921	0.651245	0.662133	0.480711	0
1110	0.650397	0.521564	0.397565	0.645637	0.630795	0.492462	0
1111	0.622848	0.5515	0.342418	0.703595	0.585559	0.532086	0
1112	0.612306	0.578487	0.339014	0.708884	0.572527	0.543308	0
1113	0.746088	0.459979	0.466114	0.585374	0.730321	0.420011	0
1114	0.628459	0.549244	0.358416	0.681614	0.57685	0.529701	0
1115	0.623511	0.536712	0.368736	0.673709	0.608229	0.506645	0
1116	0.555752	0.589122	0.325012	0.706853	0.540501	0.550036	0
1117	0.684638	0.504053	0.372698	0.67196	0.624452	0.496923	0
1118	0.585276	0.577244	0.343378	0.693335	0.595147	0.519494	0
1119	0.636186	0.554848	0.386377	0.663417	0.605323	0.517574	0
1120	0.60455	0.584561	0.339387	0.707328	0.559709	0.549831	0
1121	0.602599	0.570648	0.333183	0.701512	0.553616	0.544943	0
1122	0.623049	0.565567	0.375312	0.674884	0.600118	0.523223	0
1123	0.6295	0.537925	0.384347	0.663981	0.612804	0.506791	0
1124	0.619962	0.56312	0.338464	0.71082	0.585157	0.536215	0
1125	0.654308	0.555483	0.368268	0.679575	0.564711	0.539107	0
1126	0.711289	0.528323	0.370916	0.68211	0.55516	0.550588	0
1127	0.620594	0.556215	0.359447	0.686049	0.578886	0.533862	0
1128	0.615074	0.5741	0.34762	0.701611	0.599645	0.526497	0
1129	0.854094	0.408674	0.459885	0.596188	0.785887	0.384645	0
1130	0.602958	0.59573	0.329243	0.718996	0.539619	0.561467	0
1131	0.705163	0.525366	0.345374	0.6985	0.58655	0.523811	0
1132	0.748666	0.462192	0.379008	0.667028	0.630255	0.495115	0
1133	0.674607	0.520144	0.353672	0.690769	0.605812	0.513807	0
1134	0.641059	0.512196	0.364176	0.673323	0.609016	0.50342	0
1135	0.683956	0.532373	0.418403	0.635803	0.663653	0.474717	0
1136	0.64561	0.566368	0.337214	0.707986	0.54812	0.556467	0
1137	0.643925	0.554076	0.404022	0.651693	0.589904	0.521703	0
1138	0.596366	0.571503	0.355989	0.687106	0.559198	0.542793	0
1139	0.645121	0.543034	0.377358	0.668224	0.619876	0.50703	0
1140	0.641248	0.571036	0.376482	0.679267	0.623827	0.508957	0
1141	0.722809	0.511213	0.482265	0.582857	0.634806	0.495851	0
1142	0.573748	0.587953	0.341186	0.696756	0.556883	0.539374	0
1143	0.696944	0.491993	0.340454	0.700167	0.564789	0.540905	0
1144	0.602183	0.57416	0.33479	0.712209	0.578977	0.53984	0
1145	0.593247	0.547222	0.347662	0.685365	0.564932	0.532778	0
1146	0.625591	0.552835	0.356256	0.690914	0.586057	0.528043	0
1147	0.672142	0.518297	0.432412	0.619854	0.674145	0.465999	0
1148	0.633508	0.565854	0.353547	0.692023	0.593418	0.526726	0
1149	0.592487	0.570125	0.360378	0.68092	0.569656	0.532588	0
1150	0.750105	0.501822	0.38264	0.671738	0.645342	0.488644	0
1151	0.616559	0.562462	0.332139	0.716261	0.562277	0.550988	0
1152	0.583598	0.580607	0.340178	0.698894	0.561296	0.54301	0
1153	0.69686	0.507832	0.407494	0.64362	0.583609	0.524731	0
1154	0.628512	0.547408	0.35374	0.686944	0.583167	0.53088	0
1155	0.545401	0.58891	0.313902	0.719256	0.536751	0.550318	0
1156	0.606986	0.585045	0.334718	0.714611	0.556325	0.553673	0
1157	0.58226	0.574644	0.321897	0.71184	0.521769	0.559379	0
1158	0.771172	0.489634	0.400159	0.656102	0.67567	0.470084	0
1159	0.661632	0.545965	0.39774	0.654998	0.669389	0.474533	0
1160	0.633048	0.553614	0.379487	0.669509	0.645671	0.486138	0
1161	0.639006	0.538278	0.352146	0.689085	0.614733	0.505576	0
1162	0.605026	0.568434	0.35501	0.687478	0.611017	0.50919	0
1163	0.650928	0.550315	0.384509	0.668789	0.66808	0.474642	0
1164	0.646673	0.559305	0.377446	0.674792	0.608689	0.513852	0
1165	0.632572	0.545001	0.354911	0.686591	0.601452	0.513238	0
1166	0.612531	0.5728	0.341721	0.708376	0.5639	0.549086	0
1167	0.726974	0.519378	0.368842	0.686045	0.546986	0.554457	0
1168	0.721129	0.528796	0.354654	0.700439	0.531744	0.564861	0
1169	0.638076	0.555747	0.366525	0.687525	0.607075	0.519628	0
1170	0.665432	0.534404	0.412228	0.642699	0.680761	0.463507	0
1171	0.566105	0.587315	0.324984	0.707249	0.537327	0.550429	0
1172	0.694796	0.505106	0.423966	0.626768	0.629679	0.496388	0
1173	0.627332	0.553736	0.386411	0.660605	0.59822	0.518141	0
1174	0.633547	0.559245	0.36424	0.687743	0.618313	0.51382	0
1175	0.607138	0.576886	0.338889	0.709073	0.564533	0.547416	0
1176	0.590216	0.558746	0.358062	0.675702	0.573788	0.529082	0
1177	0.614685	0.570066	0.345403	0.701632	0.579296	0.538913	0
1178	0.664961	0.561239	0.342015	0.707977	0.540506	0.562739	0
1179	0.613415	0.557593	0.339121	0.7012	0.552836	0.541424	0
1180	0.637688	0.568962	0.359993	0.688377	0.63212	0.500181	0
1181	0.638968	0.548379	0.358949	0.692401	0.605021	0.521849	0
1182	0.699123	0.536744	0.386982	0.667179	0.625668	0.505345	0
1183	0.723758	0.476738	0.370334	0.677913	0.624176	0.502461	0
1184	0.665217	0.502371	0.394512	0.648725	0.638577	0.485782	0
1185	0.622827	0.549818	0.372236	0.671439	0.587832	0.523357	0
1186	0.692413	0.539787	0.421362	0.64031	0.665091	0.485434	0
1187	0.766463	0.500151	0.401658	0.659884	0.668906	0.478051	0
1188	0.609882	0.570375	0.366139	0.679198	0.607217	0.514515	0
1189	0.657049	0.565506	0.332332	0.715075	0.525075	0.568587	0
1190	0.662002	0.560536	0.369034	0.687049	0.545216	0.554128	0
1191	0.654152	0.559149	0.384641	0.671851	0.62926	0.505328	0
1192	0.575481	0.579411	0.334334	0.700646	0.571933	0.530258	0
1193	0.689951	0.535027	0.383905	0.66691	0.662553	0.48161	0
1194	0.640624	0.545473	0.364557	0.686673	0.61793	0.511373	0
1195	0.668587	0.554812	0.332788	0.712416	0.608254	0.521106	0
1196	0.630847	0.553433	0.388061	0.65844	0.60637	0.509656	0
1197	0.656425	0.556742	0.3687	0.681197	0.654838	0.486382	0
1198	0.748063	0.474073	0.409103	0.641642	0.657632	0.473506	0
1199	0.604101	0.594941	0.332417	0.715365	0.572369	0.54473	0
1200	0.716829	0.494005	0.431802	0.624078	0.655535	0.48681	0
1201	0.669244	0.526962	0.346491	0.691951	0.578718	0.526928	0
1202	0.627341	0.57991	0.347953	0.70319	0.535871	0.562514	0
1203	0.719504	0.530132	0.353572	0.701701	0.532547	0.564102	0
1204	0.674293	0.507032	0.349999	0.693045	0.596829	0.51915	0
1205	0.562703	0.575899	0.315697	0.718832	0.529547	0.55472	0
1206	0.715452	0.527102	0.372888	0.681409	0.559254	0.548643	0
1207	0.666887	0.549183	0.380659	0.672229	0.634521	0.496106	0
1208	0.641628	0.546594	0.322297	0.713662	0.543865	0.547193	0
1209	0.65036	0.557133	0.367678	0.679121	0.640556	0.498455	0
1210	0.706149	0.504161	0.368446	0.675519	0.606944	0.508613	0
1211	0.615533	0.547512	0.371803	0.67286	0.61617	0.502408	0
1212	0.612652	0.575494	0.346095	0.704974	0.543646	0.557911	0
1213	0.577368	0.577554	0.342963	0.693108	0.574336	0.529284	0
1214	0.608084	0.57273	0.360918	0.685503	0.604119	0.513222	0
1215	0.68266	0.523453	0.429163	0.622103	0.680094	0.460189	0
1216	0.632663	0.555715	0.386217	0.662005	0.601039	0.514117	0
1217	0.591004	0.599245	0.312639	0.731564	0.534382	0.565926	0
1218	0.658742	0.533411	0.35774	0.680094	0.60515	0.509021	0
1219	0.587681	0.584396	0.340855	0.69836	0.591964	0.522934	0
1220	0.623534	0.546478	0.373982	0.669555	0.622854	0.496645	0
1221	0.627467	0.573838	0.334668	0.710284	0.540929	0.56019	0
1222	0.637232	0.522854	0.381192	0.657999	0.564511	0.535452	0
1223	0.640183	0.571681	0.351546	0.702958	0.560005	0.547623	0
1224	0.668515	0.564023	0.379055	0.678266	0.642423	0.501994	0
1225	0.620308	0.546965	0.373606	0.667936	0.590291	0.519216	0
1226	0.581324	0.572931	0.343359	0.692162	0.563749	0.534601	0
1227	0.665442	0.556799	0.376906	0.677187	0.631149	0.500775	0
1228	0.715025	0.528534	0.417506	0.639531	0.612207	0.517583	0
1229	0.625256	0.546594	0.380413	0.664811	0.613175	0.50408	0
1230	0.66898	0.543335	0.371256	0.679129	0.666513	0.476087	0
1231	0.729875	0.509086	0.401477	0.65151	0.664919	0.474282	0
1232	0.639407	0.551184	0.362268	0.679075	0.570462	0.53389	0
1233	0.695601	0.495943	0.380587	0.664587	0.63221	0.49503	0
1234	0.564457	0.566566	0.337191	0.692864	0.528878	0.55415	0
1235	0.681665	0.524751	0.424253	0.635072	0.693017	0.457586	0
1236	0.556428	0.595682	0.327578	0.70868	0.535155	0.553631	0
1237	0.669189	0.548164	0.388681	0.666609	0.666049	0.479469	0
1238	0.572498	0.567785	0.341267	0.694423	0.538425	0.550241	0
1239	0.596986	0.589043	0.32795	0.718015	0.546482	0.558018	0
1240	0.679596	0.506031	0.421271	0.623617	0.65036	0.477338	0
1241	0.630203	0.550435	0.342849	0.705793	0.593794	0.530241	0
1242	0.60904	0.590651	0.339442	0.708947	0.532794	0.564811	0
1243	0.566879	0.58097	0.341078	0.696183	0.55404	0.539413	0
1244	0.617317	0.582366	0.332907	0.716214	0.566643	0.547413	0
1245	0.6699	0.512958	0.336688	0.706602	0.569175	0.536815	0
1246	0.64672	0.546734	0.363791	0.691406	0.628254	0.507442	0
1247	0.608574	0.572541	0.334329	0.71637	0.580219	0.543085	0
1248	0.621446	0.532314	0.373943	0.666017	0.599661	0.512422	0
1249	0.589929	0.594649	0.317145	0.725771	0.548033	0.559255	0
1250	0.629417	0.561628	0.359333	0.684669	0.632574	0.500067	0
1251	0.613093	0.585359	0.332439	0.716456	0.5684	0.545883	0
1252	0.580424	0.58442	0.326555	0.705123	0.531428	0.554568	0
1253	0.609609	0.542653	0.35005	0.687328	0.572543	0.52854	0
1254	0.609935	0.576305	0.337344	0.70807	0.573242	0.541294	0
1255	0.720941	0.471899	0.400549	0.651191	0.683905	0.460777	0
1256	0.753823	0.456913	0.471213	0.584556	0.73239	0.425202	0
1257	0.60141	0.593741	0.313938	0.727596	0.540125	0.56272	0
1258	0.749413	0.504794	0.442502	0.622702	0.753164	0.421618	0
1259	0.67344	0.55562	0.386474	0.671075	0.658719	0.486542	0
1260	0.636264	0.574485	0.33218	0.717583	0.549562	0.560042	0
1261	0.653986	0.558267	0.381951	0.671184	0.650964	0.490691	0
1262	0.631939	0.574327	0.367953	0.684785	0.629728	0.506447	0
1263	0.606953	0.573595	0.333738	0.716868	0.579426	0.543417	0
1264	0.600303	0.58735	0.329451	0.716964	0.548272	0.55684	0
1265	0.614716	0.588191	0.330151	0.716704	0.536305	0.564211	0
1266	0.592966	0.546541	0.341126	0.692261	0.584535	0.523705	0
1267	0.668426	0.558394	0.356454	0.694915	0.604429	0.520806	0
1268	0.749826	0.507663	0.414285	0.647357	0.712781	0.451676	0
1269	0.608344	0.570268	0.349849	0.68606	0.574316	0.531547	0
1270	0.610377	0.541963	0.333862	0.701418	0.576794	0.528176	0
1271	0.671793	0.54717	0.374798	0.67702	0.661709	0.48224	0
1272	0.595639	0.549498	0.326292	0.706381	0.544761	0.547247	0
1273	0.616614	0.542074	0.373134	0.667973	0.610945	0.504965	0
1274	0.714183	0.510641	0.444266	0.613262	0.670137	0.467992	0
1275	0.673399	0.545836	0.373674	0.676352	0.60082	0.520073	0
1276	0.599289	0.587894	0.330688	0.71699	0.553894	0.553378	0
1277	0.617857	0.563384	0.363807	0.679554	0.609264	0.511266	0
1278	0.644067	0.530848	0.376353	0.666918	0.622811	0.498952	0
1279	0.623197	0.57203	0.349949	0.700397	0.574686	0.539461	0
1280	0.600279	0.582134	0.347587	0.697572	0.569168	0.538762	0
1281	0.641707	0.541161	0.349971	0.698851	0.600971	0.524429	0
1282	0.626532	0.578492	0.331228	0.714261	0.557141	0.55165	0
1283	0.629848	0.54874	0.34291	0.705103	0.597764	0.526571	0
1284	0.706049	0.538156	0.397395	0.662712	0.678306	0.474671	0
1285	0.628759	0.553328	0.343374	0.70712	0.605645	0.524948	0
1286	0.607212	0.575047	0.333619	0.712579	0.563077	0.547585	0
1287	0.616042	0.572264	0.346453	0.701796	0.59563	0.528758	0
1288	0.623856	0.575516	0.358913	0.693655	0.558542	0.547495	0
1289	0.60162	0.565409	0.375962	0.669064	0.576043	0.524207	0
1290	0.590322	0.57614	0.331816	0.701105	0.541069	0.548685	0
1291	0.600534	0.586136	0.338883	0.708897	0.55395	0.554173	0
1292	0.634771	0.521039	0.34266	0.691161	0.572549	0.53194	0
1293	0.71089	0.525516	0.379216	0.673639	0.643961	0.494088	0
1294	0.657932	0.532594	0.391411	0.655597	0.630969	0.49932	0
1295	0.590364	0.56931	0.343635	0.693504	0.578603	0.529443	0
1296	0.604937	0.592179	0.331728	0.715507	0.541013	0.559227	0
1297	0.748719	0.500066	0.400886	0.653466	0.67466	0.470502	0
1298	0.611292	0.582053	0.333657	0.715493	0.556896	0.552434	0
1299	0.591777	0.543995	0.323849	0.711139	0.545572	0.543528	0
1300	0.598504	0.588464	0.328666	0.717662	0.546288	0.557877	0
1301	0.701329	0.514305	0.364411	0.680165	0.644706	0.484904	0
1302	0.75359	0.499409	0.522328	0.545737	0.595923	0.520912	0
1303	0.647835	0.566737	0.384541	0.673368	0.651938	0.49011	0
1304	0.60546	0.568932	0.338001	0.698256	0.583338	0.52531	0
1305	0.675389	0.534779	0.437721	0.623278	0.68665	0.461029	0
1306	0.61945	0.537072	0.372686	0.6673	0.627442	0.49257	0
1307	0.629891	0.542785	0.374116	0.670061	0.600875	0.514074	0
1308	0.641941	0.546249	0.362349	0.683278	0.638399	0.489754	0
1309	0.605081	0.546528	0.363646	0.672197	0.564846	0.53427	0
1310	0.633223	0.544893	0.34105	0.698781	0.57419	0.52898	0
1311	0.636612	0.557404	0.386363	0.662611	0.64744	0.491314	0
1312	0.61177	0.580973	0.342893	0.705171	0.574213	0.540918	0
1313	0.647506	0.557523	0.394735	0.660831	0.671739	0.479282	0
1314	0.729287	0.477213	0.396781	0.658402	0.688067	0.455381	0
1315	0.615248	0.545758	0.365747	0.675629	0.567268	0.535425	0
1316	0.6299	0.54201	0.326382	0.718841	0.566188	0.548582	0
1317	0.635635	0.566056	0.35082	0.702126	0.610187	0.521318	0
1318	0.607298	0.583208	0.344061	0.705616	0.537765	0.56115	0
1319	0.616637	0.577742	0.335827	0.712227	0.552939	0.554736	0
1320	0.688971	0.527142	0.330719	0.707536	0.575399	0.529065	0
1321	0.63415	0.552793	0.345394	0.692967	0.600917	0.512931	0
1322	0.624353	0.560768	0.351821	0.695715	0.583287	0.535933	0
1323	0.629661	0.53368	0.372139	0.664294	0.591925	0.520118	0
1324	0.669963	0.541857	0.417836	0.638342	0.662069	0.478101	0
1325	0.706738	0.531707	0.384388	0.671645	0.666797	0.480611	0
1326	0.69552	0.522551	0.345318	0.696017	0.556122	0.54195	0
1327	0.609394	0.583508	0.340421	0.707292	0.56791	0.545038	0
1328	0.665355	0.551302	0.362819	0.687083	0.656969	0.482347	0
1329	0.645961	0.548714	0.377943	0.671397	0.590096	0.529851	0
1330	0.619273	0.549532	0.376268	0.663416	0.630357	0.492826	0
1331	0.600759	0.585159	0.355757	0.689026	0.591818	0.529672	0
1332	0.707272	0.528212	0.441663	0.621763	0.721219	0.440167	0
1333	0.595788	0.570469	0.356333	0.687691	0.570352	0.531378	0
1334	0.590809	0.584156	0.335005	0.705358	0.556004	0.543739	0
1335	0.568498	0.568166	0.340741	0.692728	0.536262	0.55184	0
1336	0.702181	0.517834	0.344646	0.697535	0.565795	0.533981	0
1337	0.633124	0.558773	0.352312	0.701543	0.60416	0.523905	0
1338	0.598544	0.570301	0.335684	0.696045	0.553356	0.543688	0
1339	0.617308	0.561578	0.356521	0.685951	0.597833	0.514935	0
1340	0.616439	0.551003	0.37807	0.663052	0.586117	0.521845	0
1341	0.624927	0.534399	0.390356	0.653477	0.643421	0.481507	0
1342	0.65145	0.507404	0.317734	0.715822	0.556176	0.538627	0
1343	0.667557	0.532605	0.368358	0.675378	0.621675	0.499517	0
1344	0.620814	0.546991	0.368863	0.674577	0.577022	0.531057	0
1345	0.691603	0.524938	0.340338	0.698192	0.566504	0.535689	0
1346	0.617195	0.543746	0.389398	0.652866	0.62085	0.497802	0
1347	0.653605	0.548536	0.402943	0.647335	0.634888	0.498853	0
1348	0.626713	0.557135	0.36133	0.680014	0.627133	0.497899	0
1349	0.695782	0.499077	0.391663	0.65326	0.647505	0.481426	0
1350	0.672155	0.560065	0.365859	0.690168	0.649283	0.497398	0
1351	0.771894	0.452564	0.396158	0.658666	0.673053	0.468551	0
1352	0.591274	0.592772	0.32593	0.719282	0.543811	0.559502	0
1353	0.574743	0.585652	0.313884	0.716223	0.533332	0.552582	0
1354	0.600299	0.57294	0.340334	0.698533	0.595809	0.521849	0
1355	0.630378	0.559945	0.377087	0.671718	0.582719	0.529154	0
1356	0.667146	0.548858	0.379901	0.669234	0.660032	0.480307	0
1357	0.676038	0.538386	0.374864	0.671951	0.662709	0.479442	0
1358	0.629045	0.572029	0.362926	0.690041	0.561945	0.545618	0
1359	0.687269	0.515972	0.379306	0.664411	0.59539	0.515943	0
1360	0.609518	0.573591	0.335006	0.71147	0.565432	0.54627	0
1361	0.686871	0.52047	0.364726	0.679277	0.609027	0.50633	0
1362	0.673202	0.540387	0.386475	0.664941	0.566173	0.538506	0
1363	0.620186	0.578543	0.341312	0.706962	0.5317	0.564254	0
1364	0.641909	0.577216	0.348832	0.700789	0.60701	0.527161	0
1365	0.710123	0.519218	0.413501	0.643803	0.698818	0.4517	0
1366	0.64472	0.576809	0.369775	0.685564	0.647392	0.5019	0
1367	0.733117	0.46958	0.448892	0.606897	0.70567	0.442732	0
1368	0.653219	0.551872	0.389332	0.666719	0.645813	0.49328	0
1369	0.644101	0.559282	0.36997	0.677871	0.645946	0.488907	0
1370	0.604811	0.582902	0.343791	0.704665	0.53658	0.560895	0
1371	0.650464	0.57117	0.378937	0.679614	0.654481	0.491736	0
1372	0.600421	0.588497	0.336041	0.714691	0.563076	0.550601	0
1373	0.572323	0.578107	0.330185	0.704913	0.551605	0.541763	0
1374	0.602516	0.589699	0.336474	0.714086	0.558083	0.552064	0
1375	0.72179	0.505166	0.387739	0.66129	0.676296	0.460912	0
1376	0.597499	0.57329	0.32854	0.713673	0.571078	0.543368	0
1377	0.631926	0.550281	0.364322	0.674882	0.608828	0.508388	0
1378	0.636533	0.550429	0.386623	0.661671	0.608035	0.509419	0
1379	0.555119	0.58555	0.330875	0.704265	0.529356	0.553888	0
1380	0.66898	0.543335	0.371256	0.679129	0.666513	0.476087	0
1381	0.606716	0.593119	0.331769	0.716661	0.540089	0.561468	0
1382	0.689708	0.540689	0.371229	0.680746	0.656497	0.483479	0
1383	0.601152	0.550822	0.354838	0.68661	0.575616	0.528167	0
1384	0.631238	0.556511	0.370095	0.674766	0.616949	0.508192	0
1385	0.665853	0.562684	0.337346	0.714154	0.548121	0.558865	0
1386	0.566838	0.578554	0.322981	0.70803	0.545396	0.545376	0
1387	0.580292	0.569798	0.323465	0.70931	0.558026	0.538005	0
1388	0.62134	0.562359	0.339635	0.709805	0.587113	0.534934	0
1389	0.607726	0.540917	0.354948	0.682134	0.557158	0.53715	0
1390	0.641352	0.546805	0.391758	0.660061	0.665816	0.476062	0
1391	0.611704	0.576432	0.345249	0.703818	0.598665	0.526799	0
1392	0.73835	0.515868	0.364493	0.692607	0.555218	0.552088	0
1393	0.616052	0.570353	0.348164	0.696977	0.597301	0.524299	0
1394	0.589364	0.595316	0.316456	0.726329	0.55065	0.558019	0
1395	0.608635	0.575976	0.346838	0.70351	0.545036	0.555764	0
1396	0.593543	0.570956	0.345458	0.695967	0.564466	0.540265	0
1397	0.622843	0.55174	0.343006	0.703006	0.585653	0.532278	0
1398	0.629768	0.563333	0.342305	0.698746	0.618677	0.509416	0
1399	0.669366	0.541959	0.370842	0.679215	0.60965	0.510752	0
1400	0.61397	0.551476	0.382607	0.663798	0.591486	0.517909	0
1401	0.757601	0.489026	0.427119	0.630254	0.74297	0.417526	0
1402	0.741572	0.458583	0.359355	0.684434	0.628919	0.497745	0
1403	0.618626	0.541842	0.374734	0.662357	0.582628	0.52481	0
1404	0.706923	0.51383	0.383574	0.664715	0.593378	0.514696	0
1405	0.632608	0.523952	0.355786	0.681478	0.558706	0.539369	0
1406	0.614747	0.557489	0.331869	0.715598	0.575417	0.543708	0
1407	0.614735	0.562702	0.355211	0.692278	0.584087	0.530389	0
1408	0.613629	0.580457	0.334397	0.714907	0.56027	0.550513	0
1409	0.603665	0.544709	0.343459	0.69334	0.593576	0.517414	0
1410	0.666734	0.561995	0.337738	0.713792	0.547347	0.559465	0
1411	0.605056	0.554305	0.375181	0.660709	0.5982	0.512872	0
1412	0.604812	0.581041	0.344367	0.697719	0.599809	0.520812	0
1413	0.626441	0.541683	0.361175	0.681231	0.612459	0.504719	0
1414	0.684409	0.501689	0.431447	0.614966	0.67516	0.464882	0
1415	0.726125	0.465413	0.354706	0.68914	0.604837	0.512933	0
1416	0.658016	0.538991	0.399601	0.653542	0.645241	0.489651	0
1417	0.570045	0.582555	0.348563	0.687414	0.52996	0.555767	0
1418	0.605433	0.577431	0.367113	0.682943	0.585371	0.528963	0
1419	0.718156	0.509139	0.360488	0.685429	0.607219	0.508754	0
1420	0.62141	0.576301	0.340531	0.703135	0.588377	0.52954	0
1421	0.681964	0.502334	0.392391	0.653555	0.686157	0.449521	0
1422	0.644672	0.537522	0.35384	0.685914	0.61967	0.498704	0
1423	0.663237	0.560514	0.364423	0.688344	0.655233	0.491564	0
1424	0.615199	0.581905	0.359259	0.690871	0.602446	0.522128	0
1425	0.643683	0.548535	0.343952	0.698453	0.60256	0.513643	0
1426	0.631812	0.540575	0.326956	0.718118	0.567372	0.547982	0
1427	0.639173	0.556849	0.366524	0.688439	0.610943	0.517638	0
1428	0.624015	0.57638	0.333221	0.711227	0.541647	0.559392	0
1429	0.559868	0.590597	0.322369	0.715112	0.541528	0.549674	0
1430	0.566921	0.584758	0.321232	0.711427	0.530495	0.553282	0
1431	0.602124	0.570844	0.352911	0.692262	0.576529	0.533774	0
1432	0.794689	0.431915	0.419091	0.633219	0.704025	0.440168	0
1433	0.724908	0.510266	0.379439	0.670115	0.641466	0.49038	0
1434	0.693539	0.524994	0.386553	0.666023	0.6602	0.474248	0
1435	0.742653	0.505408	0.440501	0.623648	0.756991	0.417635	0
1436	0.632573	0.569924	0.385244	0.668806	0.644516	0.493071	0
1437	0.714523	0.523315	0.441862	0.61931	0.66777	0.477665	0
1438	0.575633	0.571746	0.328048	0.711949	0.54407	0.550474	0
1439	0.59999	0.593162	0.312525	0.728372	0.538853	0.562251	0
1440	0.624015	0.55645	0.344144	0.705566	0.578451	0.539576	0
1441	0.660834	0.545661	0.396741	0.661301	0.649512	0.489671	0
1442	0.742941	0.469816	0.379979	0.668027	0.603658	0.513044	0
1443	0.626413	0.580623	0.347456	0.703697	0.536846	0.561905	0
1444	0.616381	0.578099	0.347588	0.701091	0.57798	0.538918	0
1445	0.734416	0.492865	0.394179	0.656272	0.599068	0.510541	0
1446	0.59175	0.546414	0.352756	0.684702	0.546405	0.546825	0
1447	0.716577	0.465627	0.43611	0.612103	0.67346	0.461235	0
1448	0.561327	0.580742	0.32001	0.713614	0.568569	0.532744	0
1449	0.704216	0.506886	0.467859	0.594372	0.710809	0.439251	0
1450	0.667343	0.557676	0.369866	0.683718	0.534103	0.559218	0
1451	0.611772	0.563781	0.329272	0.718222	0.563116	0.548761	0
1452	0.678266	0.519644	0.372921	0.672782	0.602392	0.513277	0
1453	0.577056	0.579636	0.33795	0.696822	0.553971	0.543009	0
1454	0.60589	0.549204	0.353738	0.684936	0.591263	0.519638	0
1455	0.715216	0.515621	0.432158	0.631305	0.756649	0.418056	0
1456	0.619647	0.5359	0.371735	0.667609	0.596338	0.515903	0
1457	0.591357	0.567973	0.343148	0.692394	0.551644	0.543264	0
1458	0.618233	0.544081	0.360083	0.680848	0.570279	0.53186	0
1459	0.599164	0.588766	0.334128	0.713148	0.540849	0.561804	0
1460	0.736952	0.471044	0.403413	0.648178	0.664422	0.469926	0
1461	0.661201	0.513168	0.413632	0.632078	0.613251	0.50539	0
1462	0.668197	0.523749	0.383566	0.665805	0.60998	0.507753	0
1463	0.684629	0.509174	0.416521	0.634357	0.661787	0.475358	0
1464	0.623059	0.56151	0.350857	0.696526	0.581916	0.53667	0
1465	0.626634	0.569748	0.349716	0.700848	0.577648	0.537507	0
1466	0.59746	0.567976	0.353562	0.68811	0.580398	0.526032	0
1467	0.673976	0.531541	0.339154	0.700956	0.542113	0.549659	0
1468	0.604891	0.553019	0.367843	0.673264	0.596674	0.515193	0
1469	0.634462	0.523606	0.369698	0.6691	0.575718	0.527037	0
1470	0.602357	0.560698	0.346453	0.694206	0.580525	0.52803	0
1471	0.617533	0.563408	0.342534	0.706867	0.573786	0.54279	0
1472	0.694925	0.535784	0.432742	0.629078	0.703882	0.459745	0
1473	0.572655	0.585021	0.338866	0.696995	0.562951	0.537402	0
1474	0.631103	0.571272	0.357114	0.69544	0.568569	0.540583	0
1475	0.589192	0.594907	0.31569	0.726639	0.548552	0.559114	0
1476	0.660159	0.532503	0.394281	0.657084	0.645393	0.490111	0
1477	0.586651	0.569281	0.327761	0.705591	0.521557	0.559452	0
1478	0.64257	0.56624	0.362213	0.688786	0.543692	0.555283	0
1479	0.57707	0.55894	0.332552	0.699219	0.546065	0.546097	0
1480	0.86422	0.404349	0.544201	0.521981	0.858937	0.328352	0
1481	0.601528	0.58127	0.359309	0.684416	0.543649	0.551487	0
1482	0.610045	0.547477	0.335032	0.696796	0.549673	0.545736	0
1483	0.64009	0.557782	0.384971	0.664888	0.649171	0.491271	0
1484	0.737674	0.46507	0.407037	0.638893	0.70019	0.445283	0
1485	0.849177	0.429708	0.464603	0.599911	0.681555	0.459077	0
1486	0.655277	0.538292	0.377502	0.675964	0.657573	0.487133	0
1487	0.698299	0.526509	0.370936	0.676665	0.651012	0.487382	0
1488	0.737412	0.516203	0.363865	0.693063	0.553524	0.553032	0
1489	0.600666	0.559122	0.329437	0.703245	0.575882	0.528448	0
1490	0.836132	0.424906	0.471971	0.585231	0.780016	0.386536	0
1491	0.745216	0.510209	0.421273	0.641168	0.705868	0.454598	0
1492	0.652939	0.502452	0.388494	0.651632	0.636238	0.484951	0
1493	0.660595	0.544046	0.353814	0.690055	0.544667	0.547625	0
1494	0.673224	0.549787	0.386392	0.670112	0.655718	0.488932	0
1495	0.723109	0.503099	0.464964	0.598014	0.734584	0.43025	0
1496	0.567447	0.58219	0.328837	0.708201	0.55183	0.54417	0
1497	0.597745	0.587289	0.330584	0.714276	0.562458	0.550031	0
1498	0.679272	0.551253	0.347729	0.706353	0.578441	0.538235	0
1499	0.582516	0.591582	0.320598	0.715817	0.584384	0.530065	0
1500	0.659608	0.541325	0.408286	0.64432	0.63614	0.498377	0
1501	0.677344	0.527362	0.424153	0.631245	0.622495	0.506677	0
1502	0.665272	0.527144	0.411192	0.639695	0.61359	0.509926	0
1503	0.60543	0.55696	0.329532	0.706994	0.575528	0.527652	0
1504	0.632325	0.554234	0.381888	0.663581	0.599408	0.515325	0
1505	0.573761	0.593842	0.307227	0.726177	0.532482	0.554946	0
1506	0.612816	0.581743	0.328298	0.713214	0.595394	0.523728	0
1507	0.797504	0.443452	0.395694	0.655431	0.582524	0.526828	0
1508	0.625545	0.571769	0.339839	0.70444	0.554499	0.550137	0
1509	0.604678	0.57928	0.337009	0.71344	0.563258	0.550493	0
1510	0.572104	0.569666	0.336776	0.698943	0.5537	0.539809	0
1511	0.615235	0.559213	0.331109	0.717044	0.576131	0.542566	0
1512	0.759993	0.49612	0.440092	0.618464	0.667488	0.474231	0
1513	0.678845	0.515011	0.427383	0.625445	0.683906	0.457018	0
1514	0.613954	0.582006	0.341659	0.710176	0.551263	0.553611	0
1515	0.611149	0.575702	0.358253	0.687898	0.606855	0.51831	0
1516	0.674747	0.552694	0.370143	0.682887	0.660242	0.484643	0
1517	0.663814	0.527357	0.39385	0.653487	0.648875	0.480421	0
1518	0.632278	0.548003	0.371132	0.675556	0.578652	0.53283	0
1519	0.588711	0.602911	0.319917	0.724869	0.527239	0.570316	0
1520	0.694921	0.527763	0.338154	0.704923	0.582381	0.526991	0
1521	0.632137	0.571298	0.366282	0.685947	0.634581	0.506611	0
1522	0.719986	0.470994	0.404475	0.64737	0.683465	0.460282	0
1523	0.612063	0.577122	0.375661	0.673423	0.589941	0.528314	0
1524	0.698261	0.53494	0.391696	0.66205	0.637071	0.495452	0
1525	0.625149	0.563266	0.344699	0.701223	0.610802	0.518279	0
1526	0.606482	0.553119	0.357955	0.684049	0.602877	0.511458	0
1527	0.757896	0.450833	0.385675	0.662113	0.634147	0.493416	0
1528	0.618886	0.575125	0.366524	0.683732	0.614058	0.515692	0
1529	0.61122	0.583663	0.368652	0.683163	0.621988	0.509853	0
1530	0.611994	0.582688	0.35678	0.691308	0.604417	0.521632	0
1531	0.6841	0.549141	0.392732	0.665045	0.66179	0.484278	0
1532	0.579223	0.58346	0.314351	0.715941	0.543565	0.548439	0
1533	0.638574	0.568466	0.359452	0.694737	0.578254	0.535679	0
1534	0.691884	0.539285	0.414036	0.645088	0.691916	0.46509	0
1535	0.631691	0.55955	0.351387	0.702228	0.602697	0.524829	0
1536	0.641945	0.530849	0.374895	0.670862	0.591265	0.519319	0
1537	0.704736	0.533393	0.38548	0.670197	0.697852	0.462528	0
1538	0.717957	0.520911	0.410656	0.647789	0.713564	0.445802	0
1539	0.603239	0.573236	0.329121	0.716959	0.580053	0.539771	0
1540	0.618532	0.580256	0.369806	0.683508	0.633612	0.499259	0
1541	0.58801	0.566195	0.347396	0.687767	0.563038	0.537226	0
1542	0.65347	0.529769	0.390346	0.659453	0.630562	0.497767	0
1543	0.633324	0.556921	0.384203	0.664865	0.621182	0.506818	0
1544	0.671598	0.549304	0.381112	0.671533	0.649305	0.491081	0
1545	0.597895	0.574881	0.328234	0.714546	0.569735	0.544892	0
1546	0.644478	0.56607	0.384963	0.671956	0.616737	0.51211	0
1547	0.753541	0.499859	0.41831	0.637811	0.668456	0.474486	0
1548	0.674939	0.546363	0.378126	0.674856	0.679834	0.47318	0
1549	0.599271	0.550613	0.348339	0.690003	0.565687	0.533456	0
1550	0.724934	0.502423	0.365458	0.678826	0.538167	0.548025	0
1551	0.628265	0.549995	0.389874	0.658565	0.629122	0.496289	0
1552	0.559653	0.590933	0.329179	0.705962	0.545411	0.546091	0
1553	0.606016	0.59169	0.351205	0.698183	0.571932	0.539197	0
1554	0.633144	0.569446	0.365813	0.685316	0.625629	0.507349	0
1555	0.704607	0.511125	0.418745	0.636195	0.688287	0.46736	0
1556	0.669139	0.517361	0.425448	0.624945	0.619132	0.503261	0
1557	0.589335	0.571576	0.353563	0.688991	0.553527	0.542669	0
1558	0.592276	0.562419	0.368676	0.668913	0.574111	0.529091	0
1559	0.627722	0.558547	0.349026	0.69211	0.602503	0.511634	0
1560	0.701643	0.522234	0.339173	0.701318	0.599957	0.511689	0
1561	0.857938	0.410147	0.52592	0.537955	0.793741	0.378417	0
1562	0.592183	0.593954	0.328554	0.717635	0.53174	0.567947	0
1563	0.603289	0.587445	0.332891	0.716179	0.556005	0.553153	0
1564	0.70897	0.514657	0.350962	0.694054	0.612541	0.504846	0
1565	0.629733	0.572515	0.346301	0.698135	0.61212	0.518666	0
1566	0.624477	0.575796	0.362464	0.687418	0.580232	0.533009	0
1567	0.725845	0.468825	0.406222	0.646345	0.688262	0.45809	0
1568	0.585366	0.57338	0.3402	0.695731	0.57065	0.528822	0
1569	0.601999	0.578354	0.352892	0.692753	0.607911	0.512329	0
1570	0.654221	0.546067	0.387783	0.666818	0.630514	0.507174	0
1571	0.608462	0.579754	0.332439	0.713948	0.582867	0.537196	0
1572	0.633223	0.570353	0.355728	0.695207	0.584731	0.531997	0
1573	0.625431	0.549912	0.362041	0.680448	0.595135	0.514362	0
1574	0.638597	0.575534	0.3413	0.709271	0.539664	0.560566	0
1575	0.631604	0.574209	0.369786	0.683273	0.633698	0.504962	0
1576	0.890167	0.407497	0.553516	0.522748	0.889316	0.314406	0
1577	0.609854	0.577773	0.358625	0.689692	0.592264	0.526049	0
1578	0.594673	0.569229	0.35276	0.688808	0.573249	0.532003	0
1579	0.588527	0.562341	0.336265	0.703562	0.573927	0.527471	0
1580	0.62409	0.573013	0.339501	0.704924	0.554981	0.549566	0
1581	0.625634	0.576914	0.344884	0.704697	0.535075	0.563053	0
1582	0.707643	0.484612	0.456338	0.592068	0.661018	0.470626	0
1583	0.661645	0.558989	0.370285	0.685413	0.544395	0.554034	0
1584	0.644957	0.548456	0.377357	0.673844	0.618157	0.51069	0
1585	0.684801	0.539351	0.390594	0.662924	0.64565	0.490336	0
1586	0.667539	0.557462	0.370002	0.683589	0.534714	0.559566	0
1587	0.639518	0.548996	0.378097	0.669555	0.628647	0.495401	0
1588	0.655045	0.543843	0.402331	0.652448	0.644332	0.491036	0
1589	0.64719	0.56819	0.332149	0.714728	0.536557	0.563652	0
1590	0.702819	0.493608	0.421196	0.632035	0.628784	0.500124	0
1591	0.634247	0.547791	0.378837	0.667478	0.631423	0.495817	0
1592	0.611738	0.59016	0.328867	0.717923	0.535972	0.56406	0
1593	0.619673	0.534454	0.343099	0.694205	0.601602	0.510609	0
1594	0.636262	0.546346	0.395808	0.652854	0.599458	0.517358	0
1595	0.710484	0.52412	0.431079	0.629906	0.637346	0.490144	0
1596	0.604567	0.537132	0.329541	0.701999	0.566232	0.532609	0
1597	0.582529	0.574459	0.358768	0.681569	0.573432	0.528646	0
1598	0.588867	0.566424	0.33593	0.700764	0.57489	0.52773	0
1599	0.640608	0.563168	0.395767	0.655687	0.578511	0.532517	0
1600	0.609956	0.577479	0.346663	0.697562	0.613011	0.515258	0
1601	0.642032	0.570065	0.381661	0.673273	0.619049	0.510294	0
1602	0.644378	0.566778	0.343831	0.708676	0.563501	0.549049	0
1603	0.656013	0.556563	0.369094	0.68177	0.538316	0.556569	0
1604	0.728477	0.518385	0.370856	0.684195	0.547939	0.553969	0
1605	0.682416	0.52152	0.421392	0.634385	0.67279	0.473253	0
1606	0.594787	0.578798	0.328389	0.707458	0.578048	0.530267	0
1607	0.663677	0.560227	0.368126	0.685089	0.652807	0.49032	0
1608	0.602524	0.57641	0.369982	0.676158	0.605188	0.514117	0
1609	0.615961	0.564541	0.341905	0.707383	0.572915	0.543401	0
1610	0.601059	0.57239	0.364759	0.68024	0.600559	0.515728	0
1611	0.640974	0.525697	0.370633	0.67149	0.587712	0.521708	0
1612	0.640712	0.555828	0.367073	0.687939	0.612087	0.516942	0
1613	0.60117	0.572634	0.343994	0.690935	0.557023	0.540794	0
1614	0.637319	0.542693	0.397439	0.648832	0.613799	0.505656	0
1615	0.616226	0.556523	0.33148	0.716007	0.577264	0.542416	0
1616	0.638802	0.543379	0.389898	0.661595	0.636847	0.491994	0
1617	0.710308	0.513856	0.348309	0.693372	0.571125	0.529688	0
1618	0.654911	0.523258	0.359016	0.683501	0.630327	0.495898	0
1619	0.652375	0.536277	0.387714	0.659271	0.632428	0.501831	0
1620	0.632184	0.565363	0.352846	0.69248	0.597179	0.522649	0
1621	0.680672	0.50386	0.378262	0.671799	0.624176	0.503093	0
1622	0.624504	0.579809	0.330549	0.714834	0.55477	0.553145	0
1623	0.588692	0.596369	0.326158	0.719923	0.530201	0.568812	0
1624	0.587555	0.565247	0.342494	0.693431	0.550956	0.540955	0
1625	0.581558	0.584489	0.332416	0.703159	0.569177	0.534812	0
1626	0.609036	0.57228	0.335123	0.71571	0.580566	0.54292	0
1627	0.70711	0.491549	0.384334	0.660266	0.646004	0.482367	0
1628	0.602127	0.576107	0.332141	0.715435	0.576606	0.542565	0
1629	0.656332	0.52257	0.406494	0.636383	0.627658	0.492379	0
1630	0.601191	0.588787	0.331891	0.717066	0.55492	0.55369	0
1631	0.595869	0.558868	0.342812	0.69786	0.571468	0.533055	0
1632	0.75706	0.505534	0.391753	0.6686	0.676365	0.472856	0
1633	0.602595	0.569968	0.334339	0.697379	0.531424	0.552614	0
1634	0.715582	0.519296	0.428314	0.633003	0.701176	0.454116	0
1635	0.677485	0.497384	0.40701	0.639328	0.634588	0.48963	0
1636	0.683194	0.549957	0.360137	0.693576	0.532146	0.56255	0
1637	0.650367	0.539169	0.403947	0.645712	0.629064	0.497023	0
1638	0.619262	0.567891	0.334124	0.700849	0.575336	0.531825	0
1639	0.682481	0.523619	0.379727	0.668401	0.659437	0.480865	0
1640	0.686523	0.524561	0.439629	0.618901	0.669832	0.472527	0
1641	0.636424	0.56702	0.337833	0.704679	0.605147	0.517259	0
1642	0.628991	0.569105	0.35918	0.692692	0.559972	0.548454	0
1643	0.597268	0.576899	0.355198	0.688697	0.603973	0.509391	0
1644	0.627139	0.579972	0.34783	0.703267	0.538526	0.56083	0
1645	0.696904	0.511877	0.44431	0.613133	0.735964	0.423181	0
1646	0.693309	0.524131	0.328911	0.70785	0.526059	0.558117	0
1647	0.717541	0.518392	0.463084	0.602292	0.771681	0.404355	0
1648	0.662423	0.552349	0.387325	0.667437	0.598822	0.52249	0
1649	0.624351	0.554044	0.337676	0.701848	0.589318	0.520965	0
1650	0.66953	0.543656	0.403463	0.650817	0.625853	0.502145	0
1651	0.654409	0.520401	0.402661	0.647341	0.618164	0.50188	0
1652	0.719385	0.523841	0.418065	0.644519	0.738822	0.433616	0
1653	0.595276	0.596265	0.320622	0.725328	0.53803	0.563067	0
1654	0.573534	0.57791	0.344674	0.691181	0.550063	0.542888	0
1655	0.665319	0.558861	0.365936	0.686882	0.614006	0.510628	0
1656	0.656436	0.552922	0.38918	0.663291	0.619119	0.508154	0
1657	0.631914	0.549555	0.357793	0.683581	0.563734	0.53795	0
1658	0.613703	0.53936	0.357559	0.682566	0.603734	0.512344	0
1659	0.588211	0.561669	0.354961	0.676323	0.587043	0.520886	0
1660	0.638968	0.548379	0.358949	0.692401	0.605021	0.521849	0
1661	0.604786	0.586426	0.337942	0.709465	0.566131	0.545748	0
1662	0.613563	0.578994	0.349777	0.700078	0.54451	0.556996	0
1663	0.58233	0.577945	0.348914	0.686271	0.560224	0.53947	0
1664	0.610545	0.582766	0.34079	0.707278	0.567975	0.544888	0
1665	0.580569	0.579525	0.334935	0.705269	0.565558	0.534385	0
1666	0.659066	0.551268	0.356006	0.689324	0.63261	0.498967	0
1667	0.69269	0.523076	0.40642	0.651059	0.669724	0.482217	0
1668	0.640596	0.549479	0.383254	0.663495	0.603233	0.518814	0
1669	0.635016	0.545489	0.37393	0.672531	0.579109	0.533075	0
1670	0.615854	0.571126	0.366509	0.678946	0.60628	0.514075	0
1671	0.703336	0.528411	0.457022	0.610201	0.765482	0.407352	0
1672	0.649758	0.561365	0.353252	0.693006	0.572489	0.535428	0
1673	0.659812	0.52871	0.404016	0.645564	0.648317	0.488772	0
1674	0.629225	0.531703	0.385383	0.655713	0.59027	0.515725	0
1675	0.611928	0.566469	0.351955	0.684254	0.563479	0.537011	0
1676	0.688846	0.543051	0.385474	0.669841	0.658851	0.490476	0
1677	0.635846	0.553397	0.374247	0.674321	0.615003	0.511629	0
1678	0.616909	0.58308	0.35879	0.692975	0.601127	0.524006	0
1679	0.571468	0.583017	0.327629	0.704886	0.539238	0.54803	0
1680	0.589148	0.561937	0.35704	0.677844	0.573224	0.527825	0
1681	0.867253	0.416011	0.537725	0.532279	0.83517	0.3521	0
1682	0.658656	0.536536	0.379196	0.674695	0.655473	0.488741	0
1683	0.620847	0.564019	0.368376	0.675623	0.619658	0.503936	0
1684	0.670858	0.542993	0.383225	0.668077	0.627456	0.49958	0
1685	0.734405	0.518543	0.361164	0.695683	0.553659	0.552513	0
1686	0.685824	0.550113	0.363478	0.691783	0.529583	0.565457	0
1687	0.654742	0.555976	0.384308	0.667189	0.65309	0.484742	0
1688	0.686478	0.540845	0.36686	0.683605	0.640099	0.493411	0
1689	0.647097	0.551822	0.397578	0.657073	0.644409	0.496136	0
1690	0.631617	0.538398	0.377671	0.665928	0.616195	0.505999	0
1691	0.653044	0.561938	0.376329	0.674931	0.665168	0.482158	0
1692	0.701548	0.542279	0.411812	0.651154	0.650478	0.491401	0
1693	0.618742	0.539674	0.339776	0.697997	0.550513	0.547868	0
1694	0.670728	0.492329	0.413462	0.630343	0.628631	0.490906	0
1695	0.637396	0.55264	0.362714	0.686789	0.610426	0.51509	0
1696	0.617852	0.550392	0.356865	0.679357	0.561755	0.534555	0
1697	0.623969	0.571306	0.351698	0.692016	0.618392	0.505416	0
1698	0.5631	0.584391	0.319841	0.711791	0.528178	0.556044	0
1699	0.599431	0.58784	0.32895	0.717418	0.54763	0.557078	0
1700	0.654152	0.559149	0.384641	0.671851	0.62926	0.505328	0
1701	0.612309	0.543239	0.376175	0.66515	0.614104	0.501781	0
1702	0.602326	0.552591	0.324487	0.710527	0.561655	0.538596	0
1703	0.696052	0.534232	0.374814	0.676452	0.664907	0.475219	0
1704	0.587489	0.568722	0.348339	0.689848	0.573957	0.52989	0
1705	0.601478	0.565731	0.369119	0.67244	0.570194	0.534023	0
1706	0.614344	0.549698	0.344623	0.69355	0.600843	0.510689	0
1707	0.678131	0.550187	0.384459	0.673324	0.662321	0.48056	0
1708	0.623349	0.54535	0.349548	0.689394	0.605261	0.508904	0
1709	0.61077	0.564813	0.328981	0.707443	0.57425	0.532706	0
1710	0.661099	0.534203	0.390513	0.66165	0.606876	0.51637	0
1711	0.588162	0.589173	0.318797	0.725721	0.55064	0.55928	0
1712	0.602482	0.579021	0.350109	0.69633	0.573203	0.537019	0
1713	0.580071	0.569446	0.347823	0.69281	0.549279	0.544932	0
1714	0.681919	0.549358	0.383616	0.673617	0.668039	0.482233	0
1715	0.611115	0.590522	0.334082	0.712007	0.594426	0.529447	0
1716	0.597157	0.588596	0.350105	0.696099	0.595663	0.522361	0
1717	0.632054	0.56801	0.352617	0.69155	0.616659	0.509385	0
1718	0.639052	0.566044	0.379772	0.674679	0.631956	0.506558	0
1719	0.608882	0.588398	0.31376	0.728634	0.547945	0.559132	0
1720	0.702635	0.487021	0.428963	0.619722	0.72453	0.423869	0
1721	0.72895	0.498441	0.362823	0.680776	0.536671	0.552437	0
1722	0.646747	0.552411	0.396221	0.65861	0.629869	0.501585	0
1723	0.591697	0.570059	0.342748	0.685824	0.513508	0.560286	0
1724	0.5993	0.588112	0.33458	0.712315	0.551929	0.556747	0
1725	0.706185	0.532066	0.427862	0.63448	0.722403	0.442305	0
1726	0.676908	0.535968	0.4185	0.638635	0.650779	0.4882	0
1727	0.661857	0.516419	0.403546	0.639777	0.608535	0.511069	0
1728	0.594864	0.546415	0.340917	0.697564	0.551458	0.54159	0
1729	0.661809	0.564249	0.333929	0.714845	0.527862	0.568493	0
1730	0.676757	0.526224	0.413703	0.641829	0.661281	0.480026	0
1731	0.636392	0.546996	0.386796	0.658843	0.589788	0.521121	0
1732	0.702706	0.537037	0.383405	0.673319	0.66827	0.481595	0
1733	0.648115	0.546028	0.364875	0.6905	0.630011	0.506361	0
1734	0.631121	0.572343	0.346977	0.699794	0.549869	0.549813	0
1735	0.627553	0.546863	0.36209	0.679612	0.592318	0.516602	0
1736	0.636256	0.542594	0.349316	0.691155	0.566681	0.53808	0
1737	0.588829	0.547926	0.323205	0.710307	0.533752	0.550534	0
1738	0.649302	0.553503	0.333482	0.708323	0.594757	0.521895	0
1739	0.618172	0.568798	0.34831	0.696684	0.600585	0.521468	0
1740	0.668213	0.525967	0.356899	0.685155	0.599405	0.513646	0
1741	0.64259	0.533524	0.376741	0.667905	0.617388	0.50647	0
1742	0.589549	0.548162	0.342598	0.692003	0.561749	0.53551	0
1743	0.705255	0.488538	0.368251	0.676961	0.635139	0.489029	0
1744	0.679889	0.536176	0.400722	0.653307	0.666121	0.478086	0
1745	0.623074	0.584002	0.341476	0.707896	0.531961	0.562501	0
1746	0.618383	0.57452	0.335543	0.711019	0.561195	0.547915	0
1747	0.766929	0.443748	0.495241	0.564105	0.746759	0.413417	0
1748	0.664445	0.55125	0.387696	0.667332	0.60188	0.520654	0
1749	0.633111	0.57025	0.360277	0.692065	0.645738	0.498915	0
1750	0.684169	0.532516	0.32974	0.71197	0.576145	0.530351	0
1751	0.664329	0.536712	0.337353	0.702815	0.572347	0.534295	0
1752	0.606558	0.595567	0.319341	0.726421	0.534665	0.565268	0
1753	0.66006	0.543747	0.401472	0.653059	0.665946	0.478745	0
1754	0.602453	0.59145	0.330584	0.718341	0.555391	0.557038	0
1755	0.597658	0.554881	0.344145	0.694274	0.577953	0.526215	0
1756	0.589922	0.570159	0.349054	0.689009	0.583729	0.522295	0
1757	0.619465	0.585952	0.341157	0.707479	0.529226	0.563926	0
1758	0.603555	0.552223	0.336009	0.705799	0.582211	0.527593	0
1759	0.681743	0.535684	0.32818	0.713147	0.551681	0.545384	0
1760	0.637392	0.572148	0.373647	0.681952	0.643772	0.503505	0
1761	0.670859	0.562124	0.377157	0.679942	0.662184	0.489411	0
1762	0.608849	0.547391	0.368739	0.672624	0.597937	0.513108	0
1763	0.591143	0.546215	0.32247	0.708367	0.564572	0.534155	0
1764	0.644312	0.546334	0.355196	0.68917	0.577516	0.526976	0
1765	0.621708	0.540459	0.360559	0.679591	0.595388	0.514831	0
1766	0.648749	0.519175	0.386985	0.654832	0.616796	0.499459	0
1767	0.657328	0.547063	0.410012	0.643289	0.660242	0.481867	0
1768	0.677078	0.541005	0.418736	0.640913	0.696184	0.458939	0
1769	0.587489	0.551909	0.319289	0.71603	0.548184	0.548326	0
1770	0.649803	0.560077	0.389872	0.665041	0.63556	0.498638	0
1771	0.718686	0.533102	0.407876	0.654953	0.628241	0.505047	0
1772	0.615453	0.557585	0.360579	0.685049	0.603029	0.508268	0
1773	0.592269	0.574457	0.339775	0.702336	0.572797	0.531301	0
1774	0.664508	0.525708	0.387489	0.6598	0.6185	0.509741	0
1775	0.613854	0.533335	0.344497	0.691162	0.580923	0.523483	0
1776	0.64821	0.557418	0.391084	0.663065	0.675918	0.469363	0
1777	0.655782	0.518556	0.403113	0.638138	0.640147	0.484774	0
1778	0.571711	0.568123	0.322642	0.711812	0.543007	0.548571	0
1779	0.61823	0.570677	0.363268	0.683892	0.607496	0.512627	0
1780	0.5828	0.568557	0.328978	0.703533	0.544189	0.549488	0
1781	0.637818	0.546019	0.396021	0.648468	0.623006	0.49583	0
1782	0.615239	0.572808	0.340424	0.705362	0.577404	0.538969	0
1783	0.66749	0.561615	0.338179	0.713411	0.550209	0.557595	0
1784	0.688696	0.534585	0.402907	0.651559	0.701173	0.452784	0
1785	0.620227	0.560112	0.346157	0.688324	0.559647	0.537145	0
1786	0.658162	0.556884	0.393207	0.663543	0.668621	0.479958	0
1787	0.682792	0.529757	0.404553	0.649045	0.716907	0.439362	0
1788	0.586865	0.561027	0.354849	0.678585	0.562972	0.535352	0
1789	0.596102	0.588369	0.329661	0.715106	0.561917	0.550251	0
1790	0.613494	0.586519	0.333196	0.712483	0.534417	0.564376	0
1791	0.603513	0.573145	0.355265	0.689414	0.59591	0.523264	0
1792	0.613259	0.582238	0.341467	0.709871	0.54864	0.555594	0
1793	0.718536	0.53056	0.390015	0.670136	0.66377	0.484929	0
1794	0.592324	0.562215	0.347301	0.692325	0.569885	0.53209	0
1795	0.705395	0.531938	0.404232	0.655303	0.690618	0.462972	0
1796	0.655287	0.536571	0.415901	0.636764	0.630927	0.495554	0
1797	0.687694	0.534458	0.410625	0.644047	0.606415	0.51153	0
1798	0.654604	0.542222	0.388741	0.664224	0.634247	0.499597	0
1799	0.632183	0.563723	0.368109	0.681252	0.598014	0.518869	0
1800	0.676218	0.53761	0.416545	0.63941	0.687664	0.46334	0
1801	0.644634	0.518967	0.37699	0.66383	0.596822	0.511175	0
1802	0.633115	0.568728	0.385032	0.668893	0.581982	0.527085	0
1803	0.578479	0.572894	0.342323	0.691988	0.538298	0.549772	0
1804	0.667327	0.534302	0.433955	0.623106	0.605862	0.512695	0
1805	0.615018	0.563117	0.34366	0.704844	0.57404	0.541804	0
1806	0.604172	0.577876	0.337439	0.704063	0.586995	0.527892	0
1807	0.729819	0.512249	0.418495	0.641219	0.741697	0.428515	0
1808	0.770354	0.448629	0.40467	0.646356	0.680677	0.461305	0
1809	0.612054	0.548825	0.361692	0.678843	0.566997	0.53415	0
1810	0.643203	0.549154	0.389916	0.66225	0.600135	0.518835	0
1811	0.602822	0.587707	0.332107	0.716939	0.555439	0.553529	0
1812	0.704103	0.46534	0.427876	0.615767	0.677507	0.456054	0
1813	0.581354	0.583959	0.320209	0.712009	0.560521	0.541157	0
1814	0.684042	0.546706	0.351395	0.702426	0.574344	0.540889	0
1815	0.77571	0.493035	0.409097	0.653214	0.684441	0.466778	0
1816	0.62914	0.571299	0.367748	0.684702	0.635383	0.499585	0
1817	0.67076	0.548845	0.388856	0.667308	0.607006	0.518455	0
1818	0.577309	0.577709	0.332066	0.699677	0.556659	0.536939	0
1819	0.614693	0.58607	0.334	0.709367	0.588197	0.531847	0
1820	0.623316	0.546834	0.394298	0.649516	0.645764	0.478367	0
1821	0.694927	0.54108	0.356612	0.696956	0.544499	0.556454	0
1822	0.731902	0.519536	0.406084	0.653871	0.721178	0.441864	0
1823	0.637607	0.567826	0.358989	0.689371	0.619552	0.508822	0
1824	0.57527	0.58497	0.332732	0.709808	0.550874	0.545454	0
1825	0.709032	0.521902	0.424202	0.633121	0.704501	0.455502	0
1826	0.670648	0.556185	0.386904	0.669371	0.660504	0.489437	0
1827	0.645114	0.547444	0.392991	0.657602	0.635012	0.494535	0
1828	0.664358	0.559481	0.365404	0.687365	0.61339	0.510919	0
1829	0.619631	0.555738	0.312279	0.71743	0.534929	0.550756	0
1830	0.62438	0.563334	0.3655	0.68033	0.629047	0.501782	0
1831	0.608374	0.581006	0.345864	0.701221	0.56825	0.543519	0
1832	0.617237	0.554825	0.367914	0.678541	0.602637	0.518046	0
1833	0.594642	0.596114	0.311668	0.728658	0.536801	0.56327	0
1834	0.757422	0.507713	0.386994	0.673323	0.662655	0.48621	0
1835	0.615243	0.571862	0.370669	0.679341	0.630857	0.499476	0
1836	0.721101	0.525955	0.364773	0.688386	0.615226	0.51338	0
1837	0.72922	0.516093	0.366978	0.687012	0.559628	0.544891	0
1838	0.649304	0.544445	0.373499	0.678045	0.595481	0.527943	0
1839	0.688274	0.520662	0.451075	0.609517	0.635533	0.49714	0
1840	0.613282	0.545313	0.369563	0.673037	0.598282	0.511436	0
1841	0.635635	0.566056	0.35082	0.702126	0.610187	0.521318	0
1842	0.603378	0.55078	0.365064	0.676793	0.608248	0.508018	0
1843	0.614031	0.569625	0.351349	0.699194	0.600237	0.520641	0
1844	0.57727	0.576062	0.333624	0.705513	0.565428	0.535637	0
1845	0.612543	0.556448	0.346337	0.695951	0.57245	0.533532	0
1846	0.640209	0.560318	0.372394	0.675799	0.639686	0.495028	0
1847	0.742619	0.486931	0.486252	0.571427	0.729731	0.428024	0
1848	0.63182	0.554046	0.344212	0.69711	0.589246	0.520701	0
1849	0.608659	0.558357	0.364204	0.676048	0.583683	0.526164	0
1850	0.657094	0.538459	0.41669	0.638513	0.650945	0.483196	0
1851	0.60891	0.591988	0.332611	0.716113	0.541306	0.561169	0
1852	0.668972	0.528756	0.393801	0.656889	0.622219	0.504462	0
1853	0.662209	0.551302	0.399675	0.655715	0.706941	0.45306	0
1854	0.614356	0.576392	0.334462	0.713277	0.578482	0.542736	0
1855	0.660651	0.550762	0.362834	0.682641	0.625733	0.50212	0
1856	0.60778	0.541438	0.338355	0.698474	0.582152	0.524233	0
1857	0.637241	0.57306	0.355257	0.695659	0.621482	0.508302	0
1858	0.627585	0.55102	0.361399	0.680836	0.590621	0.517109	0
1859	0.595748	0.594105	0.333755	0.7164	0.5529	0.554822	0
1860	0.679643	0.507655	0.405847	0.648012	0.648448	0.481061	0
1861	0.634491	0.547654	0.344988	0.70397	0.59897	0.527007	0
1862	0.665317	0.538841	0.393714	0.660076	0.65081	0.478905	0
1863	0.608137	0.574651	0.334316	0.712115	0.564814	0.546402	0
1864	0.702975	0.52345	0.436092	0.623111	0.663961	0.474403	0
1865	0.639191	0.543656	0.409735	0.642543	0.598899	0.51194	0
1866	0.687621	0.533004	0.390891	0.661259	0.647193	0.489265	0
1867	0.688372	0.530812	0.412646	0.640858	0.720327	0.441196	0
1868	0.65598	0.554919	0.372982	0.677901	0.622585	0.503164	0
1869	0.627822	0.533063	0.390075	0.653738	0.630198	0.493783	0
1870	0.610818	0.581684	0.342625	0.705433	0.574199	0.54098	0
1871	0.652624	0.544702	0.366533	0.689837	0.633523	0.504777	0
1872	0.598957	0.58891	0.343428	0.703303	0.59875	0.526924	0
1873	0.618336	0.562577	0.345661	0.700576	0.584757	0.533302	0
1874	0.579808	0.578289	0.342712	0.696386	0.554019	0.544387	0
1875	0.612288	0.551079	0.344682	0.692297	0.574574	0.530829	0
1876	0.679826	0.544483	0.37036	0.680168	0.674546	0.472386	0
1877	0.700854	0.535941	0.415089	0.645231	0.651686	0.489011	0
1878	0.606859	0.529669	0.328773	0.702916	0.572482	0.529966	0
1879	0.592944	0.597744	0.313449	0.730677	0.53504	0.56576	0
1880	0.607343	0.582514	0.334713	0.713578	0.556951	0.551456	0
1881	0.628246	0.540949	0.393558	0.649977	0.64258	0.483178	0
1882	0.687391	0.52895	0.343631	0.697287	0.540328	0.551539	0
1883	0.553085	0.593951	0.301618	0.72586	0.536649	0.547786	0
1884	0.686381	0.532925	0.343143	0.699366	0.530172	0.555524	0
1885	0.640642	0.563042	0.367787	0.68819	0.592306	0.530085	0
1886	0.740894	0.502764	0.469406	0.597806	0.744089	0.422507	0
1887	0.708117	0.478774	0.412732	0.636948	0.671025	0.467142	0
1888	0.651883	0.545561	0.394146	0.654983	0.608167	0.515172	0
1889	0.640154	0.567661	0.360638	0.690032	0.542694	0.555588	0
1890	0.648634	0.552071	0.350077	0.691876	0.630396	0.500738	0
1891	0.576878	0.582891	0.313768	0.718273	0.554461	0.541416	0
1892	0.569227	0.587121	0.338384	0.696535	0.550211	0.543561	0
1893	0.653437	0.529459	0.386669	0.661926	0.563598	0.541892	0
1894	0.597862	0.588706	0.318882	0.726269	0.556234	0.558076	0
1895	0.634095	0.558329	0.352762	0.701069	0.603611	0.524619	0
1896	0.679072	0.519874	0.422991	0.632781	0.682928	0.463127	0
1897	0.664178	0.54339	0.382631	0.667453	0.661078	0.479138	0
1898	0.588379	0.600758	0.311498	0.732382	0.532849	0.566501	0
1899	0.60811	0.558353	0.335556	0.698853	0.579269	0.52777	0
1900	0.633012	0.545825	0.340306	0.706815	0.614698	0.51884	0
1901	0.611685	0.580453	0.349017	0.700944	0.543862	0.557231	0
1902	0.650782	0.567346	0.351002	0.698806	0.620304	0.511766	0
1903	0.700604	0.522918	0.439522	0.61775	0.631521	0.498564	0
1904	0.626413	0.580623	0.347456	0.703697	0.536846	0.561905	0
1905	0.634638	0.524164	0.390341	0.653357	0.60873	0.505424	0
1906	0.602975	0.586787	0.337004	0.713934	0.564947	0.549581	0
1907	0.608301	0.578108	0.339415	0.709379	0.568823	0.545153	0
1908	0.617044	0.586577	0.331869	0.715051	0.536003	0.564693	0
1909	0.636796	0.565243	0.346076	0.699511	0.599047	0.515839	0
1910	0.637206	0.552697	0.362455	0.686958	0.609789	0.515478	0
1911	0.592423	0.598141	0.313345	0.730787	0.534811	0.565898	0
1912	0.621481	0.534957	0.368967	0.668644	0.591646	0.515194	0
1913	0.613765	0.575121	0.346636	0.70264	0.600301	0.525713	0
1914	0.581769	0.579891	0.354302	0.681764	0.54884	0.54553	0
1915	0.656216	0.55293	0.347914	0.695835	0.632249	0.499891	0
1916	0.675961	0.552041	0.385055	0.670549	0.646081	0.493694	0
1917	0.681777	0.549912	0.393407	0.664817	0.647294	0.490201	0
1918	0.612449	0.574638	0.338526	0.707048	0.574373	0.540737	0
1919	0.668652	0.534512	0.385319	0.660679	0.669387	0.468759	0
1920	0.657717	0.538354	0.417482	0.634605	0.627313	0.502474	0
1921	0.632326	0.542315	0.388479	0.656402	0.609343	0.507789	0
1922	0.612092	0.548649	0.365057	0.676218	0.593123	0.517898	0
1923	0.63863	0.545023	0.345477	0.698005	0.577586	0.52733	0
1924	0.695027	0.516452	0.363187	0.681414	0.621473	0.498295	0
1925	0.622759	0.542849	0.386031	0.653647	0.615738	0.503656	0
1926	0.679944	0.550639	0.347837	0.706082	0.577551	0.539184	0
1927	0.612718	0.575209	0.342069	0.706973	0.570114	0.544806	0
1928	0.648968	0.569022	0.333987	0.71425	0.536174	0.564463	0
1929	0.604252	0.542243	0.362078	0.675725	0.558086	0.538137	0
1930	0.640302	0.537324	0.382758	0.657923	0.624741	0.499638	0
1931	0.608345	0.578019	0.338853	0.709854	0.568078	0.54566	0
1932	0.615707	0.583608	0.348501	0.699114	0.563246	0.543812	0
1933	0.654297	0.54569	0.41213	0.642433	0.593044	0.521459	0
1934	0.618396	0.564254	0.337373	0.711891	0.584512	0.536553	0
1935	0.748465	0.506208	0.375632	0.681598	0.570982	0.539714	0
1936	0.614185	0.573346	0.339148	0.706574	0.574448	0.540525	0
1937	0.685685	0.526002	0.369155	0.674109	0.560464	0.539851	0
1938	0.562032	0.587645	0.322089	0.711046	0.542676	0.547237	0
1939	0.652385	0.53885	0.375652	0.67674	0.651377	0.49092	0
1940	0.704152	0.526192	0.372971	0.676143	0.624399	0.506228	0
1941	0.716326	0.507972	0.459615	0.604429	0.741635	0.42677	0
1942	0.617007	0.565944	0.363337	0.68091	0.612912	0.509665	0
1943	0.597116	0.595296	0.322407	0.72311	0.536834	0.564723	0
1944	0.669445	0.521726	0.418523	0.632768	0.627201	0.498973	0
1945	0.657776	0.565119	0.333028	0.714442	0.524607	0.569156	0
1946	0.684672	0.528677	0.383525	0.662775	0.661607	0.478743	0
1947	0.614861	0.557722	0.332162	0.71529	0.580222	0.538668	0
1948	0.649787	0.567684	0.333532	0.715863	0.537339	0.561257	0
1949	0.602878	0.56581	0.365211	0.678019	0.571143	0.532764	0
1950	0.626591	0.550822	0.360826	0.676557	0.588648	0.517961	0
1951	0.665345	0.538889	0.40531	0.649978	0.674226	0.472872	0
1952	0.738751	0.500079	0.405183	0.64804	0.664266	0.471651	0
1953	0.671507	0.505899	0.397948	0.648299	0.594992	0.519291	0
1954	0.655797	0.564636	0.371317	0.684063	0.648656	0.494641	0
1955	0.676268	0.486067	0.373839	0.664499	0.620862	0.496944	0
1956	0.660115	0.567417	0.377953	0.68143	0.649204	0.495007	0
1957	0.711658	0.5051	0.370638	0.672265	0.577763	0.526589	0
1958	0.731418	0.491106	0.387345	0.662414	0.603527	0.511101	0
1959	0.600873	0.563955	0.375219	0.665748	0.601568	0.511568	0
1960	0.678014	0.539256	0.406665	0.650997	0.682612	0.467307	0
1961	0.644668	0.538084	0.391388	0.656585	0.637007	0.49386	0
1962	0.761744	0.499194	0.456626	0.612643	0.749954	0.422332	0
1963	0.600421	0.588497	0.336041	0.714691	0.563076	0.550601	0
1964	0.633749	0.544355	0.338811	0.697922	0.570769	0.532181	0
1965	0.61259	0.578785	0.335358	0.706783	0.605438	0.518413	0
1966	0.596272	0.589689	0.333096	0.71317	0.549254	0.557839	0
1967	0.672617	0.561954	0.348601	0.704937	0.607263	0.526713	0
1968	0.724548	0.512362	0.473353	0.592284	0.757657	0.412839	0
1969	0.663179	0.558775	0.364708	0.687775	0.532251	0.560912	0
1970	0.697742	0.539543	0.386685	0.670053	0.683111	0.469887	0
1971	0.627286	0.536013	0.332583	0.706016	0.572508	0.532952	0
1972	0.598554	0.586497	0.328993	0.716674	0.549528	0.555362	0
1973	0.641374	0.55764	0.36177	0.683966	0.624909	0.501459	0
1974	0.592144	0.569062	0.329591	0.706344	0.566772	0.534358	0
1975	0.690387	0.529888	0.381081	0.667021	0.6229	0.501743	0
1976	0.645845	0.547258	0.38504	0.663979	0.626927	0.49668	0
1977	0.606603	0.544443	0.346616	0.692262	0.604513	0.509522	0
1978	0.609756	0.589788	0.312468	0.730929	0.547	0.561287	0
1979	0.609682	0.542316	0.360984	0.675716	0.569533	0.530992	0
1980	0.743017	0.519413	0.417544	0.64783	0.735591	0.437815	0
1981	0.656349	0.556349	0.375017	0.674539	0.636683	0.496897	0
1982	0.66558	0.509386	0.365369	0.674045	0.627358	0.494112	0
1983	0.624746	0.574902	0.359457	0.693193	0.559595	0.546823	0
1984	0.594274	0.562892	0.330039	0.703069	0.557487	0.541285	0
1985	0.612759	0.578823	0.336081	0.711715	0.581256	0.539616	0
1986	0.588302	0.56672	0.362991	0.675613	0.559542	0.537084	0
1987	0.599553	0.5639	0.328608	0.707288	0.560673	0.541047	0
1988	0.591585	0.569282	0.323925	0.709971	0.55907	0.541489	0
1989	0.665736	0.55381	0.368457	0.681719	0.632513	0.502378	0
1990	0.64935	0.553596	0.393701	0.658249	0.650611	0.491692	0
1991	0.720363	0.51065	0.362372	0.685428	0.601998	0.511244	0
1992	0.588118	0.585028	0.342728	0.700381	0.585565	0.531689	0
1993	0.61422	0.564024	0.331281	0.716941	0.560341	0.551785	0
1994	0.615248	0.57387	0.347459	0.701673	0.599461	0.526607	0
1995	0.593242	0.563021	0.345279	0.691987	0.581321	0.52507	0
1996	0.64599	0.568456	0.364282	0.68981	0.645126	0.497763	0
1997	0.643835	0.560964	0.391058	0.662286	0.657037	0.486562	0
1998	0.746899	0.496621	0.392739	0.658674	0.66269	0.478937	0
[truncated: 9,189 more rows]

## Sheet: H. pylori
	Stack R-score	Stack S-score	Prod R-score	Prod S-score	Diff R-score	Diff S-score	label
0	0.578411	0.559731	0.40883	0.693269	0.511629	0.614181	0
1	0.6208	0.536757	0.463327	0.646532	0.549912	0.58255	0
2	0.569	0.582555	0.399186	0.706696	0.518482	0.612235	0
3	0.57276	0.562569	0.371759	0.723185	0.497277	0.627477	0
4	0.605856	0.558062	0.452237	0.662653	0.54583	0.587372	0
5	0.593066	0.546093	0.378632	0.719055	0.498385	0.626159	0
6	0.609421	0.560395	0.451302	0.664698	0.514468	0.614296	0
7	0.574185	0.558302	0.365404	0.72867	0.495586	0.628204	0
8	0.601235	0.559017	0.412154	0.693075	0.521942	0.610354	0
9	0.569937	0.582915	0.408863	0.698315	0.493449	0.630471	0
10	0.588073	0.555883	0.420613	0.683448	0.523485	0.605293	0
11	0.639022	0.537584	0.410808	0.69642	0.522145	0.60968	0
12	0.546679	0.586438	0.391052	0.705721	0.488613	0.633326	0
13	0.692031	0.486349	0.557299	0.568149	0.556153	0.575675	0
14	0.617554	0.546637	0.415246	0.690646	0.495645	0.629971	0
15	0.567872	0.569477	0.407455	0.696162	0.511799	0.615212	0
16	0.596055	0.559657	0.412122	0.690059	0.499828	0.623826	0
17	0.580289	0.572799	0.40904	0.695538	0.509598	0.616691	0
18	0.581506	0.552894	0.373156	0.722049	0.496663	0.626662	0
19	0.565264	0.59139	0.393741	0.708395	0.503251	0.624128	0
20	0.636012	0.53243	0.435791	0.67062	0.530918	0.598295	0
21	0.593621	0.568372	0.411816	0.699129	0.497873	0.628134	0
22	0.580727	0.554286	0.378454	0.718312	0.496211	0.627146	0
23	0.584424	0.576021	0.382078	0.722457	0.49167	0.634052	0
24	0.589007	0.574111	0.418261	0.692282	0.495847	0.628598	0
25	0.593852	0.565396	0.433111	0.677547	0.522736	0.60692	0
26	0.572568	0.57159	0.401732	0.702974	0.511712	0.616151	0
27	0.580985	0.571551	0.411478	0.691532	0.508434	0.61866	0
28	0.572228	0.582957	0.401585	0.70407	0.5057	0.620732	0
29	0.6319	0.526142	0.449105	0.663733	0.537561	0.593261	0
30	0.586691	0.578302	0.406494	0.700538	0.510183	0.620163	0
31	0.5608	0.587217	0.374713	0.726751	0.488456	0.635533	0
32	0.604844	0.566425	0.393369	0.711696	0.504971	0.623576	0
33	0.568129	0.57987	0.391846	0.711276	0.515959	0.61524	0
34	0.587445	0.557145	0.413009	0.690066	0.511136	0.61554	0
35	0.572049	0.576745	0.4031	0.701953	0.518771	0.612164	0
36	0.564744	0.591082	0.40841	0.699881	0.488722	0.634097	0
37	0.569609	0.583129	0.388161	0.715523	0.503419	0.623389	0
38	0.682644	0.493365	0.414661	0.68824	0.487269	0.637009	0
39	0.56474	0.588373	0.398096	0.705281	0.510341	0.617923	0
40	0.6802	0.508928	0.413374	0.696676	0.531808	0.602797	0
41	0.553246	0.583629	0.408722	0.691604	0.492279	0.630166	0
42	0.571345	0.573072	0.423478	0.685607	0.512481	0.616342	0
43	0.637016	0.522722	0.468702	0.641791	0.558044	0.576487	0
44	0.631382	0.517679	0.413846	0.690917	0.536837	0.594186	0
45	0.650077	0.507364	0.423433	0.681232	0.528469	0.601777	0
46	0.636806	0.54162	0.450271	0.664329	0.53677	0.594659	0
47	0.571771	0.586779	0.411557	0.697657	0.496166	0.627192	0
48	0.610246	0.532198	0.40025	0.700969	0.485525	0.634963	0
49	0.600037	0.564181	0.395477	0.710134	0.51464	0.61582	0
50	0.596011	0.557825	0.412919	0.690032	0.511904	0.615486	0
51	0.585345	0.582378	0.391383	0.713172	0.510321	0.6205	0
52	0.667972	0.502188	0.418707	0.686272	0.502068	0.625074	0
53	0.578995	0.578331	0.414424	0.693618	0.508643	0.618987	0
54	0.631148	0.534888	0.467809	0.647238	0.532126	0.598838	0
55	0.592357	0.570311	0.415004	0.694438	0.509867	0.618928	0
56	0.587743	0.549818	0.386717	0.712496	0.516369	0.611373	0
57	0.580589	0.55302	0.386331	0.709647	0.487056	0.63242	0
58	0.694845	0.483617	0.426372	0.678037	0.503242	0.622902	0
59	0.63318	0.538995	0.416612	0.691392	0.555713	0.582203	0
60	0.573918	0.576486	0.406937	0.701402	0.510523	0.616976	0
61	0.612766	0.557269	0.392173	0.71128	0.505116	0.624881	0
62	0.589315	0.547497	0.390541	0.708014	0.506366	0.618209	0
63	0.606152	0.548984	0.443733	0.664759	0.518258	0.607429	0
64	0.698839	0.488392	0.403341	0.701346	0.520246	0.610412	0
65	0.606926	0.5425	0.43196	0.675047	0.549894	0.585361	0
66	0.642886	0.512432	0.395799	0.700603	0.470702	0.646094	0
67	0.566422	0.576768	0.409042	0.696243	0.50549	0.620421	0
68	0.58231	0.558335	0.406907	0.694317	0.53557	0.597005	0
69	0.58679	0.565548	0.428831	0.676312	0.520109	0.608587	0
70	0.625196	0.540471	0.480223	0.636463	0.533016	0.596808	0
71	0.56363	0.572795	0.39571	0.705269	0.499793	0.625287	0
72	0.609666	0.554874	0.412744	0.692879	0.502771	0.620997	0
73	0.616225	0.560697	0.382188	0.721926	0.504371	0.626489	0
74	0.600078	0.538815	0.404243	0.695841	0.521588	0.606607	0
75	0.559427	0.578389	0.416388	0.68829	0.503879	0.621131	0
76	0.562013	0.576965	0.405778	0.697079	0.501647	0.623816	0
77	0.582992	0.554061	0.383507	0.716972	0.49632	0.627675	0
78	0.63469	0.511101	0.413512	0.688097	0.53519	0.594074	0
79	0.570243	0.592216	0.396457	0.712338	0.485386	0.638497	0
80	0.620915	0.542933	0.41396	0.692175	0.505711	0.621887	0
81	0.577218	0.576877	0.393321	0.709863	0.505507	0.62067	0
82	0.632511	0.514531	0.420009	0.68617	0.529128	0.600429	0
83	0.568104	0.58439	0.404361	0.703799	0.509819	0.617873	0
84	0.539192	0.594612	0.379514	0.716995	0.495242	0.629415	0
85	0.6743	0.515443	0.408638	0.698835	0.52562	0.608324	0
86	0.645414	0.52544	0.450918	0.657728	0.571144	0.564797	0
87	0.612593	0.530629	0.401052	0.701007	0.525579	0.604212	0
88	0.571715	0.574421	0.411916	0.694499	0.50709	0.619647	0
89	0.682479	0.477698	0.444752	0.658257	0.497519	0.624667	0
90	0.606255	0.558804	0.417233	0.689948	0.49787	0.627546	0
91	1	0.245015	0.766308	0.395489	0.998506	0.216635	0
92	0.657476	0.520609	0.444399	0.666663	0.564104	0.572861	0
93	0.594624	0.554314	0.442985	0.669243	0.540219	0.592249	0
94	0.585497	0.573671	0.424057	0.686366	0.524218	0.605735	0
95	0.582591	0.572759	0.419735	0.689536	0.522376	0.607029	0
96	0.668536	0.498388	0.51527	0.605007	0.58126	0.55727	0
97	0.583765	0.570681	0.418892	0.688114	0.517071	0.612635	0
98	0.590694	0.56356	0.418599	0.688612	0.509823	0.617503	0
99	0.585434	0.578148	0.421691	0.69093	0.506992	0.620927	0
100	0.586524	0.560625	0.446734	0.664543	0.536138	0.595797	0
101	0.591539	0.564715	0.402962	0.700684	0.522902	0.604816	0
102	0.580021	0.57231	0.414588	0.694409	0.516568	0.612663	0
103	0.600045	0.566716	0.417197	0.691848	0.518128	0.611741	0
104	0.651504	0.50238	0.428103	0.673072	0.564313	0.572015	0
105	0.649768	0.503154	0.446645	0.662187	0.535278	0.594257	0
106	0.635248	0.534966	0.446836	0.664017	0.554681	0.580453	0
107	0.614394	0.542106	0.391665	0.705908	0.501402	0.623919	0
108	0.586896	0.563146	0.412412	0.69359	0.494052	0.628514	0
109	0.572324	0.579405	0.424433	0.684688	0.498752	0.625394	0
110	0.62418	0.524878	0.409483	0.694273	0.50986	0.616919	0
111	0.599734	0.545649	0.439554	0.666247	0.532025	0.597243	0
112	0.550986	0.596586	0.381687	0.719734	0.488305	0.635319	0
113	0.593537	0.557014	0.392617	0.710049	0.503267	0.623813	0
114	0.591144	0.568455	0.409954	0.697475	0.519334	0.613026	0
115	0.596536	0.539778	0.381807	0.71475	0.496081	0.627629	0
116	0.690991	0.471708	0.477946	0.633204	0.583187	0.554933	0
117	0.634898	0.534679	0.449472	0.662016	0.52663	0.603278	0
118	0.564261	0.588931	0.396831	0.707258	0.50662	0.623171	0
119	0.584039	0.571864	0.380708	0.721822	0.491343	0.63137	0
120	0.647517	0.521562	0.477523	0.639776	0.512804	0.614177	0
121	0.615288	0.55015	0.41802	0.688681	0.521574	0.608238	0
122	0.622965	0.546989	0.452375	0.662769	0.521757	0.606412	0
123	0.60617	0.537093	0.394411	0.704219	0.487854	0.633946	0
124	0.590742	0.557752	0.438146	0.670392	0.525173	0.604255	0
125	0.592545	0.566732	0.425935	0.682935	0.526291	0.603082	0
126	0.628547	0.540634	0.445323	0.663993	0.531712	0.600194	0
127	0.690822	0.488513	0.464478	0.647522	0.582853	0.558477	0
128	0.623021	0.546885	0.441073	0.669387	0.552076	0.582804	0
129	0.583203	0.564269	0.418048	0.687812	0.518363	0.610681	0
130	0.652289	0.513178	0.420411	0.683484	0.523919	0.607527	0
131	0.624758	0.539816	0.455672	0.655743	0.565433	0.568981	0
132	0.616341	0.540846	0.454136	0.656709	0.540596	0.59141	0
133	0.600489	0.555792	0.426471	0.681801	0.498922	0.626212	0
134	0.609766	0.55639	0.422323	0.68582	0.518215	0.612095	0
135	0.570358	0.591549	0.389338	0.717177	0.499626	0.627873	0
136	0.632523	0.531855	0.452053	0.66089	0.544556	0.586747	0
137	0.607403	0.54316	0.446048	0.666543	0.557321	0.57912	0
138	0.586778	0.550904	0.391452	0.707873	0.502778	0.621532	0
139	0.617687	0.5445	0.422685	0.683356	0.525815	0.60262	0
140	0.615747	0.52807	0.400605	0.701295	0.507629	0.619073	0
141	0.588419	0.568104	0.441304	0.670601	0.528595	0.598977	0
142	0.648181	0.503033	0.422315	0.682109	0.551569	0.58287	0
143	0.606784	0.548382	0.420064	0.684547	0.523154	0.605655	0
144	0.598777	0.559195	0.408154	0.696183	0.508072	0.618616	0
145	0.572618	0.572039	0.396729	0.701975	0.487198	0.636103	0
146	0.648103	0.528333	0.406104	0.700032	0.517585	0.613899	0
147	0.627279	0.520687	0.412918	0.689168	0.521003	0.606639	0
148	0.565643	0.575734	0.413674	0.690371	0.487849	0.633764	0
149	0.591369	0.552319	0.368502	0.725783	0.475854	0.646026	0
150	0.587138	0.575584	0.401741	0.705934	0.514386	0.616533	0
151	0.564663	0.593183	0.380053	0.720823	0.504444	0.621945	0
152	0.630215	0.51938	0.410549	0.689648	0.521708	0.606986	0
153	0.593428	0.547288	0.397215	0.703125	0.505529	0.620479	0
154	0.705728	0.482065	0.432326	0.67766	0.548638	0.588654	0
155	0.621498	0.521816	0.402447	0.697449	0.500283	0.623827	0
156	0.570792	0.58235	0.413811	0.692342	0.508122	0.618464	0
157	0.626669	0.546024	0.445691	0.666902	0.572184	0.567684	0
158	0.612013	0.545289	0.437924	0.669794	0.505586	0.6184	0
159	0.62424	0.535291	0.449223	0.661207	0.528573	0.600774	0
160	0.631554	0.542525	0.38646	0.716151	0.518305	0.613907	0
161	0.612662	0.549086	0.468644	0.649025	0.53279	0.597361	0
162	0.597608	0.5681	0.416799	0.691509	0.513254	0.615991	0
163	0.583998	0.582497	0.405416	0.704134	0.505012	0.623647	0
164	0.61325	0.549993	0.426477	0.681393	0.520206	0.609902	0
165	0.584866	0.573096	0.426519	0.682107	0.533575	0.595734	0
166	0.585897	0.569125	0.425296	0.683745	0.519218	0.611758	0
167	0.606913	0.5496	0.428339	0.680149	0.521932	0.605379	0
168	0.600797	0.560787	0.412605	0.694924	0.515798	0.613196	0
169	0.608848	0.547837	0.438861	0.673068	0.51389	0.614056	0
170	0.620006	0.55028	0.420029	0.689691	0.531604	0.600548	0
171	0.571576	0.567627	0.415605	0.688452	0.527706	0.602529	0
172	0.590066	0.560919	0.445959	0.665702	0.514693	0.611546	0
173	0.606921	0.533332	0.407325	0.688176	0.493999	0.625503	0
174	0.59119	0.54577	0.395096	0.706587	0.500742	0.625265	0
175	0.620962	0.549048	0.442272	0.668273	0.554533	0.581132	0
176	0.603795	0.535965	0.390969	0.709842	0.525125	0.603992	0
177	0.582519	0.57898	0.405517	0.702636	0.510263	0.619853	0
178	0.705615	0.468062	0.407437	0.690906	0.475947	0.642341	0
179	0.593611	0.562489	0.435165	0.675702	0.521445	0.608925	0
180	0.599462	0.567579	0.43503	0.677379	0.515475	0.612656	0
181	0.658797	0.511107	0.486602	0.628028	0.547932	0.583466	0
182	0.596946	0.566351	0.401501	0.702375	0.501126	0.626743	0
183	0.574003	0.560965	0.370071	0.726302	0.489914	0.632248	0
184	0.557121	0.591722	0.392495	0.713877	0.496103	0.631709	0
185	0.56166	0.59288	0.402059	0.703492	0.489906	0.632281	0
186	0.627709	0.529857	0.437991	0.666061	0.505177	0.619998	0
187	0.628932	0.526114	0.41043	0.689903	0.504175	0.62003	0
188	0.696289	0.482009	0.553836	0.573196	0.566167	0.568973	0
189	0.603311	0.546338	0.411953	0.690909	0.515644	0.611453	0
190	0.598111	0.55389	0.419073	0.685263	0.485528	0.63628	0
191	0.582395	0.576914	0.418247	0.69047	0.520611	0.609222	0
192	0.712706	0.459687	0.524214	0.592722	0.586337	0.540968	0
193	0.589502	0.570643	0.426387	0.68168	0.518056	0.612404	0
194	0.632231	0.51241	0.410031	0.689418	0.52145	0.604939	0
195	0.602837	0.570149	0.400706	0.706484	0.515157	0.616359	0
196	0.636987	0.525245	0.460416	0.648729	0.535018	0.593198	0
197	0.627607	0.534479	0.426977	0.678968	0.550778	0.584077	0
198	0.553458	0.580418	0.392277	0.704616	0.497612	0.625869	0
199	0.682899	0.494737	0.508796	0.613327	0.606227	0.536634	0
200	0.579038	0.577744	0.416899	0.691814	0.505788	0.619571	0
201	0.591344	0.562511	0.400285	0.700183	0.5111	0.615486	0
202	0.585574	0.577273	0.39827	0.705928	0.511351	0.61633	0
203	0.579198	0.578394	0.434647	0.676703	0.503009	0.623008	0
204	0.635652	0.510332	0.432838	0.676224	0.534225	0.596867	0
205	0.631533	0.536298	0.458153	0.658523	0.51428	0.611635	0
206	0.601686	0.555648	0.419742	0.686296	0.526964	0.602298	0
207	0.589102	0.573458	0.409262	0.700111	0.501561	0.624432	0
208	0.599813	0.566421	0.438881	0.674814	0.515973	0.613313	0
209	0.5861	0.54913	0.368444	0.72749	0.498616	0.625859	0
210	0.574952	0.58208	0.403563	0.700279	0.516019	0.611544	0
211	0.5695	0.569964	0.418684	0.685813	0.511654	0.615541	0
212	0.625718	0.548524	0.416357	0.693576	0.524552	0.608626	0
213	0.608858	0.557346	0.422974	0.685961	0.504142	0.622831	0
214	0.582275	0.563409	0.424118	0.68014	0.521063	0.608181	0
215	0.596444	0.560514	0.421719	0.687692	0.520836	0.610767	0
216	0.620635	0.527675	0.394848	0.707219	0.503281	0.624013	0
217	0.571298	0.583859	0.406517	0.703004	0.506207	0.622307	0
218	0.623338	0.547336	0.398425	0.704742	0.516678	0.613785	0
219	0.624214	0.538493	0.442158	0.664743	0.546454	0.585313	0
220	0.603868	0.545503	0.457522	0.655684	0.552949	0.581708	0
221	0.607389	0.563623	0.445713	0.6698	0.515228	0.614372	0
222	0.579246	0.575499	0.407951	0.69631	0.519424	0.609093	0
223	0.710111	0.486735	0.406572	0.701893	0.520088	0.612861	0
224	0.628	0.53802	0.44992	0.660618	0.518525	0.610513	0
225	0.601137	0.53927	0.383662	0.714076	0.49365	0.629289	0
226	0.598118	0.562229	0.430949	0.679583	0.522267	0.605207	0
227	0.563116	0.588893	0.40053	0.70562	0.503396	0.623554	0
228	0.600553	0.548349	0.421538	0.685447	0.524592	0.605656	0
229	0.618617	0.544475	0.459396	0.652746	0.578357	0.561056	0
230	0.624055	0.525748	0.412973	0.691235	0.504369	0.62115	0
231	0.549461	0.585431	0.389404	0.707838	0.482647	0.638186	0
232	0.600407	0.564642	0.408546	0.696414	0.512444	0.617207	0
233	0.605885	0.548122	0.421476	0.681642	0.538869	0.593138	0
234	0.585367	0.571301	0.425362	0.685659	0.509268	0.61928	0
235	0.594112	0.572107	0.386984	0.714828	0.512699	0.616043	0
236	0.566027	0.589019	0.400904	0.702951	0.511207	0.616096	0
237	0.592279	0.567158	0.422246	0.685312	0.528218	0.603075	0
238	0.601765	0.555901	0.430451	0.679513	0.552715	0.58292	0
239	0.62085	0.527789	0.396616	0.70095	0.494368	0.628299	0
240	0.608667	0.538966	0.442228	0.667678	0.551658	0.583014	0
241	0.563674	0.592439	0.395467	0.70796	0.491511	0.631274	0
242	0.622965	0.519741	0.402908	0.697141	0.536629	0.593788	0
243	0.607994	0.557824	0.408925	0.697099	0.507868	0.61976	0
244	0.628624	0.522696	0.423443	0.681155	0.495211	0.629292	0
245	0.568118	0.583445	0.406473	0.700007	0.5054	0.621078	0
246	0.573504	0.583228	0.389074	0.714501	0.493695	0.632542	0
247	0.583283	0.574739	0.417636	0.69108	0.515668	0.611128	0
248	0.599484	0.549566	0.436287	0.669219	0.548305	0.583383	0
249	0.586603	0.563259	0.413798	0.692591	0.492527	0.63026	0
250	0.613728	0.538604	0.448883	0.665213	0.540731	0.59354	0
251	0.602217	0.560204	0.429196	0.678478	0.545425	0.589132	0
252	0.580917	0.57532	0.408135	0.699949	0.498067	0.626002	0
253	0.604754	0.548042	0.433555	0.673382	0.532622	0.597058	0
254	0.596833	0.556879	0.445349	0.66647	0.515451	0.614021	0
255	0.654599	0.496981	0.438192	0.668623	0.58089	0.558096	0
256	0.575673	0.573715	0.39975	0.707814	0.511864	0.618172	0
257	0.644044	0.529305	0.417306	0.688114	0.532116	0.599593	0
258	0.61117	0.539881	0.462298	0.649673	0.567226	0.570345	0
259	0.573213	0.561979	0.374023	0.72213	0.491133	0.631816	0
260	0.609042	0.558897	0.419829	0.687759	0.51893	0.60914	0
261	0.67817	0.501499	0.494941	0.621186	0.604687	0.533435	0
262	0.59524	0.559208	0.410793	0.696117	0.501926	0.623003	0
263	0.570684	0.579962	0.384184	0.715669	0.491485	0.632954	0
264	0.592523	0.545098	0.388429	0.711433	0.509523	0.615987	0
265	0.585197	0.562783	0.431573	0.676177	0.51723	0.611717	0
266	0.59615	0.565232	0.437131	0.676169	0.528812	0.601898	0
267	0.6311	0.51566	0.407794	0.696348	0.535141	0.597163	0
268	0.618687	0.531828	0.459738	0.649179	0.586228	0.554156	0
269	0.545166	0.605509	0.376235	0.725053	0.486144	0.636985	0
270	0.618091	0.543813	0.405816	0.696165	0.50902	0.616517	0
271	0.546777	0.603021	0.38702	0.716108	0.483055	0.639115	0
272	0.598329	0.560672	0.426929	0.67809	0.525323	0.603556	0
273	0.609883	0.553574	0.426201	0.682699	0.53252	0.600301	0
274	0.604861	0.552082	0.412563	0.690517	0.532378	0.598126	0
275	0.561338	0.591062	0.393102	0.712039	0.499441	0.625954	0
276	0.59428	0.56611	0.386472	0.714337	0.492219	0.632057	0
277	0.618131	0.546253	0.427828	0.68227	0.536745	0.595308	0
278	0.586912	0.576245	0.385816	0.716664	0.498181	0.627689	0
279	0.623459	0.537951	0.441747	0.66811	0.54724	0.588336	0
280	0.561333	0.58144	0.402231	0.703224	0.512138	0.616272	0
281	0.6113	0.532863	0.388913	0.713649	0.515333	0.613963	0
282	0.615658	0.533394	0.469177	0.643039	0.578034	0.560869	0
283	0.559681	0.577123	0.397227	0.704916	0.502173	0.622955	0
284	0.590488	0.547482	0.387273	0.709046	0.513618	0.612069	0
285	0.638183	0.532441	0.441088	0.667049	0.558257	0.579257	0
286	0.816484	0.397078	0.477503	0.638706	0.605509	0.538611	0
287	0.610153	0.548511	0.437035	0.671232	0.533092	0.597965	0
288	0.575787	0.577193	0.402665	0.697856	0.51196	0.615091	0
289	0.607172	0.533561	0.395517	0.709466	0.518886	0.615676	0
290	0.606992	0.557671	0.41277	0.693608	0.526733	0.605194	0
291	0.577874	0.57758	0.404471	0.702719	0.520677	0.608854	0
292	0.645881	0.505008	0.426232	0.67662	0.550704	0.582191	0
293	0.600588	0.563128	0.401874	0.703667	0.51797	0.612253	0
294	0.596206	0.565752	0.424485	0.686648	0.494462	0.629487	0
295	0.574256	0.570757	0.406856	0.695153	0.509541	0.615791	0
296	0.611827	0.555547	0.396571	0.707656	0.515535	0.616629	0
297	0.562077	0.578152	0.391594	0.70965	0.507138	0.621239	0
298	0.586417	0.569469	0.439039	0.671312	0.510139	0.614373	0
299	0.595274	0.565537	0.394057	0.709516	0.489024	0.637388	0
300	0.590651	0.570326	0.407071	0.699844	0.509947	0.619897	0
301	0.554766	0.591363	0.383204	0.715744	0.491494	0.634652	0
302	0.61203	0.548724	0.454904	0.65799	0.529231	0.601749	0
303	0.592828	0.550667	0.383632	0.715539	0.502518	0.622662	0
304	0.585114	0.558427	0.426546	0.679011	0.532572	0.596252	0
305	0.576045	0.578173	0.41098	0.698053	0.496994	0.62759	0
306	0.604807	0.559835	0.419826	0.690762	0.50343	0.622816	0
307	0.583873	0.580741	0.416105	0.698066	0.478543	0.644974	0
308	0.597507	0.5692	0.392594	0.711322	0.507082	0.620249	0
309	0.64136	0.529406	0.469713	0.645787	0.510444	0.613838	0
310	0.576639	0.567955	0.422121	0.685864	0.524519	0.604571	0
311	0.662696	0.500551	0.394545	0.702473	0.475723	0.642888	0
312	0.577605	0.571662	0.39747	0.702436	0.4908	0.631866	0
313	0.603062	0.552113	0.40984	0.694178	0.491402	0.630345	0
314	0.608442	0.560229	0.409146	0.696379	0.516739	0.612325	0
315	0.59364	0.565097	0.39804	0.703292	0.506752	0.620213	0
316	0.592416	0.56931	0.397807	0.707259	0.503074	0.624878	0
317	0.586293	0.56809	0.425708	0.685515	0.523938	0.605361	0
318	0.596804	0.573745	0.416624	0.69464	0.500214	0.626659	0
319	0.673378	0.488211	0.428279	0.676522	0.537613	0.593275	0
320	0.613078	0.532773	0.401174	0.700929	0.510376	0.618568	0
321	0.565939	0.58494	0.422983	0.686164	0.479861	0.640294	0
322	0.630542	0.518067	0.416815	0.684586	0.526464	0.603034	0
323	0.587152	0.575183	0.401713	0.706917	0.503496	0.626161	0
324	0.571181	0.584801	0.405505	0.699755	0.511848	0.614679	0
325	0.581298	0.568872	0.404328	0.70013	0.499299	0.625571	0
326	0.63144	0.543066	0.39164	0.711653	0.526865	0.607095	0
327	0.648138	0.503063	0.431118	0.672031	0.533647	0.597423	0
328	0.6123	0.528441	0.403743	0.696342	0.543395	0.588079	0
329	0.587228	0.548974	0.383517	0.716112	0.51291	0.614438	0
330	0.588672	0.568293	0.39573	0.709197	0.506014	0.621127	0
331	0.602818	0.56387	0.435701	0.679373	0.518435	0.611521	0
332	0.56366	0.573253	0.406388	0.693553	0.502339	0.622446	0
333	0.620281	0.543237	0.448967	0.658748	0.555181	0.580624	0
334	0.573439	0.588171	0.386327	0.717595	0.49932	0.628076	0
335	0.596509	0.558469	0.400352	0.704415	0.509655	0.615316	0
336	0.583442	0.561003	0.414434	0.691054	0.527115	0.603231	0
337	0.625824	0.522812	0.402669	0.697726	0.515152	0.611619	0
338	0.583167	0.57453	0.380769	0.719796	0.493924	0.631141	0
339	0.597435	0.568133	0.40704	0.699103	0.520411	0.610804	0
340	0.596314	0.562717	0.429198	0.683603	0.514395	0.610774	0
341	0.653146	0.524909	0.424307	0.684115	0.546926	0.589025	0
342	0.591155	0.568103	0.3833	0.717638	0.487123	0.636242	0
343	0.586138	0.567537	0.399232	0.703472	0.507201	0.619545	0
344	0.580428	0.571707	0.401417	0.704149	0.523298	0.606179	0
345	0.608828	0.562516	0.436957	0.676402	0.522659	0.606312	0
346	0.583412	0.576653	0.396279	0.707722	0.513244	0.617361	0
347	0.617538	0.529626	0.40589	0.698179	0.503018	0.622936	0
348	0.657782	0.518596	0.399162	0.703974	0.503875	0.623866	0
349	0.590948	0.56597	0.421094	0.69084	0.502234	0.62584	0
350	0.607499	0.559688	0.441727	0.672072	0.511211	0.616496	0
351	0.600367	0.55318	0.385175	0.711708	0.488194	0.63563	0
352	0.643757	0.531454	0.467974	0.647278	0.558555	0.576712	0
353	0.594625	0.552282	0.438207	0.668651	0.552915	0.582452	0
354	0.651727	0.500445	0.425423	0.675939	0.541925	0.588354	0
355	0.581427	0.566138	0.419325	0.689425	0.51989	0.610432	0
356	0.615665	0.547954	0.412421	0.69453	0.507129	0.619633	0
357	0.577128	0.578277	0.408482	0.698385	0.507737	0.616989	0
358	0.649472	0.51604	0.487367	0.628261	0.601769	0.543628	0
359	0.608778	0.564603	0.393494	0.712109	0.516582	0.615787	0
360	0.652716	0.503162	0.453399	0.65601	0.543952	0.58637	0
361	0.624863	0.528024	0.389698	0.705639	0.470898	0.646152	0
362	0.57035	0.586788	0.421217	0.687596	0.488272	0.6331	0
363	0.618481	0.535875	0.422806	0.68075	0.523272	0.606186	0
364	0.621373	0.539073	0.459537	0.654006	0.566155	0.571681	0
365	0.593277	0.559522	0.412582	0.691313	0.512517	0.613798	0
366	0.640226	0.531731	0.422098	0.684568	0.514588	0.614406	0
367	0.556652	0.595074	0.40239	0.705074	0.488048	0.635377	0
368	0.641372	0.537597	0.413678	0.694164	0.541553	0.594668	0
369	0.662691	0.498298	0.411793	0.687419	0.472816	0.645495	0
370	0.601513	0.56062	0.394614	0.707331	0.499802	0.624219	0
371	0.564394	0.589725	0.401464	0.705509	0.502061	0.626101	0
372	0.631722	0.51223	0.410502	0.688086	0.533877	0.596612	0
373	0.629993	0.54125	0.445089	0.666794	0.541652	0.591073	0
374	0.592707	0.565362	0.438873	0.671938	0.510529	0.617428	0
375	0.992002	0.249217	0.734688	0.422564	0.96787	0.241391	0
376	0.617375	0.552155	0.43502	0.67641	0.51137	0.615959	0
377	0.630444	0.523335	0.39746	0.69876	0.476769	0.641732	0
378	0.570023	0.580789	0.377466	0.720997	0.483052	0.638865	0
379	0.605794	0.562254	0.411073	0.69713	0.534	0.599063	0
380	0.643703	0.508355	0.42923	0.675664	0.531697	0.597642	0
381	0.583934	0.558819	0.420697	0.684823	0.529631	0.600921	0
382	0.599461	0.550357	0.442827	0.664586	0.55396	0.580469	0
383	0.557451	0.579027	0.398171	0.700339	0.497059	0.626471	0
384	0.600913	0.571707	0.398879	0.70896	0.517842	0.615061	0
385	0.583914	0.560731	0.433877	0.675208	0.53273	0.597829	0
386	0.629784	0.517098	0.41773	0.683283	0.536281	0.594887	0
387	0.70618	0.456985	0.511738	0.605637	0.617403	0.525073	0
388	0.555802	0.595034	0.392344	0.711651	0.492416	0.631881	0
389	0.646847	0.526595	0.457585	0.652589	0.564614	0.572516	0
390	0.587874	0.563472	0.491838	0.624001	0.586337	0.540968	0
391	0.553778	0.598845	0.386212	0.716435	0.500144	0.626971	0
392	0.638776	0.536615	0.401382	0.704715	0.503295	0.623725	0
393	0.606972	0.549784	0.453746	0.661601	0.536887	0.593615	0
394	0.656468	0.497354	0.446597	0.658783	0.572938	0.562951	0
395	0.59092	0.558791	0.429005	0.679971	0.524609	0.605358	0
396	0.653085	0.530645	0.407327	0.701023	0.544136	0.594154	0
397	0.61274	0.555944	0.408989	0.699556	0.510566	0.619024	0
398	0.597257	0.563124	0.408724	0.699192	0.482132	0.639068	0
399	0.609712	0.557418	0.408393	0.697091	0.506824	0.620119	0
400	0.597628	0.566278	0.404917	0.701805	0.4917	0.633838	0
401	0.629933	0.520287	0.44635	0.664455	0.599195	0.54474	0
402	0.592572	0.561917	0.402546	0.700032	0.511322	0.615469	0
403	0.6426	0.534761	0.387054	0.714577	0.520286	0.611027	0
404	0.631949	0.535953	0.420798	0.685053	0.523887	0.604996	0
405	0.587592	0.55582	0.416338	0.690151	0.521686	0.608217	0
406	0.673081	0.508325	0.437837	0.671605	0.558881	0.578471	0
407	0.616188	0.548684	0.417887	0.688941	0.525062	0.605158	0
408	0.598743	0.553853	0.447122	0.664792	0.535935	0.596505	0
409	0.63793	0.52164	0.493057	0.622087	0.567127	0.569163	0
410	0.693562	0.483696	0.419898	0.68405	0.505001	0.622563	0
411	0.622871	0.522944	0.415336	0.688323	0.509869	0.615518	0
412	0.612942	0.547115	0.435143	0.671467	0.515508	0.611799	0
413	0.560761	0.574959	0.405207	0.695308	0.495625	0.627562	0
414	0.646053	0.521533	0.468036	0.64372	0.569348	0.565371	0
415	0.62626	0.542808	0.422178	0.683831	0.539903	0.594188	0
416	0.582164	0.552958	0.372571	0.722714	0.492815	0.631045	0
417	0.599266	0.563236	0.404105	0.702837	0.520656	0.609901	0
418	0.648167	0.501421	0.423072	0.680485	0.546958	0.584268	0
419	0.585159	0.568425	0.40766	0.699081	0.498897	0.624638	0
420	0.585644	0.574073	0.420446	0.685967	0.534046	0.596498	0
421	0.56266	0.587544	0.410791	0.696991	0.486593	0.63532	0
422	0.632054	0.536972	0.420771	0.686404	0.519616	0.609206	0
423	0.690072	0.49948	0.417527	0.692966	0.544808	0.593101	0
424	0.594822	0.568569	0.40653	0.702399	0.49583	0.629872	0
425	0.580607	0.584862	0.405329	0.704739	0.495292	0.631867	0
426	0.624083	0.521934	0.415211	0.686522	0.51515	0.612365	0
427	0.598921	0.561632	0.401104	0.702898	0.505536	0.620378	0
428	0.586962	0.560349	0.433075	0.682943	0.519421	0.615282	0
429	0.620993	0.525321	0.40482	0.698554	0.509504	0.616921	0
430	0.584637	0.552072	0.384376	0.713099	0.503936	0.620951	0
431	0.592128	0.566731	0.433499	0.683592	0.506053	0.623911	0
432	0.595375	0.543272	0.392594	0.708724	0.507661	0.61902	0
433	0.57872	0.570187	0.398363	0.70323	0.479688	0.640926	0
434	0.641944	0.504035	0.433418	0.674473	0.545509	0.586369	0
435	0.612003	0.537876	0.372226	0.721899	0.474989	0.644265	0
436	0.643101	0.529016	0.449338	0.660079	0.565212	0.572959	0
437	0.605038	0.561061	0.430743	0.680752	0.521981	0.608105	0
438	0.612195	0.536748	0.384564	0.715097	0.480493	0.640761	0
439	0.609747	0.546629	0.457682	0.655578	0.541972	0.587661	0
440	0.585977	0.572798	0.398934	0.703254	0.49144	0.631456	0
441	0.578188	0.575724	0.413926	0.692578	0.517826	0.614226	0
442	0.561115	0.57378	0.40772	0.695054	0.516968	0.610158	0
443	0.565228	0.588687	0.392388	0.713077	0.493066	0.632229	0
444	0.588317	0.573436	0.425939	0.684476	0.512863	0.615018	0
445	0.580772	0.554142	0.405277	0.693456	0.504393	0.620579	0
446	0.606973	0.565674	0.389534	0.716224	0.520696	0.61263	0
447	0.598096	0.569258	0.416867	0.691882	0.511607	0.617094	0
448	0.560589	0.588461	0.396755	0.709116	0.504608	0.62275	0
449	0.629854	0.531047	0.447608	0.661582	0.518997	0.608756	0
450	0.61472	0.543233	0.436741	0.671877	0.546658	0.587712	0
451	0.569292	0.573875	0.404668	0.700124	0.507537	0.619531	0
452	0.60121	0.537353	0.40546	0.69476	0.505154	0.61907	0
453	0.593037	0.55281	0.425805	0.676042	0.529253	0.598994	0
454	0.597609	0.557931	0.41821	0.687757	0.501139	0.623024	0
455	0.604079	0.563967	0.389584	0.713729	0.509667	0.61932	0
456	0.596392	0.553679	0.429772	0.677849	0.515027	0.608405	0
457	0.580034	0.566263	0.409345	0.696818	0.528604	0.602471	0
458	0.625737	0.547918	0.416522	0.691183	0.53948	0.594935	0
459	0.593425	0.572591	0.423336	0.687431	0.508784	0.619693	0
460	0.663168	0.515496	0.424604	0.68377	0.532672	0.602639	0
461	0.576864	0.576916	0.415404	0.691354	0.505944	0.622137	0
462	0.616859	0.546111	0.433321	0.673749	0.529666	0.599885	0
463	0.599779	0.556733	0.429836	0.679401	0.537777	0.596416	0
464	0.622917	0.52332	0.415128	0.684845	0.488818	0.632516	0
465	0.643379	0.508076	0.432906	0.673202	0.537503	0.592549	0
466	0.640928	0.536954	0.391649	0.712365	0.497928	0.627771	0
467	0.631169	0.516903	0.42022	0.684374	0.517545	0.608833	0
468	0.612063	0.551214	0.40536	0.700199	0.503805	0.623181	0
469	0.588027	0.568012	0.424036	0.682859	0.520846	0.610117	0
470	0.610363	0.54544	0.382889	0.713481	0.490319	0.633079	0
471	0.585086	0.5571	0.420506	0.683486	0.515974	0.611698	0
472	0.617237	0.542326	0.421755	0.681094	0.531015	0.60087	0
473	0.69156	0.494114	0.413546	0.694326	0.533275	0.599919	0
474	0.582937	0.563866	0.416661	0.688638	0.529302	0.602513	0
475	0.604458	0.535593	0.410886	0.690641	0.531556	0.598426	0
476	0.574523	0.578111	0.40183	0.702324	0.521112	0.61011	0
477	0.575123	0.574304	0.405566	0.699784	0.522563	0.608858	0
478	0.573471	0.560712	0.376311	0.720323	0.49319	0.628945	0
479	0.599789	0.567516	0.429242	0.682075	0.505633	0.620377	0
480	0.608516	0.558438	0.404703	0.69979	0.528108	0.60527	0
481	0.566778	0.571388	0.39631	0.704535	0.498863	0.627265	0
482	0.722788	0.453659	0.459322	0.64694	0.475121	0.641639	0
483	0.55193	0.598496	0.390311	0.716061	0.474143	0.64515	0
484	0.611873	0.543533	0.414576	0.687935	0.500033	0.624444	0
485	0.573212	0.560615	0.380657	0.714924	0.487146	0.633489	0
486	0.599581	0.567057	0.430055	0.682258	0.519768	0.609955	0
487	0.6167	0.552034	0.429171	0.679953	0.539056	0.594211	0
488	0.57863	0.581643	0.397665	0.706934	0.508129	0.622022	0
489	0.644173	0.521559	0.476089	0.639408	0.589088	0.549629	0
490	0.607977	0.534004	0.397515	0.703753	0.538505	0.593544	0
491	0.583492	0.579592	0.399605	0.707391	0.505362	0.623601	0
492	0.601585	0.55769	0.447915	0.664345	0.533591	0.598564	0
493	0.568473	0.588947	0.404021	0.702631	0.496284	0.628282	0
494	0.574889	0.57971	0.402549	0.700373	0.508099	0.618843	0
495	0.608122	0.551019	0.434207	0.67463	0.51434	0.612885	0
496	0.7115	0.481388	0.400341	0.703711	0.537933	0.598436	0
497	0.632804	0.513999	0.43322	0.666901	0.545459	0.584989	0
498	0.569169	0.584277	0.406753	0.700212	0.510375	0.617865	0
499	0.605498	0.555433	0.410873	0.69401	0.504807	0.624409	0
500	0.591236	0.57031	0.402791	0.70378	0.520935	0.611674	0
501	0.62906	0.522132	0.416783	0.681267	0.473746	0.643358	0
502	0.69136	0.469928	0.485848	0.630652	0.62296	0.522457	0
503	0.548759	0.59723	0.38787	0.714652	0.490004	0.634043	0
504	0.616408	0.55262	0.432802	0.680502	0.534605	0.597775	0
505	0.598893	0.54156	0.399973	0.700319	0.519833	0.607352	0
506	0.634315	0.527054	0.419905	0.683838	0.53901	0.594733	0
507	0.588851	0.552188	0.408771	0.691574	0.521285	0.607983	0
508	0.585906	0.567915	0.402799	0.697981	0.500987	0.622756	0
509	0.652883	0.502364	0.437875	0.669303	0.534127	0.596255	0
510	0.615666	0.52815	0.400394	0.69958	0.50233	0.623178	0
511	0.610555	0.542448	0.448316	0.664299	0.538173	0.592657	0
512	0.682217	0.48272	0.439636	0.664092	0.480422	0.63914	0
513	0.584129	0.566454	0.400418	0.700314	0.497873	0.627071	0
514	0.6212	0.523564	0.401503	0.700086	0.512174	0.613736	0
515	0.587259	0.578861	0.416907	0.693805	0.498436	0.628267	0
516	0.580339	0.565786	0.426808	0.67874	0.507977	0.616172	0
517	0.653565	0.520499	0.405948	0.695533	0.496979	0.627038	0
518	0.636475	0.530926	0.471361	0.643033	0.502177	0.62058	0
519	0.599222	0.550811	0.454123	0.656862	0.546112	0.585941	0
520	0.619242	0.525181	0.415988	0.684811	0.552184	0.579797	0
521	0.60446	0.537484	0.391607	0.708385	0.488175	0.633987	0
522	0.59774	0.559296	0.406395	0.698605	0.506275	0.61879	0
523	0.580299	0.574226	0.415531	0.692898	0.506585	0.61964	0
524	0.614579	0.548272	0.42907	0.680309	0.509418	0.61843	0
525	0.585129	0.563666	0.423936	0.681442	0.514721	0.612904	0
526	0.608139	0.554485	0.393022	0.704881	0.515851	0.610937	0
527	0.574584	0.581032	0.401935	0.70401	0.508904	0.618789	0
528	0.563754	0.571851	0.400049	0.69826	0.493867	0.62906	0
529	0.58828	0.570554	0.433527	0.676266	0.528025	0.604443	0
530	0.594986	0.568435	0.427404	0.684973	0.497447	0.627263	0
531	0.576809	0.565619	0.412371	0.691973	0.526851	0.604623	0
532	0.626545	0.544542	0.394496	0.70956	0.50236	0.625352	0
533	0.585763	0.566963	0.421314	0.685464	0.48622	0.634004	0
534	0.574277	0.58045	0.418472	0.689728	0.499738	0.623835	0
535	0.61514	0.529182	0.404658	0.695934	0.504069	0.620814	0
536	0.610967	0.532112	0.404	0.695479	0.532836	0.596431	0
537	0.607553	0.542889	0.449526	0.663993	0.54388	0.590529	0
538	0.609534	0.535426	0.40535	0.69452	0.505122	0.617499	0
539	0.616856	0.529356	0.410016	0.687658	0.520143	0.607468	0
540	0.627856	0.54997	0.414673	0.694332	0.535105	0.59892	0
541	0.554438	0.589766	0.38407	0.716262	0.494325	0.631706	0
542	0.567327	0.566212	0.367616	0.727643	0.484944	0.636436	0
543	0.59502	0.57359	0.411078	0.699915	0.52203	0.609753	0
544	0.601848	0.560061	0.396025	0.704445	0.494681	0.628623	0
545	0.647034	0.527993	0.457626	0.654854	0.5271	0.601379	0
546	0.577645	0.572528	0.402844	0.702563	0.504063	0.623261	0
547	0.600179	0.552801	0.457543	0.654833	0.524791	0.604998	0
548	0.556132	0.597127	0.393287	0.710867	0.504996	0.623391	0
549	0.574541	0.561363	0.375616	0.724449	0.492298	0.633442	0
550	0.653729	0.49927	0.442044	0.663416	0.581864	0.554497	0
551	0.642679	0.530455	0.484369	0.635991	0.531332	0.596086	0
552	0.606683	0.550011	0.416206	0.686924	0.523172	0.604765	0
553	0.570374	0.574275	0.407665	0.697	0.518251	0.611622	0
554	0.611471	0.53255	0.398603	0.700325	0.498925	0.625035	0
555	0.577827	0.564149	0.421467	0.686393	0.525392	0.604923	0
556	0.660847	0.513542	0.488989	0.627543	0.539974	0.589755	0
557	0.600912	0.53765	0.385127	0.714088	0.511851	0.61485	0
558	0.580382	0.581044	0.40112	0.704715	0.527719	0.605362	0
559	0.5915	0.569785	0.435644	0.673461	0.532053	0.60119	0
560	0.622035	0.547954	0.448477	0.668189	0.503163	0.623062	0
561	0.609578	0.534034	0.401901	0.697915	0.498632	0.626473	0
562	0.564642	0.588209	0.399175	0.706715	0.50124	0.625492	0
563	0.591366	0.565038	0.417993	0.690494	0.507433	0.620234	0
564	0.656406	0.524407	0.408954	0.696032	0.551195	0.586141	0
565	0.636826	0.523457	0.447599	0.657879	0.520525	0.605806	0
566	0.565872	0.587783	0.401395	0.706081	0.494251	0.630518	0
567	0.66657	0.486457	0.438578	0.666014	0.566498	0.568978	0
568	0.568169	0.587242	0.406861	0.701248	0.492468	0.630196	0
569	0.631537	0.529085	0.451824	0.656067	0.544603	0.587607	0
570	0.577705	0.559111	0.379703	0.718866	0.494691	0.629692	0
571	0.580182	0.554318	0.38331	0.712533	0.494873	0.62814	0
572	0.648844	0.501859	0.433105	0.670968	0.550303	0.581643	0
573	0.604341	0.542568	0.446992	0.659509	0.535042	0.593145	0
574	0.594489	0.570391	0.412429	0.694042	0.526273	0.605441	0
575	0.596354	0.564026	0.451556	0.661748	0.510469	0.617407	0
576	0.627745	0.51657	0.437798	0.668911	0.50878	0.616758	0
577	0.571734	0.581811	0.400928	0.702724	0.503611	0.621976	0
578	0.612227	0.530736	0.402024	0.701463	0.541088	0.59069	0
579	0.617451	0.529615	0.390314	0.705241	0.494276	0.627738	0
580	0.650204	0.501113	0.43864	0.668376	0.555422	0.578382	0
581	0.595004	0.564438	0.429065	0.678263	0.543687	0.58863	0
582	0.558329	0.595649	0.388362	0.714949	0.488334	0.634042	0
583	0.605652	0.566694	0.401802	0.705419	0.531559	0.603551	0
584	0.629917	0.542528	0.402742	0.702102	0.532463	0.601524	0
585	0.653431	0.509153	0.51461	0.603976	0.577499	0.559841	0
586	0.57547	0.567805	0.412062	0.688338	0.519136	0.608876	0
587	0.56935	0.58683	0.412126	0.694676	0.501658	0.625922	0
588	0.664578	0.508967	0.44483	0.660352	0.575248	0.560389	0
589	0.604032	0.537063	0.393485	0.706379	0.513173	0.612608	0
590	0.567498	0.571543	0.413003	0.690946	0.518028	0.609958	0
591	0.6139	0.561676	0.396967	0.708313	0.517859	0.614952	0
592	0.566726	0.565154	0.36662	0.72733	0.486923	0.635285	0
593	0.590249	0.554807	0.432673	0.67408	0.556359	0.579019	0
594	0.593416	0.561113	0.425404	0.684699	0.528875	0.602593	0
595	0.586815	0.568854	0.41551	0.693052	0.508153	0.620445	0
596	0.621628	0.549258	0.430022	0.678805	0.490114	0.633466	0
597	0.574431	0.583927	0.405904	0.702677	0.507322	0.62166	0
598	0.60924	0.551794	0.425513	0.681672	0.524376	0.604262	0
599	0.597934	0.558519	0.439681	0.670825	0.522513	0.607896	0
600	0.587606	0.567654	0.414064	0.691916	0.489386	0.632199	0
601	0.622255	0.522885	0.398676	0.70271	0.50952	0.617342	0
602	0.603523	0.536814	0.400817	0.697852	0.526755	0.602015	0
603	0.61819	0.545073	0.423317	0.68492	0.494792	0.629378	0
604	0.592259	0.546947	0.385213	0.715707	0.497429	0.626137	0
605	0.548075	0.587628	0.386741	0.713059	0.501706	0.624544	0
606	0.609903	0.533918	0.39265	0.706813	0.50858	0.618267	0
607	0.639255	0.526662	0.46632	0.646332	0.542019	0.590432	0
608	0.595721	0.560297	0.401268	0.699892	0.515551	0.613011	0
609	0.55708	0.579807	0.39223	0.708149	0.50506	0.621897	0
610	0.623436	0.53903	0.418829	0.686559	0.520225	0.609886	0
611	0.641868	0.508336	0.416176	0.686208	0.526105	0.602935	0
612	0.662059	0.508041	0.467293	0.643083	0.575815	0.560798	0
613	0.566849	0.573891	0.395023	0.707103	0.514987	0.613996	0
614	0.575197	0.575898	0.415553	0.693456	0.513824	0.614749	0
615	0.622313	0.547666	0.403123	0.700828	0.523502	0.606673	0
616	0.590605	0.567632	0.427076	0.683323	0.531027	0.600166	0
617	0.608141	0.558978	0.433076	0.678611	0.519879	0.608734	0
618	0.600173	0.55301	0.407102	0.696402	0.486929	0.635342	0
619	0.628119	0.543144	0.436775	0.673605	0.537531	0.595164	0
620	0.621792	0.522574	0.403222	0.696508	0.516026	0.611863	0
621	0.614511	0.537598	0.450906	0.660596	0.560047	0.576532	0
622	0.592102	0.559441	0.406532	0.693739	0.510056	0.617107	0
623	0.637128	0.525005	0.451937	0.654558	0.563579	0.571514	0
624	0.576899	0.584162	0.394124	0.712121	0.503727	0.624346	0
625	0.595274	0.554847	0.441018	0.670297	0.537986	0.594294	0
626	0.607807	0.533845	0.377355	0.720104	0.493786	0.629239	0
627	0.627796	0.525382	0.401539	0.698656	0.511715	0.613304	0
628	0.570273	0.589993	0.386791	0.717326	0.493255	0.63141	0
629	0.696217	0.488716	0.396321	0.703953	0.50807	0.617808	0
630	0.605495	0.558602	0.401813	0.701724	0.530216	0.604034	0
631	0.59646	0.550933	0.415055	0.690625	0.529029	0.601669	0
632	0.573275	0.565889	0.422085	0.678855	0.506703	0.618859	0
633	0.560976	0.588954	0.39152	0.714514	0.499653	0.62761	0
634	0.59217	0.570077	0.394237	0.70687	0.496527	0.628427	0
635	0.622619	0.543982	0.41427	0.69028	0.520114	0.608997	0
636	0.622933	0.524109	0.404991	0.697569	0.522149	0.606662	0
637	0.594157	0.565538	0.422908	0.684953	0.538616	0.593607	0
638	0.583505	0.569888	0.414197	0.697455	0.524613	0.607957	0
639	0.615617	0.526909	0.40034	0.700163	0.517551	0.611496	0
640	0.568184	0.583099	0.406425	0.695776	0.505292	0.622272	0
641	0.543972	0.589418	0.384889	0.712891	0.493459	0.629482	0
642	0.620013	0.531102	0.380245	0.714738	0.472014	0.646609	0
643	0.66723	0.511778	0.384423	0.714562	0.503885	0.622278	0
644	0.549525	0.586837	0.391536	0.707957	0.488662	0.634451	0
645	0.620549	0.546836	0.428106	0.681866	0.520976	0.608808	0
646	0.594167	0.570167	0.403233	0.704213	0.497132	0.62994	0
647	0.587947	0.572791	0.389298	0.71333	0.504115	0.623907	0
648	0.592579	0.560906	0.41158	0.691665	0.508247	0.62078	0
649	0.618093	0.546357	0.429371	0.679838	0.531772	0.600207	0
650	0.602227	0.56201	0.437894	0.670759	0.531564	0.595674	0
651	0.659857	0.519223	0.395517	0.709466	0.518886	0.615676	0
652	0.559827	0.577199	0.397142	0.702875	0.511906	0.615476	0
653	0.580768	0.558156	0.380251	0.717941	0.500729	0.622975	0
654	0.570241	0.584525	0.417546	0.691275	0.500282	0.624712	0
655	0.718587	0.474032	0.407202	0.697933	0.541475	0.596033	0
656	0.646079	0.526636	0.453942	0.656772	0.550079	0.5842	0
657	0.595937	0.54391	0.394313	0.704657	0.518768	0.606346	0
658	0.569973	0.583391	0.4004	0.704336	0.512622	0.614967	0
659	0.607826	0.553222	0.420523	0.68676	0.515608	0.614739	0
660	0.621688	0.543782	0.44548	0.665693	0.490118	0.632754	0
661	0.626638	0.522539	0.395416	0.704482	0.497472	0.627963	0
662	0.673456	0.489624	0.450135	0.655094	0.546413	0.585098	0
663	0.591124	0.56839	0.436662	0.673869	0.510653	0.613699	0
664	0.58376	0.559435	0.432133	0.673203	0.54146	0.589772	0
665	0.609747	0.546629	0.457682	0.655578	0.541972	0.587661	0
666	0.586135	0.58126	0.394515	0.711782	0.502618	0.624929	0
667	0.602575	0.555031	0.420672	0.685762	0.526305	0.60284	0
668	0.613193	0.546337	0.438764	0.669869	0.519972	0.607624	0
669	0.590488	0.56242	0.40525	0.698471	0.482427	0.637652	0
670	0.572436	0.559772	0.365175	0.729188	0.485619	0.635756	0
671	0.61262	0.546791	0.425728	0.680796	0.520593	0.606495	0
672	0.672447	0.50661	0.415509	0.691147	0.542381	0.592813	0
673	0.659765	0.51772	0.497879	0.623111	0.578296	0.559268	0
674	0.636857	0.529213	0.440255	0.66472	0.577392	0.560678	0
675	0.58188	0.572562	0.428596	0.6768	0.499164	0.625584	0
676	0.586984	0.569025	0.417504	0.690493	0.515334	0.614759	0
677	0.553016	0.582473	0.398774	0.703888	0.517414	0.610888	0
678	0.601547	0.563565	0.413967	0.69462	0.51351	0.614871	0
679	0.565622	0.58926	0.403332	0.703428	0.500353	0.624667	0
680	0.614476	0.531924	0.437547	0.666875	0.547962	0.585062	0
681	0.595498	0.560464	0.417495	0.687442	0.499065	0.624494	0
682	0.624311	0.54362	0.441892	0.673574	0.518282	0.6147	0
683	0.572162	0.579555	0.402346	0.702626	0.505082	0.620823	0
684	0.578769	0.570739	0.421144	0.688224	0.535346	0.597419	0
685	0.643742	0.530187	0.462142	0.652074	0.573862	0.563186	0
686	0.630514	0.543376	0.394089	0.708117	0.520268	0.61028	0
687	0.582471	0.551401	0.388833	0.710151	0.4909	0.630786	0
688	0.607876	0.560587	0.438974	0.675076	0.526775	0.604666	0
689	0.564854	0.592946	0.393133	0.712545	0.480136	0.641712	0
690	0.834387	0.366593	0.516783	0.598388	0.591654	0.543946	0
691	0.618705	0.541381	0.439997	0.66883	0.516179	0.610949	0
692	0.582001	0.568	0.397624	0.702676	0.50061	0.625826	0
693	0.658199	0.520685	0.392323	0.712409	0.501006	0.627471	0
694	0.557467	0.590026	0.383438	0.719798	0.505332	0.623175	0
695	0.561891	0.595488	0.390054	0.714748	0.490775	0.632505	0
696	0.61204	0.551346	0.421163	0.68707	0.538828	0.594443	0
697	0.638088	0.529281	0.440305	0.669937	0.536005	0.595656	0
698	0.586415	0.563376	0.411063	0.69182	0.497641	0.628346	0
699	0.659352	0.511963	0.474237	0.639261	0.549616	0.584605	0
700	0.68937	0.471971	0.485524	0.627264	0.581393	0.55707	0
701	0.593414	0.56733	0.439168	0.670864	0.527574	0.601936	0
702	0.609957	0.554676	0.427754	0.680734	0.501529	0.625435	0
703	0.645489	0.536507	0.419943	0.689817	0.500032	0.625075	0
704	0.663337	0.50927	0.507619	0.610566	0.543152	0.588395	0
705	0.602371	0.545972	0.431742	0.680655	0.560377	0.581613	0
706	0.73993	0.439897	0.473815	0.634707	0.472284	0.644801	0
707	0.613597	0.54188	0.461334	0.651793	0.542275	0.590623	0
708	0.573051	0.580008	0.40832	0.697896	0.507621	0.618864	0
709	0.668846	0.489228	0.417903	0.6824	0.493751	0.628641	0
710	0.597261	0.56885	0.426619	0.685295	0.516044	0.614787	0
711	0.643953	0.525915	0.42889	0.678057	0.561302	0.573537	0
712	0.627658	0.51753	0.410743	0.69087	0.526329	0.602521	0
713	0.62204	0.541347	0.403323	0.69799	0.512568	0.613837	0
714	0.626631	0.522321	0.411893	0.689089	0.53102	0.599616	0
715	0.585561	0.575835	0.400206	0.70674	0.503285	0.62565	0
716	0.593897	0.573864	0.406375	0.701043	0.514691	0.614609	0
717	0.597724	0.572683	0.401678	0.708204	0.525393	0.612825	0
718	0.610784	0.53246	0.392895	0.707964	0.501651	0.62249	0
719	0.587506	0.555076	0.414734	0.690253	0.527128	0.603197	0
720	0.579597	0.564861	0.431199	0.676471	0.53825	0.594137	0
721	0.593554	0.54839	0.386219	0.709531	0.49729	0.625642	0
722	0.604447	0.556142	0.442742	0.668749	0.549277	0.58549	0
723	0.679533	0.486202	0.40887	0.6887	0.477199	0.640382	0
724	0.558892	0.578184	0.413382	0.69051	0.503712	0.621728	0
725	0.56586	0.577024	0.407223	0.698792	0.503804	0.622923	0
726	0.588327	0.567961	0.436013	0.67449	0.508074	0.616858	0
727	0.631467	0.523068	0.420707	0.680739	0.5229	0.604627	0
728	0.695216	0.494525	0.410781	0.694376	0.538804	0.596804	0
729	0.58367	0.558582	0.367199	0.727824	0.478455	0.642792	0
730	0.623689	0.523059	0.41282	0.688957	0.518003	0.610165	0
731	0.612682	0.554123	0.389027	0.711617	0.50469	0.624211	0
732	0.59694	0.547776	0.43423	0.670454	0.53824	0.591612	0
733	0.667085	0.518269	0.39653	0.708634	0.534228	0.602336	0
734	0.600793	0.545736	0.43367	0.668061	0.526433	0.598635	0
735	0.594557	0.549914	0.434748	0.669556	0.522908	0.607008	0
736	0.654928	0.516138	0.503915	0.615321	0.568315	0.567568	0
737	0.637321	0.522731	0.445639	0.661227	0.559682	0.573502	0
738	0.670939	0.512569	0.412783	0.693473	0.528094	0.605593	0
739	0.597166	0.557889	0.404796	0.699135	0.500332	0.624	0
740	0.639842	0.536036	0.401281	0.703124	0.525354	0.607807	0
741	0.604636	0.558333	0.420634	0.684985	0.488945	0.634558	0
742	0.62643	0.519653	0.409867	0.689494	0.52792	0.600961	0
743	0.653972	0.503866	0.417608	0.683047	0.486953	0.634521	0
744	0.612555	0.557779	0.436862	0.675394	0.539492	0.592551	0
745	0.680151	0.503977	0.425265	0.683238	0.548069	0.588379	0
746	0.611603	0.531203	0.386894	0.714775	0.501023	0.625175	0
747	0.57003	0.577959	0.399521	0.707362	0.515028	0.613533	0
748	0.593391	0.546166	0.396383	0.702777	0.505521	0.61845	0
749	0.55832	0.582722	0.394484	0.704195	0.481377	0.640241	0
750	0.620923	0.523417	0.394965	0.704412	0.514277	0.612602	0
751	0.616214	0.550185	0.429883	0.681177	0.548268	0.587455	0
752	0.680449	0.485645	0.396793	0.699833	0.470509	0.646912	0
753	0.573914	0.576313	0.405594	0.702596	0.515043	0.613429	0
754	0.621767	0.551709	0.446148	0.666242	0.546495	0.586729	0
755	0.611716	0.530141	0.403681	0.696238	0.525993	0.602406	0
756	0.59861	0.562246	0.429765	0.679779	0.528265	0.599574	0
757	0.639782	0.524625	0.465395	0.649005	0.571037	0.567011	0
758	0.655346	0.509357	0.436238	0.667179	0.511719	0.613727	0
759	0.626511	0.544554	0.444673	0.667624	0.55087	0.583087	0
760	0.59505	0.569056	0.419129	0.687064	0.51222	0.612421	0
761	0.622442	0.525131	0.405213	0.698195	0.515277	0.613229	0
762	0.599172	0.555836	0.431427	0.676251	0.494148	0.627535	0
763	0.603624	0.557969	0.417662	0.686226	0.546732	0.582065	0
764	0.607604	0.540706	0.447868	0.660865	0.551597	0.582383	0
765	0.673457	0.500885	0.430951	0.675119	0.481972	0.640345	0
766	0.5955	0.545013	0.401268	0.698125	0.510731	0.614685	0
767	0.548193	0.583087	0.383112	0.713332	0.493789	0.630139	0
768	0.567813	0.585772	0.418777	0.688912	0.4962	0.628633	0
769	0.573757	0.582317	0.408248	0.697721	0.505493	0.621192	0
770	0.542485	0.590391	0.385871	0.712658	0.485692	0.635555	0
771	0.573105	0.587555	0.401763	0.708403	0.470368	0.64903	0
772	0.673875	0.498987	0.513985	0.60781	0.62378	0.52118	0
773	0.609056	0.547345	0.451664	0.659933	0.513465	0.61328	0
774	0.613375	0.530272	0.404355	0.696049	0.506842	0.618734	0
775	0.632331	0.524202	0.472177	0.6382	0.581826	0.556502	0
776	0.649176	0.511116	0.378796	0.718065	0.477498	0.64157	0
777	0.596877	0.548555	0.391913	0.706456	0.481255	0.638762	0
778	0.595721	0.552963	0.433487	0.673472	0.552872	0.582707	0
779	0.574781	0.587676	0.4027	0.707196	0.486894	0.638884	0
780	0.5949	0.55687	0.422132	0.683042	0.491509	0.63046	0
781	0.576688	0.583929	0.391597	0.715829	0.488388	0.637809	0
782	0.585831	0.551313	0.383924	0.715955	0.510252	0.617116	0
783	0.604457	0.55724	0.445881	0.665743	0.524611	0.605054	0
784	0.625358	0.52158	0.413265	0.690881	0.517801	0.610233	0
785	0.568406	0.583909	0.400551	0.702825	0.492079	0.631801	0
786	0.73755	0.445913	0.481065	0.631657	0.589666	0.548732	0
787	0.574601	0.584285	0.40697	0.700636	0.507972	0.618855	0
788	0.586839	0.551494	0.388054	0.706585	0.477127	0.641876	0
789	0.567209	0.567946	0.399867	0.698079	0.500852	0.623856	0
790	0.812185	0.392343	0.505294	0.611321	0.540938	0.589262	0
791	0.59118	0.565043	0.408748	0.697097	0.502757	0.62139	0
792	0.580903	0.558938	0.411342	0.692085	0.522196	0.606518	0
793	0.615601	0.547239	0.451668	0.66069	0.519367	0.607057	0
794	0.562385	0.586026	0.38996	0.714827	0.504699	0.62481	0
795	0.618546	0.524843	0.389161	0.709671	0.502169	0.622778	0
796	0.584411	0.560537	0.422332	0.683914	0.525699	0.603499	0
797	0.589446	0.561678	0.419962	0.685399	0.488647	0.632011	0
798	0.610819	0.551192	0.414556	0.690284	0.503085	0.622928	0
799	0.641191	0.527526	0.436854	0.673337	0.561381	0.575207	0
800	0.637879	0.511636	0.420743	0.680048	0.539387	0.590155	0
801	0.551355	0.59824	0.380968	0.720323	0.503093	0.624226	0
802	0.581122	0.563295	0.41504	0.688426	0.523703	0.605642	0
803	0.597972	0.563109	0.388676	0.713864	0.495876	0.630471	0
804	0.5723	0.580304	0.400294	0.707207	0.49936	0.625833	0
805	0.610351	0.551325	0.409532	0.692088	0.52362	0.605416	0
806	0.667149	0.514724	0.425841	0.682409	0.529397	0.600209	0
807	0.573038	0.567323	0.406492	0.698087	0.5104	0.61805	0
808	0.674415	0.504326	0.458234	0.654453	0.574004	0.566842	0
809	0.615185	0.550452	0.432001	0.676376	0.519216	0.610357	0
810	0.617943	0.5248	0.391984	0.706868	0.511072	0.615743	0
811	0.596039	0.547474	0.380317	0.715768	0.476753	0.643159	0
812	0.581689	0.579341	0.407052	0.699974	0.519092	0.613836	0
813	0.577152	0.573535	0.413302	0.691389	0.480849	0.639417	0
814	0.609127	0.554501	0.467265	0.646257	0.534913	0.596272	0
815	0.633	0.516503	0.411662	0.69695	0.527928	0.608134	0
816	0.593429	0.565378	0.422336	0.686701	0.517162	0.612808	0
817	0.596733	0.565636	0.390129	0.711625	0.510278	0.61934	0
818	0.62709	0.533431	0.456538	0.65408	0.554801	0.579388	0
819	0.603878	0.564086	0.417694	0.691401	0.521366	0.607482	0
820	0.577784	0.578134	0.413003	0.692643	0.524772	0.604612	0
821	0.560811	0.577614	0.402428	0.699805	0.515614	0.611832	0
822	0.582441	0.58062	0.414159	0.697285	0.494537	0.630525	0
823	0.618687	0.532997	0.386225	0.708656	0.468562	0.647735	0
824	0.567159	0.583864	0.39225	0.71188	0.510107	0.617869	0
825	0.584508	0.560225	0.424065	0.683485	0.528057	0.603291	0
826	0.62213	0.543833	0.438825	0.671014	0.556043	0.579815	0
827	0.658021	0.509616	0.43129	0.674783	0.508577	0.619654	0
828	0.652077	0.513088	0.398236	0.701655	0.497431	0.627878	0
829	0.601702	0.551204	0.392688	0.70528	0.483845	0.638342	0
830	0.569185	0.576323	0.398694	0.706372	0.501234	0.625184	0
831	0.601426	0.560924	0.439577	0.671388	0.513928	0.610857	0
832	0.664915	0.496517	0.395939	0.701476	0.476703	0.643539	0
833	0.606222	0.53698	0.392854	0.706598	0.505524	0.621092	0
834	0.58169	0.555532	0.381471	0.715579	0.494672	0.629731	0
835	0.568901	0.568819	0.401462	0.699803	0.505553	0.620764	0
836	0.633601	0.515375	0.417625	0.687545	0.527477	0.603196	0
837	0.60157	0.552088	0.444731	0.664477	0.503834	0.621454	0
838	0.575661	0.572855	0.411903	0.696066	0.531661	0.599883	0
839	0.59322	0.569001	0.40695	0.70057	0.520848	0.611136	0
840	0.657488	0.519156	0.42385	0.683337	0.537205	0.598972	0
841	0.576946	0.568431	0.411725	0.692448	0.5146	0.613704	0
842	0.619074	0.544461	0.442765	0.666818	0.506246	0.621128	0
843	0.62604	0.516282	0.401112	0.697055	0.511772	0.613704	0
844	0.579698	0.554514	0.385946	0.70956	0.499893	0.624286	0
845	0.634724	0.537174	0.451218	0.663387	0.527093	0.601752	0
846	0.644584	0.529928	0.441624	0.668366	0.555185	0.578609	0
847	0.584801	0.551953	0.379679	0.718644	0.494681	0.627303	0
848	0.572219	0.571081	0.404655	0.696192	0.519299	0.609994	0
849	0.592621	0.569534	0.414459	0.692545	0.52326	0.606062	0
850	0.599513	0.568025	0.423702	0.688173	0.507298	0.619597	0
851	0.615947	0.546538	0.454258	0.658154	0.552866	0.580967	0
852	0.544099	0.591098	0.382228	0.716406	0.49438	0.630425	0
853	0.57548	0.574776	0.418237	0.690496	0.530662	0.600893	0
854	0.582028	0.563733	0.424786	0.683282	0.530758	0.60003	0
855	0.623251	0.542846	0.466274	0.646272	0.553741	0.581687	0
856	0.580873	0.576344	0.424901	0.684306	0.508527	0.619151	0
857	0.630495	0.536152	0.445187	0.664928	0.520403	0.608951	0
858	0.632848	0.531848	0.453045	0.659109	0.553636	0.579517	0
859	0.609996	0.555761	0.430881	0.679272	0.538839	0.592775	0
860	0.584328	0.570847	0.419022	0.695189	0.519638	0.615712	0
861	0.697316	0.491775	0.398536	0.706927	0.534298	0.601476	0
862	0.578307	0.56537	0.413474	0.689534	0.508366	0.617848	0
863	0.600759	0.548792	0.404238	0.695508	0.497535	0.626241	0
864	0.601681	0.565526	0.428471	0.68424	0.504919	0.621197	0
865	0.564937	0.570736	0.401389	0.699513	0.507167	0.619679	0
866	0.708068	0.464114	0.440372	0.662773	0.481607	0.637633	0
867	0.617553	0.551141	0.402915	0.703564	0.528206	0.605047	0
868	0.59476	0.56102	0.40537	0.697732	0.517884	0.610074	0
869	0.58327	0.566551	0.407427	0.69473	0.488982	0.634019	0
870	0.579308	0.579308	0.422766	0.687536	0.508702	0.61673	0
871	0.58781	0.575038	0.392053	0.712837	0.509338	0.621262	0
872	0.598398	0.550873	0.445124	0.666044	0.532248	0.600495	0
873	0.580544	0.561944	0.42503	0.681304	0.525924	0.60389	0
874	0.583808	0.575261	0.429846	0.681575	0.511829	0.616428	0
875	0.594777	0.558275	0.403045	0.69984	0.51999	0.610703	0
876	0.588611	0.569278	0.425099	0.684024	0.532537	0.600619	0
877	0.604191	0.557142	0.41882	0.686554	0.513627	0.616579	0
878	0.597038	0.565857	0.419287	0.691619	0.516017	0.613975	0
879	0.642411	0.521186	0.475037	0.640932	0.556881	0.577262	0
880	0.621866	0.521907	0.406226	0.695314	0.531792	0.599281	0
881	0.557147	0.591909	0.404967	0.698704	0.48519	0.639311	0
882	0.613283	0.53228	0.419082	0.681829	0.523368	0.604771	0
883	0.603152	0.538907	0.392307	0.706145	0.496308	0.628521	0
884	0.594241	0.574604	0.401965	0.707004	0.496045	0.631847	0
885	0.624609	0.539583	0.432761	0.675695	0.540369	0.593327	0
886	0.586009	0.563733	0.398571	0.70477	0.515637	0.613434	0
887	0.565797	0.582263	0.407366	0.697459	0.493914	0.629508	0
888	0.606084	0.556146	0.453188	0.658859	0.570032	0.570165	0
889	0.588831	0.54759	0.393519	0.703364	0.495279	0.627725	0
890	0.637339	0.535976	0.427465	0.679906	0.549873	0.583435	0
891	0.566938	0.581481	0.389375	0.710914	0.476111	0.644769	0
892	0.671821	0.501017	0.479006	0.636523	0.567863	0.567136	0
893	0.68186	0.50835	0.408462	0.699249	0.535545	0.59903	0
894	0.603122	0.564002	0.457316	0.658752	0.494299	0.627938	0
895	0.603696	0.557192	0.429109	0.678366	0.502541	0.620064	0
896	0.608593	0.549595	0.492669	0.626581	0.484244	0.633918	0
897	0.598831	0.554455	0.398116	0.699219	0.475325	0.644215	0
898	0.585987	0.570188	0.403383	0.701314	0.491884	0.630954	0
899	0.729069	0.464795	0.437876	0.672894	0.575114	0.567977	0
900	0.581191	0.575249	0.407211	0.70238	0.523017	0.608804	0
901	0.583633	0.556897	0.424362	0.678778	0.526535	0.602498	0
902	0.642441	0.507054	0.427579	0.674048	0.536515	0.592971	0
903	0.615553	0.554605	0.424826	0.685041	0.513436	0.614873	0
904	0.639676	0.508346	0.426132	0.678422	0.558552	0.577077	0
905	0.58149	0.562179	0.40775	0.696314	0.520857	0.60922	0
906	0.59425	0.557756	0.407926	0.695569	0.504718	0.619922	0
907	0.60071	0.551768	0.459637	0.654123	0.527575	0.602388	0
908	0.568783	0.569217	0.403699	0.698755	0.511651	0.614975	0
909	0.606326	0.560725	0.42556	0.684927	0.550374	0.585371	0
910	0.630922	0.537221	0.450142	0.660458	0.533548	0.597744	0
911	0.605472	0.552537	0.417922	0.687264	0.514885	0.611863	0
912	0.619724	0.546379	0.417147	0.688567	0.523874	0.603979	0
913	0.617191	0.550364	0.429112	0.6789	0.525364	0.605796	0
914	0.618677	0.54948	0.383958	0.716238	0.49413	0.632745	0
915	0.614743	0.533696	0.459301	0.650066	0.556139	0.577763	0
916	0.601918	0.554652	0.436898	0.674461	0.511338	0.61745	0
917	0.575806	0.564573	0.428042	0.677949	0.521322	0.607725	0
918	0.601849	0.558817	0.444714	0.667235	0.536904	0.594484	0
919	0.593604	0.571154	0.417328	0.691041	0.509884	0.619242	0
920	0.553009	0.581603	0.394986	0.70582	0.509308	0.618304	0
921	0.680849	0.505602	0.403534	0.701816	0.528861	0.604549	0
922	0.608486	0.557665	0.419766	0.688087	0.514985	0.614857	0
923	0.566518	0.594537	0.389956	0.715623	0.488011	0.637798	0
924	0.594687	0.542392	0.380157	0.718312	0.508626	0.616972	0
925	0.60407	0.543327	0.390378	0.704956	0.4765	0.643172	0
926	0.621287	0.545935	0.444064	0.66534	0.509908	0.618327	0
927	0.582231	0.57293	0.407933	0.698079	0.508168	0.616887	0
928	0.586511	0.568171	0.412722	0.694504	0.523048	0.60741	0
929	0.603485	0.568322	0.423378	0.688139	0.509976	0.619285	0
930	0.634875	0.509955	0.430086	0.674798	0.541221	0.587637	0
931	0.604065	0.545158	0.43439	0.672045	0.546045	0.586046	0
932	0.588604	0.572116	0.429569	0.678143	0.520192	0.609396	0
933	0.681096	0.503441	0.401579	0.703141	0.525795	0.607196	0
934	0.618025	0.535207	0.46518	0.646389	0.545247	0.585824	0
935	0.574818	0.55964	0.369315	0.72905	0.489332	0.633678	0
936	0.559185	0.593265	0.389489	0.714803	0.494846	0.629156	0
937	0.610286	0.55942	0.418175	0.691211	0.501288	0.624811	0
938	0.605341	0.552352	0.430509	0.676693	0.529926	0.60066	0
939	0.646976	0.50436	0.435493	0.671204	0.546194	0.587965	0
940	0.595361	0.562276	0.411913	0.691023	0.504737	0.621695	0
941	0.628228	0.526405	0.474891	0.639052	0.5846	0.554276	0
942	0.563694	0.58556	0.395377	0.70583	0.519027	0.611972	0
943	0.593363	0.570218	0.429611	0.682748	0.520097	0.609312	0
944	0.607572	0.553278	0.423016	0.684356	0.515007	0.615527	0
945	0.570597	0.586247	0.375062	0.726418	0.48721	0.638111	0
946	0.618112	0.528967	0.402438	0.696426	0.503968	0.621571	0
947	0.584413	0.573326	0.413956	0.6916	0.52006	0.607472	0
948	0.5668	0.582811	0.379413	0.719226	0.486142	0.637033	0
949	0.578608	0.561077	0.374502	0.722891	0.4837	0.637328	0
950	0.634397	0.542773	0.384806	0.718626	0.483636	0.639312	0
951	0.614968	0.54727	0.39484	0.703624	0.523794	0.604144	0
952	0.62589	0.540698	0.435726	0.676353	0.535182	0.596964	0
953	0.564538	0.592089	0.405651	0.701866	0.492285	0.631303	0
954	0.631511	0.546241	0.445636	0.668175	0.514147	0.614076	0
955	0.645347	0.524619	0.466784	0.645221	0.551229	0.583383	0
956	0.62334	0.545638	0.450391	0.66382	0.511161	0.614151	0
957	0.680519	0.503741	0.386848	0.715735	0.507781	0.621375	0
958	0.612588	0.528164	0.399689	0.701903	0.530068	0.598337	0
959	0.579944	0.569962	0.420586	0.687197	0.528316	0.602168	0
960	0.583983	0.567249	0.411203	0.692686	0.498044	0.627361	0
961	0.601439	0.571035	0.400404	0.706477	0.512322	0.618466	0
962	0.665467	0.516491	0.403558	0.701733	0.518278	0.609428	0
963	0.624104	0.537564	0.430297	0.678715	0.552381	0.579774	0
964	0.618834	0.523416	0.418156	0.686078	0.507168	0.617691	0
965	0.602748	0.560872	0.403202	0.701713	0.517885	0.611231	0
966	0.622834	0.520747	0.410323	0.693552	0.520704	0.607656	0
967	0.575824	0.576309	0.425755	0.682924	0.476897	0.642072	0
968	0.580476	0.587814	0.387895	0.719472	0.477044	0.64545	0
969	0.58061	0.574801	0.388534	0.71175	0.491129	0.631685	0
970	0.609723	0.560654	0.381173	0.720274	0.500189	0.626644	0
971	0.631274	0.516721	0.420273	0.682784	0.519431	0.606796	0
972	0.587304	0.56594	0.424688	0.681243	0.473985	0.645434	0
973	0.670607	0.486927	0.465141	0.648351	0.571999	0.564295	0
974	0.595757	0.570467	0.42732	0.684262	0.529135	0.604546	0
975	0.577718	0.571581	0.395819	0.703981	0.479966	0.641613	0
976	0.630792	0.526308	0.473041	0.641794	0.569103	0.567734	0
977	0.569714	0.571794	0.412262	0.688472	0.49879	0.624936	0
978	0.613002	0.5495	0.432701	0.676036	0.518969	0.609955	0
979	0.563982	0.589931	0.396275	0.708191	0.502143	0.623667	0
980	0.576008	0.559126	0.368513	0.727626	0.495098	0.627996	0
981	0.69338	0.483266	0.405367	0.695742	0.512706	0.614872	0
982	0.591077	0.556307	0.429358	0.679279	0.528984	0.601656	0
983	0.607082	0.554815	0.434762	0.67457	0.555224	0.577042	0
984	0.635828	0.525865	0.455773	0.656899	0.558246	0.576243	0
985	0.614426	0.548633	0.455413	0.659318	0.54584	0.588104	0
986	0.602477	0.562413	0.410198	0.698244	0.517935	0.611212	0
987	0.60107	0.538721	0.39291	0.705444	0.516542	0.609633	0
988	0.640567	0.528166	0.405282	0.695711	0.525858	0.605862	0
989	0.634282	0.540714	0.398119	0.706728	0.512513	0.615696	0
990	0.615743	0.556026	0.373597	0.726967	0.496814	0.629887	0
991	0.594125	0.558881	0.421971	0.682497	0.50407	0.621235	0
992	0.582322	0.576257	0.407188	0.69965	0.528969	0.602475	0
993	0.586274	0.571201	0.416813	0.688788	0.52628	0.60303	0
994	0.584365	0.565944	0.410912	0.694229	0.512531	0.616098	0
995	0.582224	0.555299	0.380749	0.717907	0.50028	0.623911	0
996	0.630153	0.543252	0.447582	0.665103	0.540205	0.590525	0
997	0.564993	0.586106	0.400323	0.704956	0.511549	0.616821	0
998	0.601661	0.551324	0.412038	0.690089	0.522731	0.607192	0
999	0.640269	0.527635	0.447688	0.662851	0.565739	0.57237	0
1000	0.673538	0.499798	0.442922	0.663885	0.48985	0.632902	0
1001	0.705401	0.476867	0.441483	0.665432	0.486676	0.635918	0
1002	0.61297	0.536094	0.382415	0.712719	0.473417	0.64598	0
1003	0.602641	0.561643	0.431555	0.679727	0.519471	0.608255	0
1004	0.624457	0.521138	0.415709	0.687966	0.51754	0.610124	0
1005	0.644174	0.520133	0.454551	0.653636	0.550513	0.582024	0
1006	0.624349	0.538129	0.4602	0.655437	0.564233	0.571861	0
1007	0.641423	0.530629	0.433201	0.676925	0.516903	0.612417	0
1008	0.592421	0.561835	0.402197	0.700937	0.517948	0.610786	0
1009	0.605255	0.555599	0.38812	0.711241	0.499567	0.625459	0
1010	0.595937	0.544802	0.39682	0.703776	0.518856	0.61034	0
1011	0.609357	0.531355	0.383376	0.713579	0.503334	0.62252	0
1012	0.56132	0.58585	0.387435	0.71421	0.498515	0.627682	0
1013	0.633728	0.535138	0.452694	0.660426	0.550144	0.583229	0
1014	0.603837	0.565066	0.435639	0.677834	0.51425	0.614928	0
1015	0.629968	0.542675	0.410163	0.696781	0.519564	0.612998	0
1016	0.591336	0.566315	0.436384	0.675095	0.518352	0.611184	0
1017	0.634379	0.514003	0.435913	0.671867	0.515341	0.61145	0
1018	0.619626	0.546681	0.426505	0.680782	0.524212	0.605761	0
1019	0.579797	0.575579	0.419369	0.688327	0.508427	0.617498	0
1020	0.590106	0.562452	0.417327	0.688057	0.496092	0.627225	0
1021	0.690572	0.48993	0.421567	0.683744	0.504581	0.620943	0
1022	0.596103	0.564517	0.433744	0.677791	0.52399	0.606436	0
1023	0.634085	0.530788	0.476632	0.639655	0.567552	0.570694	0
1024	0.634759	0.518461	0.398988	0.697342	0.498154	0.624906	0
1025	0.60487	0.552869	0.449632	0.661853	0.531675	0.601431	0
1026	0.59186	0.552398	0.4227	0.680616	0.530238	0.600493	0
1027	0.607451	0.552054	0.422392	0.685739	0.521301	0.606809	0
1028	0.621715	0.528837	0.430814	0.671737	0.523758	0.603547	0
1029	0.642324	0.535954	0.392574	0.712451	0.528472	0.606602	0
1030	0.592968	0.554344	0.420714	0.684471	0.534928	0.596561	0
1031	0.593484	0.549613	0.377565	0.720517	0.495828	0.63162	0
1032	0.645359	0.519713	0.396746	0.702771	0.502795	0.622618	0
1033	0.658593	0.509357	0.412344	0.689994	0.510025	0.617872	0
1034	0.623187	0.517323	0.403232	0.694801	0.532003	0.595386	0
1035	0.636751	0.512302	0.43393	0.671247	0.527443	0.601541	0
1036	0.577051	0.580851	0.40813	0.699091	0.505991	0.619937	0
1037	0.580221	0.564261	0.419813	0.68752	0.517729	0.610587	0
1038	0.593203	0.557776	0.432049	0.675208	0.484821	0.636077	0
1039	0.634565	0.545334	0.40826	0.698546	0.531902	0.601933	0
1040	0.576036	0.574268	0.404576	0.70068	0.521052	0.609101	0
1041	0.584225	0.569469	0.403487	0.706224	0.493983	0.632964	0
1042	0.595176	0.551244	0.428653	0.679994	0.530789	0.599659	0
1043	0.612406	0.550805	0.41315	0.694085	0.518315	0.611532	0
1044	0.6379	0.523605	0.460666	0.648181	0.577647	0.560413	0
1045	0.607413	0.550786	0.39293	0.707045	0.492603	0.632849	0
1046	0.631933	0.518356	0.433988	0.669842	0.506174	0.618532	0
1047	0.555914	0.579177	0.400188	0.701026	0.496312	0.627816	0
1048	0.590727	0.566621	0.415603	0.692107	0.518068	0.611144	0
1049	0.627871	0.539618	0.445684	0.664068	0.519315	0.60928	0
1050	0.584942	0.569525	0.414382	0.69218	0.502852	0.624987	0
1051	0.660433	0.498001	0.430611	0.670897	0.524534	0.602789	0
1052	0.589952	0.555693	0.440122	0.666856	0.542736	0.588723	0
1053	0.58511	0.553959	0.378165	0.719681	0.502625	0.622755	0
1054	0.581087	0.577389	0.421516	0.690903	0.498867	0.629343	0
1055	0.663415	0.496763	0.411078	0.688244	0.480741	0.640821	0
1056	0.590074	0.551302	0.382887	0.714536	0.480824	0.639365	0
1057	0.596837	0.555582	0.424986	0.679595	0.518767	0.609428	0
1058	0.636772	0.515958	0.425127	0.676182	0.483966	0.636555	0
1059	0.612928	0.548278	0.415949	0.687696	0.541997	0.59157	0
1060	0.568343	0.575559	0.396189	0.705089	0.513773	0.615311	0
1061	0.579913	0.561823	0.440934	0.668305	0.515065	0.61121	0
1062	0.595405	0.563327	0.441109	0.671192	0.52989	0.600564	0
1063	0.599788	0.566163	0.431339	0.681372	0.517048	0.61241	0
1064	0.593705	0.566698	0.432332	0.678965	0.520278	0.608906	0
1065	0.571268	0.581067	0.406787	0.696567	0.521063	0.607878	0
1066	0.600405	0.555815	0.41626	0.687852	0.502434	0.623335	0
1067	0.701888	0.480629	0.420622	0.681201	0.54099	0.589797	0
1068	0.580324	0.56642	0.421469	0.689663	0.512167	0.619686	0
1069	0.706835	0.484139	0.414721	0.693099	0.525116	0.608717	0
1070	0.73103	0.465748	0.415914	0.691603	0.55737	0.581419	0
1071	0.621982	0.53787	0.433312	0.677627	0.557177	0.577588	0
1072	0.577743	0.574138	0.393768	0.707572	0.491287	0.632016	0
1073	0.609775	0.554149	0.461634	0.654163	0.540162	0.591555	0
1074	0.635363	0.515583	0.423223	0.682627	0.562878	0.573469	0
1075	0.591131	0.571862	0.407541	0.701269	0.496102	0.630532	0
1076	0.5873	0.576559	0.404453	0.702544	0.522218	0.610439	0
1077	0.664431	0.512449	0.380809	0.717553	0.501425	0.625281	0
1078	0.649853	0.523111	0.390843	0.70732	0.520351	0.609082	0
1079	0.567751	0.590211	0.404104	0.70355	0.480017	0.641166	0
1080	0.582602	0.556752	0.373799	0.720661	0.469717	0.648948	0
1081	0.63512	0.527096	0.438321	0.671138	0.533793	0.595474	0
1082	0.632558	0.514689	0.417425	0.687318	0.532851	0.597775	0
1083	0.55915	0.573065	0.362202	0.73038	0.479298	0.639893	0
1084	0.593575	0.557106	0.436798	0.67573	0.52318	0.604089	0
1085	0.574069	0.567955	0.418361	0.686978	0.52724	0.601742	0
1086	0.603709	0.537541	0.390075	0.709545	0.525023	0.601942	0
1087	0.632207	0.537515	0.449451	0.663765	0.563196	0.57392	0
1088	0.604203	0.553912	0.416636	0.690214	0.519032	0.608099	0
1089	0.565486	0.581903	0.395419	0.707518	0.503066	0.623508	0
1090	0.681245	0.475651	0.448919	0.661406	0.607194	0.538501	0
1091	0.616796	0.542028	0.440341	0.670536	0.514168	0.613005	0
1092	0.616632	0.526213	0.39941	0.69997	0.512736	0.615235	0
1093	0.590885	0.558069	0.428276	0.680464	0.508553	0.617822	0
1094	0.588602	0.558914	0.433966	0.675058	0.53291	0.598062	0
1095	0.558219	0.579942	0.398645	0.704002	0.495134	0.629659	0
1096	0.603794	0.556287	0.404486	0.702616	0.513753	0.616509	0
1097	0.619306	0.525352	0.411066	0.693577	0.555929	0.578129	0
1098	0.571522	0.582194	0.405568	0.702498	0.503439	0.622042	0
1099	0.587218	0.548562	0.385143	0.709654	0.499235	0.624078	0
1100	0.599239	0.561624	0.404118	0.701386	0.498251	0.628611	0
1101	0.60115	0.553775	0.427803	0.679111	0.491008	0.631332	0
1102	0.588667	0.577779	0.420643	0.690255	0.485119	0.637711	0
1103	0.583736	0.573902	0.411193	0.693036	0.508083	0.616495	0
1104	0.647995	0.519052	0.495209	0.624947	0.542278	0.590144	0
1105	0.572583	0.583864	0.406527	0.696874	0.526065	0.603437	0
1106	0.579922	0.55397	0.376258	0.718516	0.49377	0.629305	0
1107	0.587272	0.548803	0.389595	0.706898	0.495783	0.626376	0
1108	0.589761	0.574202	0.426938	0.685419	0.487857	0.635585	0
1109	0.671914	0.487539	0.413307	0.684878	0.479629	0.639611	0
1110	0.626887	0.533289	0.419304	0.686595	0.506949	0.621553	0
1111	0.64297	0.536286	0.411677	0.695526	0.540702	0.595781	0
1112	0.62082	0.527017	0.409227	0.689241	0.524012	0.60484	0
1113	0.583872	0.569493	0.403913	0.700298	0.504255	0.621572	0
1114	0.611374	0.550829	0.445669	0.663574	0.547987	0.587209	0
1115	0.591082	0.564615	0.427765	0.681742	0.532889	0.598708	0
1116	0.608205	0.54135	0.449972	0.657025	0.55683	0.575643	0
1117	0.615375	0.546148	0.427291	0.675147	0.518532	0.608298	0
1118	0.627934	0.539928	0.442309	0.666992	0.545651	0.58869	0
1119	0.602653	0.542647	0.38138	0.7128	0.478061	0.640973	0
1120	0.693163	0.472261	0.456341	0.650701	0.571453	0.564316	0
1121	0.68937	0.471971	0.485524	0.627264	0.581393	0.55707	0
1122	0.685213	0.501186	0.401399	0.702795	0.541972	0.596096	0
1123	0.6164	0.543334	0.402549	0.699952	0.507149	0.620281	0
1124	0.606851	0.555893	0.423503	0.685812	0.529075	0.602941	0
1125	0.563195	0.589261	0.40259	0.70385	0.51047	0.619125	0
1126	0.588058	0.549859	0.386448	0.711167	0.501953	0.623465	0
1127	0.592732	0.547929	0.431895	0.674306	0.544043	0.587785	0
1128	0.701779	0.492004	0.402786	0.704311	0.538684	0.599129	0
1129	0.626262	0.544729	0.460652	0.654452	0.557208	0.579144	0
1130	0.577516	0.571777	0.408546	0.697362	0.504115	0.623527	0
1131	0.561665	0.591404	0.41098	0.697672	0.489166	0.632684	0
1132	0.678742	0.5042	0.437593	0.671408	0.570596	0.569197	0
1133	0.585403	0.577459	0.403489	0.702889	0.512903	0.616682	0
1134	0.599672	0.560043	0.430679	0.678962	0.535231	0.592824	0
1135	0.588402	0.573107	0.39682	0.710341	0.505977	0.623555	0
1136	0.571052	0.571474	0.401444	0.703664	0.517329	0.614156	0
1137	0.58975	0.565396	0.419396	0.68435	0.524245	0.605443	0
1138	0.619485	0.525253	0.406643	0.693424	0.513289	0.611682	0
1139	0.552874	0.584559	0.401213	0.699606	0.489592	0.633954	0
1140	0.618759	0.525798	0.410668	0.693011	0.495617	0.627229	0
1141	0.57226	0.585742	0.384614	0.719849	0.49637	0.631655	0
1142	0.588005	0.565064	0.403722	0.701261	0.510113	0.616487	0
1143	0.58284	0.570497	0.416111	0.691768	0.5381	0.595268	0
1144	0.574691	0.562656	0.411982	0.691406	0.513483	0.613445	0
1145	0.61553	0.539418	0.435699	0.673355	0.521736	0.605413	0
1146	0.626374	0.521321	0.413495	0.689076	0.51704	0.610237	0
1147	0.606228	0.539268	0.400933	0.697605	0.49175	0.630589	0
1148	0.622891	0.54484	0.42802	0.679148	0.527191	0.604389	0
1149	0.59681	0.55739	0.410084	0.691885	0.525165	0.60408	0
1150	0.604368	0.557856	0.449534	0.660937	0.550662	0.58473	0
1151	0.705124	0.485623	0.399844	0.704543	0.539559	0.596595	0
1152	0.584233	0.550977	0.383153	0.713357	0.498526	0.624888	0
1153	0.629454	0.538545	0.439931	0.66767	0.536998	0.595815	0
1154	0.605832	0.553504	0.430673	0.677441	0.509935	0.615941	0
1155	0.618309	0.543834	0.438518	0.671464	0.557118	0.576795	0
1156	0.57837	0.578732	0.430772	0.679942	0.496925	0.628577	0
1157	0.593602	0.565839	0.411379	0.695789	0.519624	0.610637	0
1158	0.7232	0.47178	0.414135	0.69105	0.547396	0.588726	0
1159	0.585613	0.581395	0.40834	0.701986	0.503627	0.625752	0
1160	0.597463	0.556955	0.429338	0.675991	0.509784	0.615725	0
1161	0.633293	0.532207	0.476807	0.63659	0.572908	0.565055	0
1162	0.629771	0.518651	0.415565	0.686147	0.519158	0.608633	0
1163	0.610498	0.541497	0.435598	0.673198	0.566908	0.571035	0
1164	0.63949	0.52712	0.463785	0.651759	0.558882	0.575203	0
1165	0.610128	0.548406	0.446753	0.664516	0.536565	0.59574	0
1166	0.574844	0.587924	0.396179	0.712245	0.510129	0.620599	0
1167	0.717392	0.455015	0.476829	0.631927	0.493795	0.626099	0
1168	0.589422	0.565296	0.434047	0.67655	0.522091	0.608223	0
1169	0.629947	0.537581	0.441484	0.669524	0.509318	0.616761	0
1170	0.58559	0.573093	0.419022	0.695189	0.519638	0.615712	0
1171	0.583	0.580432	0.436321	0.677741	0.469543	0.648571	0
1172	0.594545	0.55814	0.436171	0.673494	0.519762	0.608675	0
1173	0.575796	0.578219	0.405962	0.697836	0.520539	0.6098	0
1174	0.566031	0.575591	0.394099	0.708584	0.506161	0.621876	0
1175	0.691477	0.492243	0.37661	0.720219	0.494035	0.630853	0
1176	0.609246	0.538973	0.385107	0.710119	0.472318	0.645818	0
1177	0.583023	0.580779	0.411418	0.699441	0.504859	0.624524	0
1178	0.640153	0.512569	0.43122	0.675189	0.529023	0.599307	0
1179	0.570579	0.580602	0.394612	0.708568	0.487574	0.633963	0
1180	0.586286	0.575027	0.419465	0.689404	0.50803	0.621482	0
1181	0.584724	0.557386	0.416381	0.686998	0.521983	0.60719	0
1182	0.584769	0.56952	0.436509	0.674573	0.500459	0.624934	0
1183	0.581013	0.578688	0.399057	0.707504	0.510176	0.620223	0
1184	0.603994	0.561899	0.440302	0.672062	0.515146	0.613521	0
1185	0.608428	0.548924	0.404213	0.697898	0.509007	0.619169	0
1186	0.594304	0.574952	0.419876	0.69121	0.509804	0.61853	0
1187	0.574215	0.58681	0.405628	0.703256	0.48174	0.640643	0
1188	0.627798	0.544739	0.412325	0.692569	0.545742	0.591367	0
1189	0.614481	0.537461	0.458445	0.650172	0.568712	0.56807	0
1190	0.576401	0.570966	0.414784	0.6934	0.524557	0.606559	0
1191	0.576321	0.563868	0.371266	0.724995	0.47184	0.647022	0
1192	0.574627	0.581191	0.397862	0.705525	0.506781	0.620116	0
1193	0.588411	0.561979	0.407547	0.698325	0.50532	0.62198	0
1194	0.624945	0.535032	0.467316	0.646707	0.518461	0.609897	0
1195	0.564708	0.589954	0.398227	0.707724	0.508738	0.619417	0
1196	0.621744	0.543245	0.45896	0.651893	0.570686	0.565614	0
1197	0.561746	0.578822	0.403678	0.700161	0.513039	0.615336	0
1198	0.570347	0.580224	0.416472	0.69062	0.500503	0.623706	0
1199	0.630228	0.520335	0.457829	0.65081	0.563184	0.57233	0
1200	0.64468	0.515937	0.437773	0.668642	0.54732	0.58404	0
1201	0.614147	0.545769	0.400433	0.700221	0.48775	0.636004	0
1202	0.624488	0.524861	0.399724	0.698712	0.517719	0.61064	0
1203	0.573412	0.575912	0.383898	0.719107	0.476794	0.643277	0
1204	0.562122	0.58571	0.394635	0.709643	0.504279	0.623636	0
1205	0.593651	0.561982	0.422383	0.684057	0.532871	0.598105	0
1206	0.619343	0.524105	0.391629	0.707666	0.500897	0.623546	0
1207	0.617707	0.548659	0.441283	0.667831	0.50678	0.620547	0
1208	0.616337	0.549779	0.429863	0.676779	0.534113	0.598792	0
1209	0.591001	0.563207	0.409267	0.696209	0.507455	0.618262	0
1210	0.563113	0.579566	0.403961	0.700519	0.508398	0.618953	0
1211	0.633277	0.511831	0.424411	0.678116	0.549806	0.582445	0
1212	0.629236	0.520639	0.409778	0.6896	0.5272	0.60124	0
1213	0.619443	0.523241	0.397678	0.700655	0.518437	0.610217	0
1214	0.633593	0.526659	0.407161	0.693935	0.52385	0.606235	0
1215	0.605293	0.561136	0.402274	0.702701	0.525801	0.60825	0
1216	0.59544	0.549832	0.425845	0.680819	0.548544	0.586481	0
1217	0.635053	0.514214	0.420357	0.68474	0.540507	0.591879	0
1218	0.571169	0.579034	0.394788	0.70997	0.506759	0.62067	0
1219	0.583485	0.570527	0.41143	0.695002	0.520072	0.609471	0
1220	0.557755	0.579539	0.393389	0.708305	0.493677	0.630662	0
1221	0.592229	0.573182	0.425928	0.687165	0.487945	0.636315	0
1222	0.609611	0.552097	0.424191	0.684663	0.52828	0.603942	0
1223	0.569511	0.584305	0.386057	0.713596	0.486087	0.638036	0
1224	0.610193	0.542689	0.461892	0.651952	0.549478	0.582962	0
1225	0.630476	0.514779	0.406513	0.696437	0.519497	0.609459	0
1226	0.647103	0.534174	0.39709	0.709707	0.523209	0.611657	0
1227	0.639171	0.506969	0.415755	0.686033	0.544863	0.588778	0
1228	0.562195	0.570276	0.366751	0.728749	0.489956	0.633306	0
1229	0.577767	0.579864	0.405548	0.699946	0.529148	0.600855	0
1230	0.594525	0.544506	0.391082	0.708687	0.503686	0.622542	0
1231	0.695573	0.489636	0.398094	0.702474	0.511866	0.614584	0
1232	0.579396	0.568677	0.409567	0.692638	0.526697	0.603785	0
1233	0.665112	0.489466	0.445145	0.664233	0.569466	0.566651	0
1234	0.572108	0.568303	0.422101	0.682	0.52524	0.603752	0
1235	0.593694	0.567325	0.395484	0.709316	0.514669	0.616141	0
1236	0.662959	0.505364	0.492356	0.619581	0.601411	0.535812	0
1237	0.576739	0.572836	0.410499	0.695036	0.503018	0.62282	0
1238	0.562074	0.573735	0.411033	0.6917	0.507762	0.617004	0
1239	0.632041	0.535871	0.447745	0.665028	0.52385	0.605577	0
1240	0.571672	0.583854	0.399456	0.704602	0.501269	0.624618	0
1241	0.613354	0.557634	0.432251	0.677016	0.53854	0.592883	0
1242	0.674674	0.503624	0.430806	0.677286	0.56021	0.577761	0
1243	0.585452	0.580297	0.426176	0.68674	0.497296	0.628824	0
1244	0.60937	0.531981	0.382235	0.717376	0.499024	0.625776	0
1245	0.597429	0.557326	0.425017	0.682889	0.496637	0.627887	0
1246	0.60078	0.556186	0.421367	0.685002	0.527656	0.601731	0
1247	0.621596	0.522358	0.415625	0.689967	0.553501	0.581214	0
1248	0.597909	0.57134	0.431234	0.681218	0.496622	0.62728	0
1249	0.689297	0.498422	0.419793	0.68672	0.54789	0.587809	0
1250	0.582832	0.567675	0.401599	0.700508	0.497624	0.627104	0
1251	0.587761	0.566886	0.413443	0.692829	0.527232	0.605782	0
1252	0.663707	0.49266	0.496161	0.618722	0.619969	0.525491	0
1253	0.595968	0.556414	0.399575	0.701035	0.516991	0.612865	0
1254	0.613921	0.551025	0.386903	0.71258	0.507584	0.620186	0
1255	0.582117	0.575458	0.418314	0.689075	0.533142	0.600296	0
1256	0.599405	0.553734	0.459428	0.650571	0.507179	0.61921	0
1257	0.567424	0.586255	0.3855	0.716322	0.493202	0.632154	0
1258	0.624253	0.520819	0.402285	0.698823	0.507755	0.617137	0
1259	0.594431	0.542308	0.375978	0.72027	0.494657	0.62912	0
1260	0.643334	0.528995	0.391083	0.710079	0.507259	0.621708	0
1261	0.569054	0.583558	0.400463	0.703879	0.51296	0.618603	0
1262	0.627129	0.518128	0.415623	0.691077	0.52778	0.602371	0
1263	0.54987	0.596864	0.38786	0.713681	0.496219	0.631007	0
1264	0.558961	0.587331	0.383433	0.718309	0.502032	0.625294	0
1265	0.549056	0.60316	0.397699	0.708381	0.480244	0.6408	0
1266	0.559997	0.593525	0.388485	0.714546	0.500884	0.625961	0
1267	0.599658	0.545482	0.391436	0.707915	0.514305	0.611456	0
1268	0.597048	0.562354	0.500434	0.620307	0.47146	0.645851	0
1269	0.578018	0.575257	0.411925	0.695767	0.512344	0.615683	0
1270	0.568177	0.593852	0.388622	0.717903	0.488947	0.637394	0
1271	0.608152	0.550503	0.422162	0.680207	0.532328	0.596763	0
1272	0.557384	0.592439	0.39288	0.710954	0.483427	0.638686	0
1273	0.611284	0.550898	0.417337	0.687395	0.518221	0.609483	0
1274	0.613281	0.550534	0.431169	0.678875	0.507389	0.620134	0
1275	0.612574	0.529296	0.39377	0.703487	0.523528	0.606273	0
1276	0.571617	0.582209	0.397328	0.7075	0.496438	0.626123	0
1277	0.60749	0.55218	0.441892	0.673574	0.518282	0.6147	0
1278	0.626695	0.52236	0.438252	0.667124	0.475578	0.64187	0
1279	0.615149	0.549095	0.419581	0.686588	0.508819	0.619109	0
1280	0.603937	0.56559	0.422921	0.686725	0.499054	0.625697	0
1281	0.616725	0.528381	0.413214	0.689471	0.506102	0.619245	0
1282	0.639229	0.5208	0.467143	0.645134	0.566098	0.571971	0
1283	0.58206	0.571336	0.385808	0.712021	0.492851	0.631936	0
1284	0.630779	0.53864	0.429012	0.679016	0.526247	0.603432	0
1285	0.585122	0.557883	0.419436	0.687512	0.526809	0.604102	0
1286	0.559131	0.581281	0.398047	0.70446	0.506693	0.620161	0
1287	0.613565	0.551625	0.430146	0.679677	0.533825	0.598468	0
1288	0.591885	0.568504	0.387049	0.713789	0.498367	0.629724	0
1289	0.617768	0.535395	0.472549	0.640215	0.561639	0.573658	0
1290	0.611824	0.546902	0.438137	0.668565	0.540066	0.590629	0
1291	0.591218	0.55403	0.421063	0.685263	0.515182	0.614052	0
1292	0.582138	0.558889	0.421283	0.681376	0.519109	0.608208	0
1293	0.591454	0.56073	0.411887	0.693827	0.488294	0.6332	0
1294	0.603877	0.55981	0.441616	0.673989	0.506964	0.619374	0
1295	0.609505	0.559461	0.439971	0.671844	0.534962	0.598858	0
1296	0.603892	0.568137	0.399968	0.706496	0.526534	0.606019	0
1297	0.600178	0.568546	0.418519	0.690964	0.518192	0.611399	0
1298	0.591063	0.563462	0.422339	0.684113	0.529533	0.601964	0
1299	0.568134	0.586113	0.398083	0.707394	0.492744	0.632787	0
1300	0.587169	0.559728	0.425822	0.677029	0.507231	0.617582	0
1301	0.72898	0.445283	0.457179	0.648143	0.509331	0.614319	0
1302	0.580649	0.555873	0.384157	0.714435	0.502693	0.621894	0
1303	0.607015	0.536107	0.389339	0.710537	0.510948	0.617014	0
1304	0.659596	0.516842	0.429372	0.68048	0.553444	0.582891	0
1305	0.597369	0.561108	0.446621	0.667608	0.51997	0.609471	0
1306	0.623359	0.521114	0.399152	0.703117	0.524209	0.605117	0
1307	0.632699	0.528328	0.420256	0.683744	0.53703	0.59635	0
1308	0.563357	0.568753	0.367343	0.72563	0.484124	0.637386	0
1309	0.658133	0.496316	0.44528	0.665123	0.584778	0.556224	0
1310	0.605672	0.563612	0.430543	0.679083	0.537798	0.595901	0
1311	0.625979	0.551935	0.413791	0.69231	0.53762	0.597476	0
1312	0.586148	0.569906	0.416524	0.690273	0.52628	0.604949	0
1313	0.608948	0.558506	0.402396	0.701442	0.519117	0.61302	0
1314	0.57988	0.565004	0.416022	0.689531	0.514652	0.612253	0
1315	0.641571	0.507848	0.431356	0.674705	0.520158	0.607662	0
1316	0.630638	0.51653	0.422346	0.681905	0.522626	0.606058	0
1317	0.672624	0.477129	0.441136	0.661408	0.581738	0.556532	0
1318	0.631034	0.537841	0.395698	0.707563	0.504341	0.625	0
1319	0.63477	0.518639	0.470861	0.642084	0.57429	0.563213	0
1320	0.628876	0.538192	0.419811	0.685669	0.534419	0.596936	0
1321	0.623114	0.541424	0.472565	0.641089	0.554863	0.579372	0
1322	0.612637	0.549814	0.427362	0.682077	0.516762	0.612045	0
1323	0.55115	0.585448	0.40508	0.697166	0.491194	0.630907	0
1324	0.615399	0.547205	0.50544	0.617087	0.482459	0.635283	0
1325	0.549548	0.585941	0.385758	0.715193	0.493158	0.632037	0
1326	0.606974	0.550679	0.424131	0.67864	0.515368	0.612559	0
1327	0.577568	0.574653	0.392583	0.707991	0.486131	0.636823	0
1328	0.617676	0.548032	0.388643	0.710526	0.502541	0.624248	0
1329	0.605224	0.557933	0.405539	0.700497	0.505989	0.621004	0
1330	0.580615	0.573459	0.418701	0.687985	0.502129	0.62526	0
1331	0.600506	0.55829	0.44151	0.667851	0.552438	0.582573	0
1332	0.605174	0.534968	0.384058	0.71148	0.496897	0.627101	0
1333	0.628396	0.532386	0.486967	0.627312	0.510785	0.614222	0
1334	0.587918	0.571796	0.399323	0.702296	0.510846	0.618599	0
1335	0.596348	0.571486	0.412931	0.695922	0.522252	0.608486	0
1336	0.66117	0.505233	0.434663	0.668396	0.499385	0.623105	0
1337	0.552484	0.596241	0.392292	0.713487	0.492113	0.632349	0
1338	0.584357	0.581669	0.40367	0.703588	0.499856	0.627155	0
1339	0.577716	0.577851	0.418171	0.687078	0.513088	0.617084	0
1340	0.584957	0.577325	0.402231	0.707091	0.501568	0.628013	0
1341	0.710266	0.482365	0.418775	0.688803	0.530933	0.60302	0
1342	0.595131	0.557413	0.405462	0.697393	0.492396	0.631229	0
1343	0.570264	0.585841	0.40828	0.698732	0.509026	0.617131	0
1344	0.57077	0.571164	0.412144	0.693061	0.514943	0.613157	0
1345	0.618267	0.545017	0.448675	0.66349	0.503081	0.623189	0
1346	0.632863	0.515563	0.42127	0.679253	0.556143	0.575906	0
1347	0.570328	0.567107	0.419382	0.68424	0.519696	0.607967	0
1348	0.587591	0.555985	0.43701	0.67086	0.539347	0.592174	0
1349	0.622485	0.543858	0.435773	0.675527	0.540273	0.593479	0
1350	0.628083	0.527708	0.462291	0.646623	0.585563	0.553933	0
1351	0.649009	0.49791	0.419729	0.680305	0.54556	0.585691	0
1352	0.615895	0.553406	0.440951	0.673689	0.551798	0.584082	0
1353	0.597515	0.564478	0.392752	0.709965	0.500223	0.626259	0
1354	0.660219	0.518452	0.438962	0.672642	0.546307	0.588423	0
1355	0.605514	0.547758	0.426103	0.676465	0.500719	0.622736	0
1356	0.631104	0.515876	0.428541	0.675683	0.502987	0.621136	0
1357	0.587317	0.567437	0.406716	0.698317	0.51966	0.608902	0
1358	0.582971	0.562529	0.420396	0.685428	0.520412	0.608388	0
1359	0.586692	0.567161	0.409625	0.695382	0.488538	0.633893	0
1360	0.635408	0.521161	0.478195	0.634281	0.600713	0.540116	0
1361	0.601025	0.540218	0.399149	0.699495	0.515032	0.610931	0
1362	0.609374	0.553642	0.477679	0.638739	0.531657	0.598477	0
1363	0.570611	0.574682	0.392129	0.708938	0.500463	0.625591	0
1364	0.575226	0.566734	0.40802	0.695245	0.514343	0.614364	0
1365	0.717965	0.45391	0.482762	0.627379	0.470604	0.646083	0
1366	0.603818	0.564626	0.427561	0.684142	0.49947	0.625185	0
1367	0.704186	0.48613	0.413919	0.692456	0.560706	0.577834	0
1368	0.623842	0.521885	0.401206	0.700707	0.524438	0.60528	0
1369	0.59484	0.573934	0.397272	0.710137	0.488315	0.636095	0
1370	0.557519	0.583561	0.391149	0.709604	0.510351	0.617088	0
1371	0.566276	0.587164	0.392587	0.712191	0.486609	0.637633	0
1372	0.59177	0.547807	0.391429	0.706467	0.518061	0.609334	0
1373	0.642255	0.532111	0.395003	0.708634	0.51347	0.617398	0
1374	0.614192	0.552547	0.415615	0.692062	0.519562	0.61135	0
1375	0.585242	0.572701	0.435857	0.674075	0.512749	0.61466	0
1376	0.594888	0.570123	0.425496	0.686514	0.488217	0.6351	0
1377	0.623011	0.524777	0.411154	0.691859	0.499489	0.625029	0
1378	0.59549	0.569428	0.377603	0.723306	0.498081	0.629058	0
1379	0.653249	0.499457	0.421822	0.686971	0.541563	0.59291	0
1380	0.630764	0.536503	0.436501	0.672815	0.558389	0.578855	0
1381	0.661753	0.520278	0.391247	0.711261	0.511625	0.61748	0
1382	0.590677	0.55073	0.374116	0.721866	0.479094	0.642089	0
1383	0.578328	0.558553	0.382071	0.714999	0.489871	0.631922	0
1384	0.605234	0.542578	0.437031	0.672482	0.570822	0.567832	0
1385	0.603289	0.541495	0.430253	0.6761	0.551227	0.584675	0
1386	0.639461	0.506769	0.412674	0.688873	0.549575	0.581941	0
1387	0.576863	0.577388	0.411203	0.694231	0.520223	0.610843	0
1388	0.58216	0.560577	0.427895	0.675294	0.531039	0.598102	0
1389	0.584391	0.565783	0.400479	0.700252	0.484698	0.638113	0
1390	0.592406	0.543222	0.386084	0.71411	0.499026	0.626412	0
1391	0.60941	0.553641	0.44303	0.665456	0.562766	0.570018	0
1392	0.617777	0.541685	0.427329	0.679133	0.527295	0.601731	0
1393	0.591119	0.557545	0.431671	0.676826	0.54863	0.586261	0
1394	0.554113	0.585116	0.398757	0.703526	0.487154	0.635312	0
1395	0.613926	0.527846	0.398107	0.69932	0.52253	0.606284	0
1396	0.618364	0.54848	0.473174	0.642351	0.544164	0.587134	0
1397	0.636464	0.510836	0.417932	0.682094	0.541715	0.590778	0
1398	0.623781	0.527775	0.393501	0.70224	0.499404	0.624061	0
1399	0.666912	0.488096	0.449726	0.658109	0.587405	0.551628	0
1400	0.634721	0.517476	0.440237	0.666443	0.503058	0.620448	0
1401	0.578465	0.572922	0.396926	0.706571	0.485835	0.636768	0
1402	0.624074	0.52444	0.400717	0.699089	0.527397	0.601144	0
1403	0.553978	0.596888	0.383066	0.720769	0.483843	0.639085	0
1404	0.606022	0.557068	0.459417	0.655898	0.537181	0.595216	0
1405	0.707194	0.465758	0.417595	0.682814	0.464496	0.651221	0
1406	0.635449	0.535337	0.372011	0.724551	0.499031	0.627467	0
1407	0.600702	0.558981	0.425308	0.682715	0.522623	0.607624	0
1408	0.573569	0.571684	0.413117	0.692779	0.526363	0.603985	0
1409	0.560311	0.581603	0.395419	0.709321	0.507538	0.621044	0
1410	0.582241	0.564489	0.411284	0.691881	0.52121	0.607755	0
1411	0.582185	0.558321	0.419377	0.681325	0.518488	0.608887	0
1412	0.633332	0.521818	0.477757	0.63568	0.606929	0.535871	0
1413	0.590738	0.560279	0.406999	0.698889	0.504228	0.621056	0
1414	0.584684	0.555333	0.423149	0.678855	0.522009	0.607437	0
1415	0.627842	0.536765	0.452757	0.659126	0.490731	0.632098	0
1416	0.628538	0.543609	0.467231	0.649868	0.520502	0.607638	0
1417	0.595475	0.54457	0.385418	0.713349	0.517316	0.609201	0
1418	0.599484	0.565405	0.410615	0.69613	0.533417	0.599435	0
1419	0.583233	0.556069	0.381525	0.716351	0.498268	0.625144	0
1420	0.646532	0.501346	0.435596	0.671359	0.558849	0.575848	0
1421	0.621052	0.528723	0.457381	0.65482	0.575589	0.562319	0
1422	0.582282	0.576581	0.427514	0.683505	0.508272	0.618823	0
1423	0.593921	0.550518	0.427479	0.679985	0.533497	0.59762	0
1424	0.606532	0.562274	0.394752	0.706627	0.52671	0.604537	0
1425	0.61795	0.544467	0.422312	0.685969	0.52764	0.603933	0
1426	0.631207	0.535158	0.438436	0.673297	0.515182	0.614107	0
1427	0.605929	0.550502	0.421205	0.683388	0.521674	0.606238	0
1428	0.571704	0.579032	0.405279	0.700792	0.516571	0.612731	0
1429	0.617994	0.545525	0.422848	0.683047	0.515541	0.613814	0
1430	0.620436	0.542558	0.466642	0.648114	0.549228	0.586484	0
1431	0.682493	0.484645	0.426659	0.676775	0.469452	0.647899	0
1432	0.588225	0.550386	0.38901	0.712917	0.523905	0.605443	0
1433	0.570817	0.58943	0.377127	0.724878	0.482526	0.640652	0
1434	0.599144	0.565741	0.423888	0.687335	0.504823	0.620709	0
1435	0.625386	0.521814	0.407324	0.694354	0.519734	0.608842	0
1436	0.58558	0.57051	0.438909	0.673251	0.514372	0.613176	0
1437	0.639144	0.508613	0.41427	0.689969	0.537076	0.595065	0
1438	0.649867	0.508731	0.503412	0.616825	0.587394	0.553927	0
1439	0.59421	0.562796	0.415388	0.69192	0.516019	0.614958	0
1440	0.604846	0.562754	0.411427	0.694951	0.532305	0.601039	0
1441	0.584919	0.573349	0.4247	0.6817	0.522459	0.605449	0
1442	0.583705	0.565878	0.416418	0.686114	0.517492	0.610818	0
1443	0.600885	0.540683	0.384694	0.713811	0.482613	0.638557	0
1444	0.596354	0.551254	0.438514	0.669408	0.534599	0.596564	0
1445	0.697923	0.471848	0.400661	0.696128	0.475555	0.64282	0
1446	0.648855	0.523925	0.456423	0.654005	0.5614	0.576754	0
1447	0.615885	0.552646	0.455046	0.662495	0.51971	0.608808	0
1448	0.564258	0.590223	0.39802	0.705529	0.507655	0.619496	0
1449	0.592903	0.56965	0.409622	0.700887	0.493959	0.632436	0
1450	0.580643	0.556082	0.38713	0.708848	0.490485	0.633693	0
1451	0.580615	0.576078	0.404188	0.700782	0.4987	0.624214	0
1452	0.711018	0.485605	0.412296	0.697268	0.531969	0.603575	0
1453	0.571053	0.590036	0.385405	0.720421	0.489611	0.637147	0
1454	0.620723	0.54435	0.448353	0.661734	0.482669	0.638393	0
1455	0.684329	0.492705	0.430742	0.673036	0.507317	0.619959	0
1456	0.591244	0.574734	0.399318	0.70725	0.529364	0.605958	0
1457	0.583559	0.566295	0.407025	0.69623	0.514286	0.613831	0
1458	0.604796	0.526708	0.422539	0.637292	0.53064	0.565458	1
1459	0.598061	0.535647	0.392676	0.663639	0.50366	0.588566	1
1460	0.580037	0.548329	0.409323	0.652098	0.495723	0.594764	1
1461	0.619872	0.507572	0.549766	0.54253	0.581372	0.537042	1
1462	0.620737	0.506735	0.44385	0.624765	0.505792	0.587052	1
1463	0.625749	0.507984	0.42293	0.637243	0.562227	0.547369	1
1464	0.593406	0.526266	0.393242	0.659878	0.498644	0.590664	1
1465	0.572037	0.543619	0.368319	0.682545	0.48748	0.599509	1
1466	0.582063	0.539932	0.381326	0.672301	0.465116	0.617149	1
1467	0.579385	0.539438	0.378671	0.674298	0.482961	0.602321	1
1468	0.566343	0.548588	0.368325	0.678553	0.473987	0.61025	1
1469	0.602305	0.518661	0.378685	0.670954	0.512141	0.582622	1
1470	0.585284	0.52753	0.36707	0.68283	0.467518	0.61476	1
1471	0.569346	0.547445	0.369103	0.680189	0.455502	0.624594	1
1472	0.57004	0.544356	0.386511	0.66553	0.465672	0.617435	1
1473	0.584961	0.535905	0.393605	0.661754	0.478859	0.605974	1
1474	0.574941	0.540962	0.382422	0.667484	0.471579	0.611244	1
1475	0.577914	0.539773	0.387266	0.66661	0.476157	0.609243	1
1476	0.572868	0.54395	0.375059	0.675165	0.480981	0.604927	1
1477	0.574155	0.53982	0.366573	0.683366	0.472501	0.611154	1
1478	0.569168	0.547032	0.36913	0.681837	0.480108	0.606117	1
1479	0.60452	0.52282	0.397777	0.657322	0.514806	0.582782	1
1480	0.666746	0.462801	0.384053	0.667457	0.494534	0.593456	1
1481	0.633682	0.501005	0.426497	0.639408	0.53747	0.563595	1
1482	0.611632	0.517652	0.386991	0.670665	0.496159	0.595574	1
1483	0.629248	0.505999	0.406975	0.654504	0.503024	0.58833	1
1484	0.617795	0.511659	0.397282	0.662729	0.521062	0.576178	1
1485	0.640472	0.494596	0.449167	0.62073	0.562346	0.543862	1
1486	0.604965	0.524011	0.627111	0.485137	0.581372	0.537042	1
1487	0.613341	0.525301	0.456695	0.614457	0.54747	0.558586	1
1488	0.714284	0.439018	0.537829	0.555874	0.581372	0.537042	1
1489	0.631879	0.509777	0.389542	0.665534	0.479263	0.604451	1
1490	0.647128	0.501876	0.420642	0.644259	0.503471	0.587724	1
1491	0.628865	0.511288	0.375634	0.678748	0.462582	0.619108	1
1492	0.621852	0.523655	0.367373	0.685058	0.488663	0.601979	1
1493	0.705827	0.446987	0.419992	0.644319	0.468988	0.614143	1
1494	0.660076	0.492609	0.429979	0.635295	0.511877	0.582206	1
1495	0.628319	0.518544	0.380811	0.674456	0.491248	0.597794	1
1496	0.634658	0.514619	0.39139	0.66827	0.4871	0.602133	1
1497	0.644558	0.503816	0.419205	0.645862	0.498852	0.591436	1
1498	0.679399	0.476005	0.455926	0.6125	0.536519	0.56098	1
1499	0.674092	0.480741	0.458478	0.617383	0.528546	0.569919	1
1500	0.621966	0.522034	0.383387	0.673397	0.501901	0.590184	1
1501	0.629952	0.516245	0.389365	0.667693	0.489985	0.599279	1
1502	0.60867	0.523003	0.401307	0.655529	0.511603	0.583014	1
1503	0.577327	0.547706	0.359061	0.687733	0.489591	0.600336	1
1504	0.704989	0.44955	0.494337	0.58547	0.655826	0.472566	1
1505	0.636839	0.496451	0.371233	0.680389	0.489591	0.598209	1
1506	0.623866	0.51488	0.417953	0.64441	0.516499	0.580951	1
1507	0.589026	0.53976	0.382357	0.670504	0.48586	0.602779	1
1508	0.595635	0.535625	0.378462	0.674482	0.492635	0.598349	1
1509	0.575762	0.549844	0.358288	0.68947	0.489118	0.600612	1
1510	0.582385	0.545314	0.370313	0.679503	0.484777	0.603421	1
1511	0.575454	0.549112	0.355028	0.688123	0.476831	0.610063	1
1512	0.582261	0.543251	0.382713	0.670884	0.48062	0.605758	1
1513	0.582838	0.544982	0.378494	0.672214	0.513003	0.581652	1
1514	0.58875	0.539786	0.397498	0.658449	0.499392	0.59271	1
1515	0.584993	0.542889	0.373341	0.678428	0.487381	0.601753	1
1516	0.57587	0.546387	0.396056	0.659088	0.507423	0.58547	1
1517	0.561669	0.556845	0.390625	0.66347	0.492142	0.59816	1
1518	0.594259	0.533956	0.401687	0.654062	0.527593	0.570138	1
1519	0.548301	0.568976	0.369497	0.682105	0.477573	0.607523	1
1520	0.556087	0.560553	0.387913	0.666268	0.495181	0.59577	1
1521	0.567477	0.55091	0.397957	0.658434	0.509422	0.58409	1
1522	0.586169	0.535067	0.554596	0.539632	0.581372	0.537042	1
1523	0.60171	0.52718	0.563205	0.535281	0.581372	0.537042	1
1524	0.58563	0.532792	0.411932	0.642244	0.505338	0.584755	1
1525	0.57744	0.537679	0.400593	0.653503	0.505783	0.586282	1
1526	0.606409	0.52005	0.430222	0.632601	0.519909	0.575279	1
1527	0.595187	0.526533	0.431286	0.634704	0.525323	0.571479	1
1528	0.598179	0.523375	0.428185	0.633973	0.56036	0.545857	1
1529	0.586416	0.532478	0.414356	0.644148	0.527419	0.569963	1
1530	0.566758	0.543682	0.465215	0.604694	0.581372	0.537042	1
1531	0.597284	0.525134	0.409222	0.647193	0.518129	0.579669	1
1532	0.556188	0.554545	0.476067	0.598728	0.581372	0.537042	1
1533	0.551258	0.558121	0.389879	0.662331	0.459545	0.621383	1
1534	0.55999	0.552138	0.366808	0.67965	0.47395	0.609957	1
1535	0.621825	0.518849	0.373806	0.676553	0.479752	0.60612	1
1536	0.604474	0.532671	0.346209	0.700167	0.463447	0.618048	1
1537	0.651838	0.499358	0.386186	0.668034	0.509939	0.585983	1
1538	0.641262	0.496387	0.688843	0.436384	0.581372	0.537042	1
1539	0.612741	0.522905	0.468093	0.607716	0.532595	0.563973	1
1540	0.593979	0.533886	0.405616	0.654168	0.506708	0.585464	1
1541	0.628255	0.506307	0.420301	0.643409	0.520126	0.575924	1
1542	0.629169	0.513686	0.462288	0.609959	0.562076	0.544498	1
1543	0.602643	0.511279	0.359835	0.68334	0.47077	0.60495	1
1544	0.553412	0.554635	0.516679	0.566799	0.581372	0.537042	1
1545	0.626562	0.488356	0.409967	0.646347	0.520782	0.573558	1
1546	0.673067	0.453417	0.441545	0.622254	0.5919	0.517899	1
1547	0.627392	0.501008	0.472147	0.598662	0.534767	0.564223	1
1548	0.543284	0.563031	0.410558	0.649179	0.581372	0.537042	1
1549	0.630892	0.500675	0.465165	0.60692	0.488103	0.598602	1
1550	0.589601	0.537585	0.399558	0.655793	0.52475	0.573122	1
1551	0.617679	0.508242	0.461859	0.610283	0.46195	0.619377	1
1552	0.584206	0.539934	0.391189	0.663507	0.493204	0.596178	1
1553	0.605139	0.525726	0.411667	0.646643	0.53782	0.561702	1
1554	0.571037	0.550126	0.378989	0.672144	0.503	0.588989	1
1555	0.589425	0.538892	0.384733	0.66807	0.499445	0.59116	1
1556	0.61645	0.514386	0.453791	0.615666	0.531873	0.567603	1
1557	0.613941	0.516551	0.426576	0.636482	0.530095	0.567898	1
1558	0.626014	0.512437	0.432097	0.631479	0.553132	0.552017	1
1559	0.589206	0.536958	0.408576	0.651081	0.513367	0.580059	1
1560	0.599118	0.527303	0.421874	0.640307	0.496256	0.593831	1
1561	0.595687	0.533491	0.403336	0.653041	0.541682	0.560373	1
1562	0.591931	0.536535	0.401222	0.65638	0.495169	0.5946	1
1563	0.579873	0.530844	0.410327	0.644129	0.507486	0.585439	1
1564	0.607901	0.5081	0.469989	0.601372	0.501628	0.589065	1
1565	0.612949	0.498784	0.378461	0.670635	0.51625	0.578947	1
1566	0.570859	0.53748	0.391871	0.659326	0.479713	0.606125	1
1567	0.655114	0.472634	0.517561	0.562544	0.608102	0.508829	1
1568	0.642975	0.479275	0.404764	0.650071	0.534663	0.564835	1
1569	0.590208	0.524279	0.44076	0.622786	0.479605	0.606517	1
1570	0.583477	0.529778	0.405493	0.650859	0.521035	0.57465	1
1571	0.591926	0.522982	0.409251	0.64586	0.530557	0.568942	1
1572	0.649032	0.482259	0.497312	0.578661	0.594536	0.517846	1
1573	0.598992	0.519965	0.652589	0.4618	0.581372	0.537042	1
1574	0.597991	0.518635	0.403817	0.652662	0.526497	0.570942	1
1575	0.58613	0.533823	0.416359	0.642247	0.554862	0.548689	1
1576	0.595384	0.529453	0.423891	0.637511	0.515733	0.577472	1
1577	0.541519	0.564957	0.408379	0.650278	0.581372	0.537042	1
1578	0.587154	0.540496	0.397081	0.660352	0.504534	0.587375	1
1579	0.596581	0.530818	0.428664	0.636859	0.498921	0.59254	1
1580	0.583991	0.537819	0.419835	0.646409	0.493625	0.597021	1
1581	0.559819	0.560768	0.498437	0.587528	0.581372	0.537042	1
1582	0.558158	0.558562	0.372616	0.679407	0.478364	0.608089	1
1583	0.63237	0.502369	0.470855	0.603174	0.588319	0.52494	1
1584	0.569657	0.55359	0.387647	0.665106	0.514837	0.579201	1
1585	0.564351	0.558481	0.391408	0.666141	0.487292	0.600495	1
1586	0.565982	0.556127	0.383084	0.670938	0.486886	0.600466	1
1587	0.63237	0.502369	0.470855	0.603174	0.588319	0.52494	1
1588	0.577239	0.547843	0.400351	0.658994	0.479353	0.605316	1
1589	0.63237	0.502369	0.470855	0.603174	0.588319	0.52494	1
1590	0.63237	0.502369	0.470855	0.603174	0.588319	0.52494	1
1591	0.541769	0.566519	0.371114	0.677509	0.470226	0.613071	1
1592	0.555211	0.555429	0.394142	0.657603	0.483897	0.603508	1
1593	0.543918	0.564313	0.372717	0.673355	0.480255	0.604444	1
1594	0.580576	0.536032	0.414229	0.643502	0.493601	0.594309	1
1595	0.550891	0.559996	0.370746	0.676948	0.482939	0.602385	1
1596	0.57365	0.541694	0.423799	0.63621	0.480333	0.605093	1
1597	0.553304	0.552481	0.358375	0.684979	0.473691	0.610161	1
1598	0.595663	0.517556	0.394051	0.660132	0.50187	0.587329	1
1599	0.582817	0.535473	0.413582	0.644186	0.513345	0.578981	1
1600	0.541645	0.561304	0.362035	0.680507	0.475013	0.608699	1
1601	0.542446	0.562864	0.389621	0.66033	0.47168	0.611544	1
1602	0.560174	0.553529	0.384491	0.664816	0.477704	0.607525	1
1603	0.545753	0.560729	0.376211	0.671865	0.484775	0.601824	1
1604	0.657653	0.47362	0.427472	0.635476	0.534804	0.563677	1
1605	0.538574	0.570584	0.356164	0.688725	0.475129	0.609396	1
1606	0.64728	0.47688	0.398236	0.656204	0.476008	0.605529	1
1607	0.56541	0.545221	0.389668	0.662244	0.503088	0.589002	1
1608	0.630161	0.493983	0.662426	0.453199	0.581372	0.537042	1
1609	0.623956	0.504463	0.461459	0.607761	0.550278	0.553998	1
1610	0.635827	0.502313	0.383742	0.666933	0.482323	0.601998	1
1611	0.644185	0.5018	0.389509	0.665138	0.509823	0.584835	1
1612	0.674787	0.462559	0.437049	0.631263	0.578609	0.531126	1
1613	0.68845	0.457851	0.494425	0.58528	0.549173	0.552999	1
1614	0.609556	0.528233	0.41089	0.653114	0.515627	0.57938	1
1615	0.648552	0.487019	0.491944	0.587172	0.502652	0.588635	1
1616	0.718314	0.431323	0.500038	0.582593	0.559099	0.545004	1
1617	0.566315	0.55385	0.36847	0.685362	0.478064	0.608331	1
1618	0.602507	0.534628	0.410732	0.650173	0.533253	0.568181	1
1619	0.564101	0.542225	0.384874	0.665187	0.472453	0.610652	1
1620	0.557992	0.547342	0.366114	0.677123	0.480406	0.60557	1
1621	0.583045	0.527512	0.404009	0.650113	0.520672	0.573799	1
1622	0.660807	0.483559	0.486244	0.593891	0.517236	0.578263	1
1623	0.626192	0.496629	0.384582	0.669578	0.507336	0.584959	1
1624	0.590576	0.530404	0.404364	0.651512	0.510118	0.583251	1
1625	0.614821	0.514441	0.437272	0.629615	0.519521	0.5768	1
1626	0.615964	0.509611	0.421396	0.639572	0.537348	0.563843	1
1627	0.60758	0.519554	0.420072	0.642521	0.510127	0.584435	1
1628	0.610864	0.513126	0.426795	0.637598	0.5223	0.572734	1
1629	0.598075	0.526283	0.409602	0.650625	0.506219	0.585714	1
1630	0.626004	0.507764	0.44362	0.62068	0.548667	0.555216	1
1631	0.58427	0.537468	0.39413	0.663737	0.50735	0.585544	1
1632	0.588961	0.531628	0.389365	0.660941	0.504209	0.58837	1
1633	0.589762	0.532522	0.415504	0.646524	0.497898	0.592989	1
1634	0.605572	0.519296	0.428376	0.636684	0.511524	0.582366	1
1635	0.614412	0.513251	0.441567	0.62612	0.549058	0.554676	1
1636	0.674524	0.471807	0.504659	0.578195	0.540766	0.561324	1
1637	0.687709	0.461529	0.510333	0.573757	0.566293	0.542304	1
1638	0.593484	0.53199	0.411109	0.650284	0.481228	0.606669	1
1639	0.599236	0.527033	0.42459	0.638402	0.525082	0.573795	1
1640	0.578002	0.540655	0.382441	0.671059	0.489935	0.598431	1
1641	0.62677	0.499199	0.447575	0.618608	0.557052	0.548649	1
1642	0.601165	0.525807	0.418486	0.640736	0.527704	0.571205	1
1643	0.600826	0.52686	0.411517	0.649433	0.504061	0.588515	1
1644	0.55367	0.558377	0.385044	0.666031	0.496442	0.594054	1
1645	0.619567	0.514479	0.41307	0.648934	0.543566	0.558244	1
1646	0.564439	0.550484	0.399326	0.655396	0.470343	0.613213	1
1647	0.544643	0.56437	0.37379	0.674139	0.478691	0.608122	1
1648	0.570662	0.547266	0.384253	0.669518	0.496023	0.594585	1
1649	0.63393	0.494295	0.414794	0.646888	0.52832	0.569917	1
1650	0.548493	0.562112	0.374732	0.671564	0.473825	0.610914	1
1651	0.556279	0.557289	0.389365	0.662346	0.497401	0.594096	1
1652	0.560472	0.554389	0.387582	0.663628	0.491456	0.59697	1
1653	0.618017	0.506116	0.407334	0.652682	0.515254	0.578961	1
1654	0.614158	0.508041	0.38031	0.67305	0.497217	0.593007	1
1655	0.582581	0.540219	0.407063	0.648605	0.506106	0.586896	1
1656	0.574776	0.535541	0.357696	0.685407	0.476495	0.60823	1
1657	0.582546	0.532248	0.407214	0.649207	0.486728	0.600898	1
1658	0.571294	0.548283	0.377305	0.673952	0.494019	0.596331	1
1659	0.556019	0.55492	0.382903	0.667654	0.484233	0.602515	1
1660	0.56956	0.54541	0.406	0.653116	0.504867	0.588797	1
1661	0.58835	0.527935	0.383001	0.66852	0.500586	0.589649	1
1662	0.545146	0.56729	0.356955	0.689483	0.469372	0.613887	1
1663	0.571556	0.547436	0.394423	0.659535	0.493956	0.594571	1
1664	0.578086	0.543384	0.394347	0.662742	0.511532	0.583791	1
1665	0.553872	0.560824	0.395519	0.659938	0.481449	0.605538	1
1666	0.577544	0.540314	0.401474	0.652248	0.514722	0.578401	1
1667	0.555995	0.559488	0.380636	0.66925	0.488939	0.600316	1
1668	0.580134	0.544088	0.396683	0.660474	0.513247	0.58121	1
1669	0.602627	0.52439	0.435316	0.628249	0.524448	0.573718	1
1670	0.648613	0.477892	0.380644	0.672061	0.510253	0.582109	1
1671	0.617747	0.507001	0.392613	0.66335	0.516922	0.578918	1
1672	0.572349	0.544168	0.393739	0.663382	0.515663	0.57944	1
1673	0.578853	0.549056	0.414924	0.648168	0.494024	0.594284	1
1674	0.568233	0.556607	0.377464	0.674714	0.493827	0.594404	1
1675	0.604102	0.529578	0.412953	0.646092	0.524278	0.569259	1
1676	0.684475	0.467837	0.49928	0.584634	0.629071	0.493418	1
1677	0.613899	0.516595	0.378652	0.679082	0.468216	0.61452	1
1678	0.582947	0.544391	0.385081	0.668291	0.493803	0.59466	1
1679	0.538144	0.579333	0.356219	0.692667	0.467694	0.615557	1
1680	0.560311	0.562275	0.375992	0.677319	0.476891	0.6069	1
1681	0.564029	0.557336	0.375964	0.674431	0.495235	0.594216	1
1682	0.598777	0.529686	0.403531	0.658432	0.493096	0.596259	1
1683	0.56532	0.559271	0.408279	0.653045	0.470848	0.611934	1
1684	0.587841	0.544848	0.395156	0.663797	0.510541	0.584115	1
1685	0.66817	0.474819	0.447902	0.622963	0.454865	0.622947	1
1686	0.579297	0.549999	0.364517	0.684845	0.473877	0.610806	1
1687	0.649116	0.496675	0.428213	0.634942	0.536215	0.560706	1
1688	0.607224	0.531125	0.386567	0.670348	0.513564	0.582893	1
1689	0.624013	0.515831	0.422905	0.637871	0.506641	0.584276	1
1690	0.630169	0.514911	0.409786	0.649141	0.55298	0.553537	1
1691	0.600772	0.524135	0.438692	0.63101	0.581372	0.537042	1
1692	0.576674	0.553535	0.362391	0.687477	0.464211	0.616611	1
1693	0.635987	0.505639	0.460099	0.611673	0.557224	0.550389	1
1694	0.601118	0.525789	0.433735	0.633262	0.518649	0.575735	1
1695	0.602366	0.529097	0.443431	0.62784	0.496744	0.592697	1
1696	0.579698	0.546271	0.401026	0.657185	0.505999	0.583848	1
1697	0.582388	0.546769	0.349662	0.696332	0.46915	0.614159	1
1698	0.581128	0.547145	0.349112	0.69543	0.473731	0.609847	1
1699	0.578924	0.548437	0.338534	0.70267	0.475083	0.609481	1
1700	0.652188	0.488176	0.391769	0.664498	0.490004	0.599175	1
1701	0.576419	0.549733	0.349047	0.696643	0.467694	0.61529	1
1702	0.609454	0.528867	0.369387	0.681057	0.492236	0.597057	1
1703	0.61011	0.522595	0.387291	0.665978	0.505588	0.585365	1
1704	0.621769	0.518477	0.396801	0.658928	0.51764	0.579683	1
1705	0.647473	0.485152	0.484832	0.585076	0.570078	0.537321	1
1706	0.635031	0.493028	0.452352	0.614811	0.591972	0.521771	1
1707	0.657402	0.474823	0.477107	0.596408	0.600648	0.514474	1
1708	0.658649	0.481716	0.489371	0.588267	0.599833	0.518121	1
1709	0.654064	0.479897	0.5173	0.563816	0.595891	0.519513	1
1710	0.64225	0.486143	0.485595	0.588617	0.600684	0.516689	1
1711	0.636088	0.493905	0.499014	0.578694	0.58511	0.528092	1
1712	0.584196	0.534822	0.409812	0.646545	0.501118	0.58946	1
1713	0.615906	0.503397	0.427606	0.633087	0.517341	0.577066	1
1714	0.601809	0.523254	0.417217	0.644105	0.518259	0.576773	1
1715	0.584534	0.534607	0.404631	0.653391	0.498035	0.591754	1
1716	0.581526	0.541973	0.414637	0.6434	0.521537	0.575308	1
1717	0.59235	0.525893	0.395841	0.657547	0.502175	0.589855	1
1718	0.656537	0.476251	0.43524	0.628968	0.546011	0.555006	1
1719	0.592257	0.531107	0.440499	0.623967	0.542481	0.558779	1
1720	0.595288	0.532526	0.444946	0.622794	0.549342	0.554979	1
1721	0.612098	0.518142	0.442175	0.62545	0.549736	0.552639	1
1722	0.641896	0.493509	0.510369	0.571804	0.567694	0.539461	1
1723	0.688532	0.457069	0.533356	0.553169	0.662872	0.467477	1
1724	0.534166	0.573197	0.44063	0.627456	0.581372	0.537042	1
1725	0.581844	0.540812	0.382009	0.669866	0.502638	0.588244	1
1726	0.556685	0.559988	0.368518	0.679667	0.459204	0.620705	1
1727	0.600974	0.521676	0.409342	0.649961	0.538529	0.561674	1
1728	0.634866	0.487373	0.371022	0.679073	0.505614	0.586	1
1729	0.55508	0.560763	0.38369	0.670812	0.476083	0.609845	1
1730	0.556037	0.559685	0.371379	0.678257	0.479133	0.607634	1
1731	0.580023	0.544096	0.398447	0.657376	0.511924	0.584598	1
1732	0.586392	0.543313	0.387071	0.670936	0.48949	0.598087	1
1733	0.649801	0.498129	0.413825	0.642312	0.545511	0.553492	1
1734	0.696661	0.459764	0.426633	0.641647	0.496137	0.596202	1
1735	0.650883	0.496882	0.395843	0.661066	0.528593	0.568325	1
1736	0.629426	0.513537	0.402859	0.657581	0.481389	0.60641	1
1737	0.678636	0.472747	0.40285	0.660137	0.46314	0.621075	1
1738	0.636773	0.509523	0.414589	0.648568	0.493549	0.596393	1
1739	0.629677	0.510353	0.375689	0.678004	0.471952	0.611197	1
1740	0.615497	0.52731	0.371882	0.68251	0.495922	0.595598	1
1741	0.72137	0.440173	0.439841	0.63231	0.514988	0.581507	1
1742	0.643591	0.502475	0.392337	0.664655	0.511013	0.582347	1
1743	0.616427	0.521879	0.381202	0.675431	0.464922	0.617651	1
1744	0.690399	0.456043	0.480883	0.598825	0.581372	0.537042	1
1745	0.634878	0.505915	0.482232	0.594789	0.574548	0.537343	1
1746	0.583774	0.537827	0.392179	0.661864	0.518277	0.579072	1
1747	0.603087	0.524946	0.549113	0.545745	0.581372	0.537042	1
1748	0.640909	0.494258	0.472663	0.602449	0.555194	0.548788	1
1749	0.618209	0.516066	0.423262	0.639955	0.539831	0.564206	1
1750	0.588979	0.533497	0.419571	0.64328	0.495841	0.594353	1
1751	0.556243	0.567448	0.366241	0.685095	0.456256	0.623573	1
1752	0.572727	0.555517	0.379683	0.673883	0.472003	0.611168	1
1753	0.605156	0.524816	0.440455	0.626506	0.477946	0.606742	1
1754	0.595827	0.53638	0.401341	0.657966	0.510135	0.584198	1
1755	0.559216	0.563308	0.368024	0.682323	0.457325	0.621894	1
1756	0.694169	0.461078	0.499123	0.584254	0.619764	0.500211	1
1757	0.624607	0.509335	0.372986	0.682287	0.464511	0.618392	1
1758	0.634115	0.502628	0.389402	0.669107	0.465202	0.618465	1
1759	0.563177	0.560491	0.392886	0.664742	0.458578	0.622397	1
1760	0.630618	0.508145	0.421618	0.64488	0.486231	0.602354	1
1761	0.582405	0.549403	0.384585	0.672885	0.467221	0.617685	1
1762	0.562047	0.564114	0.369876	0.683921	0.466436	0.617515	1
1763	0.611474	0.517419	0.400645	0.656002	0.506386	0.584432	1
1764	0.679263	0.468457	0.436889	0.632986	0.506543	0.587163	1
1765	0.613769	0.515919	0.404495	0.652864	0.517999	0.575973	1
1766	0.607055	0.531496	0.402546	0.654892	0.535277	0.566759	1
1767	0.582335	0.544416	0.404874	0.655058	0.467582	0.615054	1
1768	0.575355	0.553659	0.395368	0.662816	0.469857	0.614382	1
1769	0.5813	0.54734	0.390337	0.666675	0.477716	0.606487	1
1770	0.674892	0.476298	0.445616	0.620012	0.579155	0.530449	1
1771	0.706988	0.444595	0.458055	0.616173	0.484859	0.602069	1
1772	0.658187	0.48347	0.404915	0.654884	0.520384	0.577509	1
1773	0.65473	0.490882	0.429065	0.637392	0.538857	0.561591	1
1774	0.655454	0.488244	0.428704	0.63319	0.569125	0.537232	1
1775	0.633202	0.507235	0.391935	0.664012	0.524761	0.572651	1
1776	0.664747	0.483604	0.451189	0.616813	0.574046	0.533682	1
1777	0.689245	0.460258	0.430345	0.634725	0.529062	0.569493	1
1778	0.661516	0.488087	0.429692	0.637039	0.551389	0.551525	1
1779	0.639374	0.501596	0.399279	0.659942	0.517072	0.57863	1
1780	0.647905	0.494786	0.41552	0.646677	0.525395	0.573608	1
1781	0.643177	0.501215	0.410824	0.651569	0.544392	0.557204	1
1782	0.652284	0.493376	0.417522	0.644242	0.548824	0.553657	1
1783	0.641096	0.500365	0.407769	0.650368	0.518863	0.578642	1
1784	0.656187	0.491105	0.446668	0.619937	0.547284	0.555123	1
1785	0.651559	0.492825	0.429882	0.634794	0.545248	0.555551	1
1786	0.579282	0.54902	0.355876	0.689457	0.485599	0.6023	1
1787	0.564363	0.556045	0.364636	0.683271	0.499589	0.59198	1
1788	0.571795	0.533808	0.386215	0.662123	0.494346	0.593138	1
1789	0.629727	0.486044	0.456012	0.609098	0.557801	0.544277	1
1790	0.593661	0.517281	0.425933	0.634834	0.53699	0.559531	1
1791	0.573927	0.530643	0.390587	0.657716	0.490688	0.594866	1
1792	0.588434	0.522642	0.410193	0.643831	0.515749	0.577184	1
1793	0.614676	0.49892	0.460667	0.605464	0.496708	0.592654	1
1794	0.615103	0.503208	0.430971	0.627732	0.53043	0.565343	1
1795	0.607598	0.509787	0.432118	0.630051	0.532361	0.565445	1
1796	0.591073	0.51991	0.428291	0.631172	0.516651	0.576207	1
1797	0.578821	0.527248	0.411492	0.641857	0.504532	0.58538	1
1798	0.568017	0.547242	0.413581	0.642333	0.513467	0.5796	1
1799	0.557527	0.552767	0.394938	0.657187	0.49668	0.591213	1
1800	0.567008	0.544063	0.418469	0.639276	0.497248	0.592603	1
1801	0.611757	0.51354	0.46765	0.604547	0.560245	0.546394	1
1802	0.532163	0.580502	0.366626	0.682464	0.46102	0.621405	1
1803	0.560582	0.55618	0.388293	0.664598	0.494492	0.593819	1
1804	0.559006	0.560354	0.386502	0.667727	0.487021	0.600778	1
1805	0.698008	0.45386	0.617608	0.494433	0.581372	0.537042	1
1806	0.680201	0.466538	0.530982	0.561724	0.472306	0.613656	1
1807	0.66924	0.475137	0.491896	0.591131	0.451376	0.628526	1
1808	0.676769	0.471727	0.553636	0.544398	0.451776	0.62696	1
1809	0.626487	0.509043	0.398034	0.66003	0.525716	0.572279	1
1810	0.627356	0.510856	0.407548	0.652109	0.531477	0.567235	1
1811	0.576821	0.54512	0.41479	0.645802	0.512993	0.580443	1
1812	0.567217	0.54921	0.537268	0.554337	0.581372	0.537042	1
1813	0.594238	0.53689	0.429554	0.633769	0.54253	0.560865	1
1814	0.570967	0.553093	0.422907	0.641145	0.479304	0.607079	1
1815	0.558115	0.56203	0.381955	0.672603	0.495059	0.593379	1
1816	0.58363	0.524716	0.404494	0.647513	0.51466	0.579454	1
1817	0.655275	0.471606	0.436516	0.626116	0.557067	0.547312	1
1818	0.573594	0.53185	0.387387	0.663133	0.515506	0.579132	1
1819	0.576861	0.534126	0.411544	0.645172	0.525047	0.571375	1
1820	0.585258	0.526048	0.418912	0.638772	0.538295	0.562692	1
1821	0.6095	0.513346	0.462884	0.605243	0.529207	0.571232	1
1822	0.607267	0.525472	0.377656	0.672571	0.476118	0.608003	1
1823	0.60134	0.53651	0.369751	0.677922	0.511303	0.581707	1
1824	0.605361	0.522185	0.406974	0.656047	0.504128	0.591267	1
1825	0.569998	0.55955	0.356713	0.69389	0.472246	0.611099	1
1826	0.566245	0.555687	0.424501	0.642379	0.461292	0.618258	1
1827	0.561855	0.559864	0.387125	0.667345	0.502317	0.588577	1
1828	0.605487	0.516787	0.37024	0.681858	0.47944	0.605411	1
1829	0.567055	0.555399	0.391605	0.666542	0.496432	0.592817	1
1830	0.639088	0.491881	0.400383	0.657304	0.50779	0.582365	1
1831	0.571134	0.548153	0.411054	0.648589	0.511629	0.582018	1
1832	0.600056	0.533655	0.428836	0.634734	0.543583	0.560368	1
1833	0.580543	0.549438	0.393952	0.663247	0.523717	0.575965	1
1834	0.592626	0.539001	0.409589	0.650456	0.533778	0.568665	1
1835	0.598317	0.530928	0.417904	0.64377	0.522791	0.575489	1
1836	0.595405	0.531951	0.409371	0.649882	0.524663	0.574638	1
1837	0.602009	0.536491	0.405759	0.65674	0.527141	0.573568	1
1838	0.60856	0.524702	0.442105	0.626614	0.554548	0.551908	1
1839	0.606306	0.530731	0.407267	0.652809	0.535795	0.566091	1
1840	0.582744	0.545584	0.389726	0.666234	0.523484	0.575318	1
1841	0.591648	0.539693	0.398637	0.658802	0.533569	0.567585	1
1842	0.623642	0.51699	0.445407	0.621788	0.56856	0.540679	1
1843	0.614192	0.523784	0.429747	0.635465	0.539875	0.562643	1
1844	0.630676	0.507523	0.455727	0.613258	0.576381	0.533409	1
1845	0.59719	0.536443	0.412753	0.647216	0.542918	0.56135	1
1846	0.599695	0.534855	0.424065	0.639931	0.548782	0.556171	1
1847	0.606112	0.531373	0.420253	0.644039	0.543983	0.560261	1
1848	0.653904	0.486067	0.437879	0.633904	0.505523	0.588513	1
1849	0.598946	0.535222	0.419169	0.643376	0.555208	0.553527	1
1850	0.601866	0.532231	0.439953	0.63138	0.523455	0.575625	1
1851	0.619731	0.521576	0.44623	0.621177	0.580764	0.533081	1
1852	0.612463	0.517002	0.403274	0.654735	0.513543	0.582965	1
1853	0.58218	0.543354	0.398384	0.66251	0.493025	0.599288	1
1854	0.595101	0.537492	0.422814	0.641209	0.529988	0.569665	1
1855	0.59765	0.536412	0.409632	0.649888	0.541136	0.561777	1
1856	0.604257	0.534188	0.420779	0.645418	0.536173	0.566713	1
1857	0.573274	0.55527	0.397626	0.661748	0.504836	0.590771	1
1858	0.577932	0.552136	0.400318	0.661457	0.517232	0.582264	1
1859	0.598778	0.535681	0.413602	0.649507	0.525555	0.57445	1
1860	0.568207	0.557637	0.379104	0.676181	0.507742	0.588341	1
1861	0.582609	0.546098	0.386697	0.665965	0.520001	0.576559	1
1862	0.606341	0.53235	0.418945	0.647324	0.542579	0.562017	1
1863	0.649968	0.49643	0.466013	0.608697	0.580131	0.531026	1
1864	0.583447	0.546979	0.414473	0.649381	0.530327	0.572084	1
1865	0.605068	0.532501	0.403809	0.654567	0.52987	0.570657	1
1866	0.598103	0.537235	0.396203	0.661353	0.523668	0.576004	1
1867	0.602166	0.534618	0.403548	0.656086	0.53613	0.566641	1
1868	0.603676	0.530526	0.445633	0.623097	0.550542	0.554689	1
1869	0.625225	0.509719	0.439562	0.6292	0.529492	0.571532	1
1870	0.596997	0.537876	0.419069	0.644989	0.535509	0.567477	1
1871	0.572703	0.554331	0.382976	0.671135	0.513211	0.584019	1
1872	0.640146	0.504975	0.46557	0.609213	0.560693	0.545584	1
1873	0.665387	0.473036	0.419136	0.645857	0.496545	0.59629	1
1874	0.587094	0.546699	0.392969	0.665556	0.524694	0.575711	1
1875	0.574217	0.552466	0.382815	0.670638	0.519598	0.579288	1
1876	0.594433	0.536345	0.426548	0.641066	0.489659	0.601473	1
1877	0.622854	0.518116	0.444185	0.625247	0.545733	0.557386	1
1878	0.615505	0.524625	0.434624	0.63325	0.541145	0.562945	1
1879	0.574228	0.553303	0.386205	0.668328	0.518336	0.579701	1
1880	0.604844	0.531934	0.43349	0.634125	0.555991	0.553424	1
1881	0.603954	0.527636	0.430936	0.63821	0.488886	0.602023	1
1882	0.601421	0.535136	0.423793	0.641137	0.548655	0.558638	1
1883	0.580713	0.54948	0.351693	0.691994	0.486742	0.600689	1
1884	0.615338	0.513895	0.380659	0.675001	0.450162	0.629759	1
1885	0.592214	0.533579	0.425856	0.635084	0.533423	0.568501	1
1886	0.587913	0.541063	0.409089	0.651445	0.529988	0.569878	1
1887	0.570719	0.55051	0.38832	0.66281	0.519144	0.57767	1
1888	0.590339	0.530531	0.386477	0.668999	0.506667	0.586973	1
1889	0.577441	0.544339	0.411286	0.645531	0.52317	0.575804	1
1890	0.577113	0.546329	0.399831	0.657396	0.51653	0.580543	1
1891	0.62507	0.507268	0.455915	0.611736	0.539004	0.561231	1
1892	0.565345	0.552239	0.393054	0.661636	0.503487	0.590028	1
1893	0.564366	0.55357	0.393738	0.660855	0.510204	0.585741	1
1894	0.572215	0.545381	0.405664	0.651722	0.511721	0.583052	1
1895	0.598672	0.521672	0.386834	0.665118	0.494616	0.596557	1
1896	0.59768	0.533965	0.421654	0.640398	0.547959	0.556604	1
1897	0.584193	0.540252	0.410466	0.648012	0.528109	0.572055	1
1898	0.633164	0.500395	0.436664	0.63137	0.550415	0.553799	1
1899	0.579039	0.544841	0.398036	0.658383	0.517185	0.58031	1
1900	0.586512	0.53845	0.401598	0.653358	0.523159	0.57564	1
1901	0.618137	0.512377	0.464083	0.609184	0.558761	0.54915	1
1902	0.608883	0.516189	0.391489	0.664948	0.510482	0.584379	1
1903	0.56588	0.551223	0.393418	0.659579	0.501135	0.591053	1
1904	0.57262	0.551277	0.394	0.661242	0.526771	0.572115	1
1905	0.662006	0.473993	0.449085	0.618841	0.572169	0.53694	1
1906	0.607968	0.523655	0.447176	0.621487	0.559191	0.546423	1
1907	0.572982	0.547406	0.415133	0.643749	0.528048	0.572344	1
1908	0.645473	0.497233	0.413408	0.649456	0.506538	0.587234	1
1909	0.624861	0.516887	0.377078	0.674587	0.489924	0.599658	1
1910	0.617453	0.519921	0.373692	0.677879	0.493072	0.594265	1
1911	0.712875	0.437497	0.522973	0.565463	0.581372	0.537042	1
1912	0.622557	0.519109	0.372831	0.676412	0.492397	0.596166	1
1913	0.683168	0.462984	0.449057	0.6238	0.448559	0.629645	1
1914	0.620475	0.521331	0.379177	0.674232	0.50176	0.590593	1
1915	0.631333	0.513125	0.391147	0.664752	0.518745	0.57813	1
1916	0.622235	0.519611	0.367632	0.682436	0.494856	0.596525	1
1917	0.62179	0.520352	0.382151	0.673488	0.490447	0.598093	1
1918	0.631056	0.513892	0.388911	0.668166	0.50849	0.586218	1
1919	0.625343	0.515089	0.378715	0.675855	0.48885	0.60134	1
1920	0.626351	0.51678	0.388885	0.668029	0.487458	0.601569	1
1921	0.558002	0.560563	0.5101	0.577203	0.581372	0.537042	1
1922	0.559912	0.554742	0.37485	0.679109	0.460047	0.621526	1
1923	0.580242	0.545921	0.404266	0.653927	0.488735	0.597958	1
1924	0.581362	0.541997	0.378542	0.669477	0.499202	0.591404	1
1925	0.608058	0.518709	0.463429	0.607006	0.498215	0.590459	1
1926	0.606876	0.514352	0.410021	0.647711	0.513221	0.582026	1
1927	0.556093	0.557607	0.364783	0.681943	0.488005	0.600707	1
1928	0.567102	0.547921	0.388167	0.66157	0.487641	0.600387	1
1929	0.570414	0.544444	0.384084	0.666049	0.480642	0.606868	1
1930	0.557934	0.558934	0.369537	0.679575	0.48605	0.60129	1
1931	0.648946	0.485695	0.426519	0.6398	0.539846	0.56115	1
1932	0.577337	0.542139	0.533009	0.557365	0.581372	0.537042	1
1933	0.690202	0.458045	0.525073	0.561587	0.646075	0.479435	1
1934	0.591759	0.526946	0.363965	0.685697	0.494464	0.594196	1
1935	0.633381	0.497324	0.412949	0.650076	0.52385	0.573246	1
1936	0.629653	0.499191	0.394644	0.66375	0.516301	0.578468	1
1937	0.588314	0.535935	0.419114	0.645057	0.516513	0.580669	1
1938	0.586017	0.53588	0.410766	0.651514	0.51952	0.578339	1
1939	0.65187	0.47349	0.498253	0.575278	0.608947	0.506314	1
1940	0.724411	0.419253	1	0.184852	0.581372	0.537042	1
1941	0.54892	0.574768	0.368126	0.683818	0.472897	0.613142	1
1942	0.564206	0.556748	0.402815	0.656069	0.46512	0.618208	1
1943	0.567506	0.558009	0.371071	0.679307	0.482457	0.604577	1
1944	0.558808	0.562523	0.378895	0.673652	0.498419	0.591665	1
1945	0.53447	0.58065	0.361734	0.687333	0.460729	0.620842	1
1946	0.542698	0.575723	0.358361	0.688435	0.470536	0.612674	1
1947	0.545964	0.573636	0.373292	0.68115	0.471176	0.61399	1
1948	0.595	0.530735	0.398276	0.660058	0.509754	0.584105	1
1949	0.555144	0.565063	0.359867	0.685221	0.49106	0.597968	1
1950	0.580173	0.551013	0.395405	0.661608	0.499841	0.594345	1
1951	0.604992	0.510988	0.433052	0.629176	0.536306	0.563796	1
1952	0.60801	0.520459	0.370103	0.683777	0.460196	0.620665	1
1953	0.613709	0.513552	0.443501	0.619418	0.54115	0.557731	1
1954	0.592324	0.523217	0.376225	0.675524	0.482093	0.604029	1
1955	0.597434	0.527097	0.418848	0.6404	0.529281	0.56809	1
1956	0.581282	0.537618	0.419505	0.64137	0.503053	0.587206	1
1957	0.592425	0.530502	0.465113	0.607734	0.46813	0.614674	1
1958	0.561518	0.556912	0.500029	0.583873	0.581372	0.537042	1
1959	0.590903	0.537281	0.413847	0.644814	0.50535	0.586322	1
1960	0.554176	0.563665	0.393998	0.665082	0.456047	0.621764	1
1961	0.54018	0.572229	0.368026	0.68303	0.461357	0.618534	1
1962	0.578602	0.538834	0.390045	0.664442	0.494432	0.59462	1
1963	0.5759	0.538065	0.399461	0.655884	0.521394	0.574476	1
1964	0.58201	0.534103	0.400774	0.656344	0.528037	0.569245	1
1965	0.548022	0.563284	0.381307	0.67218	0.461425	0.620698	1
1966	0.564079	0.557435	0.369623	0.682295	0.477664	0.60694	1
1967	0.577639	0.552125	0.375512	0.678542	0.494591	0.59653	1
1968	0.769887	0.402262	0.513464	0.567769	0.637938	0.486693	1
1969	0.778792	0.398361	0.551453	0.536889	0.692636	0.445498	1
1970	0.784935	0.395383	0.533665	0.555872	0.685173	0.451274	1
1971	0.783885	0.39057	0.535618	0.552811	0.674913	0.458191	1
1972	0.788101	0.386591	0.48732	0.591409	0.616776	0.504197	1
1973	0.767695	0.40816	0.524784	0.561318	0.654746	0.474887	1
1974	0.539891	0.562884	0.37146	0.675705	0.478977	0.606199	1
1975	0.522374	0.574561	0.443927	0.619443	0.581372	0.537042	1
1976	0.552756	0.553547	0.391125	0.658375	0.477118	0.607979	1
1977	0.548168	0.563774	0.373573	0.675772	0.482876	0.603032	1
1978	0.582934	0.543228	0.400064	0.656651	0.517077	0.577938	1
1979	0.559987	0.557673	0.379504	0.674486	0.489695	0.599027	1
1980	0.595614	0.532966	0.439538	0.625136	0.507005	0.587269	1
1981	0.621517	0.499707	0.386219	0.666995	0.516907	0.578414	1
1982	0.591764	0.532103	0.421669	0.638956	0.526796	0.569896	1
1983	0.645089	0.503825	0.388332	0.668564	0.517629	0.579497	1
1984	0.627306	0.513789	0.384687	0.665296	0.509817	0.583637	1
1985	0.606033	0.532056	0.352175	0.693521	0.488746	0.59886	1
1986	0.646906	0.494835	0.36951	0.681425	0.477174	0.609127	1
1987	0.617477	0.524501	0.367062	0.685211	0.498246	0.592899	1
1988	0.59562	0.537625	0.358277	0.689244	0.477043	0.609732	1
1989	0.64616	0.500473	0.37794	0.674981	0.497742	0.592793	1
1990	0.633574	0.508458	0.371147	0.677479	0.489893	0.597845	1
1991	0.621074	0.508179	0.424012	0.639461	0.533953	0.564747	1
1992	0.567755	0.535128	0.371961	0.6773	0.501453	0.589506	1
1993	0.549021	0.557482	0.378489	0.670476	0.49004	0.599121	1
1994	0.575291	0.541541	0.393838	0.659544	0.508748	0.584822	1
1995	0.560714	0.547726	0.401832	0.650683	0.504429	0.587147	1
1996	0.588232	0.531336	0.437635	0.62665	0.493823	0.598486	1
1997	0.558267	0.551683	0.393619	0.657816	0.504883	0.587762	1
1998	0.584595	0.532685	0.405056	0.649371	0.502717	0.587515	1
[truncated: 917 more rows]

## Sheet: H. sapiens
	Stack R-score	Stack S-score	Prod R-score	Prod S-score	Diff R-score	Diff S-score	label
0	0.83422	0.41222	0.46038	0.608369	0.719999	0.398412	0
1	0.681986	0.546979	0.411937	0.654992	0.656913	0.445964	0
2	0.736873	0.484138	0.458893	0.603249	0.621611	0.464704	0
3	0.638838	0.526561	0.390605	0.644865	0.55975	0.504494	0
4	0.738479	0.500079	0.461246	0.604027	0.713915	0.403014	0
5	0.608723	0.564525	0.358377	0.685309	0.551492	0.512573	0
6	0.688634	0.510672	0.410946	0.64165	0.600948	0.48167	0
7	0.696081	0.527964	0.431593	0.632405	0.653927	0.446687	0
8	0.653729	0.539025	0.399724	0.660241	0.61176	0.472574	0
9	0.728131	0.500923	0.462697	0.599954	0.710477	0.403485	0
10	0.684055	0.529566	0.427304	0.635118	0.672005	0.432525	0
11	0.684264	0.545349	0.4066	0.659511	0.649048	0.452969	0
12	0.637593	0.53434	0.386802	0.660688	0.583914	0.490265	0
13	0.739852	0.474418	0.474987	0.591045	0.732396	0.384265	0
14	0.687131	0.532226	0.420025	0.636915	0.63563	0.462661	0
15	0.682858	0.519656	0.428602	0.632546	0.59989	0.479417	0
16	0.686011	0.51014	0.477978	0.576627	0.592655	0.485615	0
17	0.703413	0.510815	0.434849	0.627842	0.643957	0.44948	0
18	0.687736	0.538762	0.409067	0.655182	0.659654	0.444894	0
19	0.666301	0.539978	0.401563	0.65503	0.633913	0.458576	0
20	0.648334	0.5355	0.389097	0.674655	0.591206	0.486316	0
21	0.721014	0.4864	0.379124	0.681744	0.568215	0.50112	0
22	0.756629	0.485795	0.498118	0.567706	0.724539	0.398483	0
23	0.711702	0.478311	0.425856	0.626594	0.677652	0.429458	0
24	0.686804	0.532662	0.409414	0.652828	0.618312	0.469463	0
25	0.755991	0.488807	0.473793	0.594959	0.711052	0.404615	0
26	0.685147	0.526359	0.421945	0.637589	0.599393	0.481319	0
27	0.660192	0.531871	0.410791	0.644787	0.646805	0.44931	0
28	0.682075	0.529546	0.375674	0.686192	0.556889	0.509526	0
29	0.662807	0.514924	0.411946	0.638638	0.609754	0.473146	0
30	0.638002	0.555833	0.375141	0.681704	0.602037	0.481605	0
31	0.66887	0.526708	0.386373	0.672112	0.604159	0.478017	0
32	0.732679	0.508787	0.457364	0.610496	0.694532	0.423955	0
33	0.737984	0.491601	0.465704	0.600272	0.718192	0.396888	0
34	0.679515	0.515456	0.426499	0.630496	0.662445	0.43785	0
35	0.75601	0.478191	0.457603	0.610698	0.678332	0.428712	0
36	0.688088	0.507834	0.360577	0.6957	0.574861	0.49148	0
37	0.635519	0.554849	0.364163	0.687468	0.552623	0.509077	0
38	0.714458	0.523237	0.438763	0.627612	0.687768	0.426616	0
39	0.724149	0.470601	0.429879	0.624452	0.681162	0.421535	0
40	0.625434	0.557339	0.35759	0.692986	0.566519	0.501517	0
41	0.669186	0.513374	0.429557	0.609552	0.606069	0.478936	0
42	0.617988	0.558219	0.354907	0.696289	0.554963	0.507356	0
43	0.669569	0.53672	0.384192	0.668563	0.626624	0.464845	0
44	0.712331	0.526273	0.397919	0.669155	0.589655	0.488546	0
45	0.68051	0.553339	0.415991	0.653305	0.607053	0.483928	0
46	0.681508	0.533681	0.431002	0.628934	0.667394	0.438653	0
47	0.666174	0.503771	0.411757	0.62345	0.565978	0.497446	0
48	0.645287	0.566391	0.370295	0.689614	0.592322	0.491804	0
49	0.726808	0.500205	0.437975	0.631075	0.697783	0.411691	0
50	0.743513	0.495003	0.472583	0.593366	0.700433	0.416437	0
51	0.658341	0.538587	0.41143	0.646033	0.591866	0.485546	0
52	0.707974	0.485974	0.495715	0.558012	0.656702	0.438951	0
53	0.659122	0.540383	0.389948	0.667545	0.604901	0.478758	0
54	0.678732	0.531854	0.395418	0.667752	0.636052	0.456209	0
55	0.734825	0.492647	0.457704	0.609492	0.753804	0.372433	0
56	0.683077	0.514891	0.420881	0.639002	0.634104	0.457115	0
57	0.669741	0.541483	0.395932	0.663786	0.625561	0.46534	0
58	0.640476	0.525465	0.362695	0.68492	0.577276	0.49276	0
59	0.674172	0.529748	0.420422	0.64209	0.603919	0.478394	0
60	0.671131	0.526149	0.416806	0.642025	0.631873	0.457158	0
61	0.668835	0.530152	0.420117	0.637608	0.600095	0.478998	0
62	0.607524	0.56692	0.356035	0.692846	0.554333	0.509966	0
63	0.699148	0.514209	0.423149	0.641277	0.652646	0.443529	0
64	0.647127	0.554127	0.368707	0.689258	0.561135	0.504291	0
65	0.713232	0.512915	0.425932	0.638559	0.62428	0.4667	0
66	0.697862	0.518537	0.410321	0.653834	0.654894	0.441965	0
67	0.654448	0.54124	0.404161	0.656136	0.619089	0.464846	0
68	0.774667	0.46688	0.419923	0.650972	0.642226	0.452661	0
69	0.735098	0.480749	0.477044	0.583928	0.745461	0.377729	0
70	0.627132	0.530783	0.374216	0.673627	0.597623	0.481832	0
71	0.671454	0.551592	0.363696	0.697611	0.562513	0.50943	0
72	0.63792	0.563366	0.37935	0.679313	0.599994	0.484373	0
73	0.752169	0.481203	0.491965	0.576413	0.739397	0.380924	0
74	0.63292	0.542198	0.388454	0.667566	0.56083	0.504045	0
75	0.673746	0.529887	0.381127	0.674953	0.604676	0.473322	0
76	0.636574	0.563552	0.364705	0.690115	0.5614	0.506144	0
77	0.65252	0.543785	0.39448	0.659167	0.600599	0.482997	0
78	0.728141	0.49763	0.38713	0.674399	0.570501	0.499965	0
79	0.653544	0.547421	0.400125	0.655142	0.633374	0.461748	0
80	0.678652	0.534314	0.403471	0.657699	0.597228	0.478653	0
81	0.726519	0.508585	0.446675	0.620436	0.663592	0.439837	0
82	0.667233	0.524866	0.417521	0.635935	0.621589	0.464948	0
83	0.6334	0.567899	0.369708	0.689243	0.578654	0.495931	0
84	0.629551	0.573287	0.352272	0.703541	0.565666	0.504204	0
85	0.72248	0.480443	0.466893	0.593865	0.711168	0.400196	0
86	0.690693	0.508873	0.427543	0.627831	0.630277	0.458861	0
87	0.650204	0.542006	0.377637	0.680672	0.565995	0.504289	0
88	0.63109	0.54344	0.360101	0.693699	0.561071	0.505711	0
89	0.843058	0.413413	0.430062	0.636873	0.686054	0.416321	0
90	0.735832	0.477784	0.4294	0.62706	0.659575	0.437571	0
91	0.691061	0.506249	0.415752	0.643819	0.652538	0.443754	0
92	0.727357	0.499855	0.459619	0.603347	0.70846	0.410472	0
93	0.730866	0.514884	0.438944	0.629216	0.651961	0.45155	0
94	0.776627	0.433841	0.511914	0.546721	0.784887	0.344403	0
95	0.697987	0.524137	0.425762	0.637924	0.67484	0.431404	0
96	0.726542	0.506529	0.462756	0.599584	0.662818	0.437248	0
97	0.844524	0.379945	0.495524	0.564101	0.888656	0.250156	0
98	0.61744	0.567768	0.359897	0.685953	0.546944	0.51164	0
99	0.681695	0.517758	0.419091	0.635338	0.647279	0.450299	0
100	0.634476	0.536857	0.37571	0.67313	0.594519	0.482916	0
101	0.69672	0.518373	0.425777	0.633689	0.707238	0.407195	0
102	0.685791	0.51106	0.41805	0.642665	0.618915	0.467181	0
103	0.702788	0.516423	0.405109	0.657577	0.592213	0.489377	0
104	0.63687	0.53795	0.394123	0.652399	0.578452	0.494279	0
105	0.694904	0.506367	0.443226	0.604471	0.646471	0.448765	0
106	0.642265	0.533115	0.379028	0.677187	0.578514	0.496063	0
107	0.683072	0.504057	0.417878	0.638214	0.622486	0.467517	0
108	0.681728	0.541122	0.396972	0.662764	0.598336	0.48768	0
109	0.691623	0.502744	0.437504	0.616153	0.658295	0.44006	0
110	0.7307	0.506007	0.430018	0.640298	0.676735	0.428118	0
111	0.788796	0.424673	0.554899	0.500008	0.733659	0.378563	0
112	0.65965	0.540175	0.378584	0.67808	0.594639	0.485244	0
113	0.742439	0.506821	0.482284	0.588682	0.718537	0.402393	0
114	0.612166	0.570557	0.346147	0.710198	0.556929	0.510359	0
115	0.674991	0.526278	0.410748	0.649391	0.667215	0.432802	0
116	0.666887	0.555545	0.407324	0.658439	0.636466	0.463648	0
117	0.694048	0.520389	0.40454	0.657106	0.608767	0.475091	0
118	0.6223	0.555924	0.369087	0.680572	0.585018	0.490561	0
119	0.720793	0.497872	0.446827	0.616032	0.706121	0.405666	0
120	0.656083	0.556937	0.391298	0.666776	0.579862	0.499969	0
121	0.678297	0.533362	0.388622	0.670352	0.570799	0.500538	0
122	0.666176	0.523909	0.409189	0.640162	0.634947	0.454406	0
123	0.64632	0.564926	0.374495	0.682556	0.559013	0.51274	0
124	0.659187	0.547175	0.404536	0.648845	0.595991	0.49165	0
125	0.674203	0.516663	0.442129	0.608351	0.569303	0.499195	0
126	0.705986	0.527865	0.434943	0.632952	0.676262	0.435476	0
127	0.618465	0.562386	0.372104	0.675283	0.563824	0.505937	0
128	0.699904	0.505125	0.423828	0.636809	0.684083	0.42201	0
129	0.731358	0.46972	0.468701	0.582929	0.675524	0.423965	0
130	0.724602	0.510436	0.462446	0.608162	0.662979	0.441093	0
131	0.634251	0.526554	0.370448	0.675893	0.589873	0.488677	0
132	0.719687	0.494762	0.472958	0.586762	0.660214	0.43687	0
133	0.637797	0.552969	0.360373	0.694379	0.563553	0.507352	0
134	0.7134	0.490903	0.443092	0.609865	0.682635	0.424859	0
135	0.669044	0.516991	0.397163	0.663904	0.595054	0.484108	0
136	0.688324	0.506884	0.425785	0.628845	0.643644	0.450304	0
137	0.633786	0.545284	0.383195	0.666795	0.599052	0.482466	0
138	0.646819	0.543176	0.387032	0.673982	0.614461	0.472583	0
139	0.775456	0.459686	0.429662	0.635647	0.582855	0.492465	0
140	0.635576	0.555371	0.3772	0.679071	0.573057	0.496013	0
141	0.696067	0.530934	0.421855	0.645769	0.656686	0.443043	0
142	0.700426	0.515154	0.439039	0.619764	0.691874	0.421376	0
143	0.702452	0.510835	0.418017	0.638064	0.544892	0.516998	0
144	0.769846	0.477164	0.475447	0.59284	0.727016	0.39393	0
145	0.826039	0.39859	0.449003	0.618648	0.761428	0.360958	0
146	0.64354	0.55412	0.379456	0.675184	0.586651	0.490008	0
147	0.62959	0.54593	0.369179	0.69133	0.556214	0.508569	0
148	0.65341	0.540341	0.368195	0.68925	0.56498	0.504302	0
149	0.69405	0.502751	0.415436	0.637779	0.587414	0.487978	0
150	0.684289	0.51482	0.431954	0.628199	0.666992	0.431404	0
151	0.703801	0.499027	0.448985	0.609632	0.679027	0.422908	0
152	0.708602	0.528719	0.410709	0.654224	0.638709	0.46136	0
153	0.713809	0.505978	0.408597	0.651957	0.657996	0.441393	0
154	0.668571	0.519657	0.399595	0.654935	0.641271	0.452139	0
155	0.688144	0.507648	0.421481	0.63186	0.616843	0.469824	0
156	0.699696	0.519891	0.433582	0.630211	0.582716	0.490864	0
157	0.687977	0.517179	0.434118	0.623899	0.608417	0.473183	0
158	0.675522	0.516405	0.3844	0.6777	0.588566	0.488469	0
159	0.746845	0.503813	0.468386	0.601786	0.710579	0.407825	0
160	0.669138	0.532912	0.383276	0.674206	0.615902	0.469401	0
161	0.629559	0.562263	0.379606	0.671619	0.610906	0.478514	0
162	0.704112	0.482508	0.433222	0.615672	0.680068	0.422047	0
163	0.650902	0.532489	0.418893	0.631663	0.58323	0.488064	0
164	0.712181	0.508815	0.422505	0.646165	0.665814	0.435414	0
165	0.763568	0.475257	0.41929	0.652521	0.649941	0.450707	0
166	0.681609	0.513496	0.421575	0.632645	0.623215	0.464631	0
167	0.623201	0.571111	0.377336	0.679938	0.559282	0.50481	0
168	0.7094	0.516505	0.44068	0.616846	0.669966	0.438141	0
169	0.609947	0.572121	0.362322	0.691941	0.561462	0.504076	0
170	0.660059	0.527332	0.378636	0.672371	0.583685	0.493116	0
171	0.671708	0.535678	0.38488	0.67206	0.602379	0.484632	0
172	0.626292	0.551168	0.374663	0.678308	0.560367	0.503756	0
173	0.637858	0.549802	0.362703	0.690398	0.557776	0.503799	0
174	0.707787	0.521953	0.447898	0.615838	0.672168	0.438741	0
175	0.648396	0.544346	0.381059	0.67024	0.591873	0.484366	0
176	0.724755	0.47509	0.45755	0.59451	0.649128	0.444558	0
177	0.698272	0.52832	0.427804	0.635777	0.671737	0.434888	0
178	0.773734	0.486283	0.467584	0.605186	0.669583	0.436259	0
179	0.636349	0.569162	0.355678	0.702688	0.565366	0.503367	0
180	0.644113	0.568305	0.37654	0.685778	0.587295	0.496037	0
181	0.757562	0.484331	0.498321	0.570269	0.748705	0.379592	0
182	0.748527	0.449234	0.441011	0.614787	0.749959	0.365984	0
183	0.61783	0.563459	0.350182	0.698763	0.547297	0.511715	0
184	0.711508	0.508438	0.457379	0.606141	0.7367	0.383439	0
185	0.638686	0.551655	0.354095	0.693668	0.562542	0.503496	0
186	0.762558	0.488647	0.488398	0.580157	0.719112	0.399731	0
187	0.756239	0.484311	0.444023	0.62545	0.646009	0.453753	0
188	0.6826	0.516033	0.405047	0.646141	0.652324	0.448158	0
189	0.642636	0.523277	0.373774	0.678478	0.589236	0.490321	0
190	0.659069	0.561634	0.377239	0.683423	0.596828	0.487418	0
191	0.677213	0.53484	0.418464	0.646042	0.63633	0.454493	0
192	0.697008	0.506054	0.444976	0.615146	0.702865	0.403746	0
193	0.636564	0.536798	0.384887	0.656104	0.567139	0.501127	0
194	0.694297	0.525811	0.374624	0.684979	0.615209	0.471652	0
195	0.674877	0.545984	0.402344	0.65951	0.633412	0.462343	0
196	0.638364	0.540649	0.387266	0.671395	0.566007	0.504192	0
197	0.666	0.529382	0.420406	0.634579	0.609546	0.474875	0
198	0.680325	0.52325	0.384299	0.674132	0.578024	0.495999	0
199	0.771015	0.473246	0.496056	0.571704	0.761001	0.366307	0
200	0.642865	0.532645	0.364795	0.677463	0.591401	0.486717	0
201	0.762828	0.466279	0.410421	0.653014	0.55461	0.508791	0
202	0.640712	0.552706	0.368452	0.686797	0.578554	0.495641	0
203	0.704224	0.51684	0.406768	0.653547	0.628453	0.462019	0
204	0.689897	0.498941	0.407557	0.649825	0.610643	0.476249	0
205	0.76028	0.469659	0.418874	0.64717	0.630645	0.463544	0
206	0.685379	0.524733	0.39486	0.665427	0.622025	0.465763	0
207	0.69612	0.535731	0.424335	0.643779	0.644353	0.457484	0
208	0.768258	0.462538	0.509482	0.556011	0.681405	0.425337	0
209	0.861206	0.363831	0.521224	0.53644	0.852908	0.280576	0
210	0.71007	0.518953	0.425346	0.639555	0.585676	0.49162	0
211	0.685503	0.519797	0.422747	0.631619	0.674289	0.4319	0
212	0.647198	0.518949	0.368491	0.683288	0.58501	0.493292	0
213	0.686457	0.504525	0.439701	0.613888	0.639589	0.450847	0
214	0.649084	0.542117	0.398845	0.658536	0.572816	0.494009	0
215	0.679823	0.532254	0.413482	0.647665	0.648782	0.450291	0
216	0.745937	0.45886	0.400818	0.665628	0.665251	0.433206	0
217	0.65659	0.521441	0.368743	0.688381	0.621146	0.464925	0
218	0.648201	0.559759	0.374802	0.686373	0.594196	0.486115	0
219	0.663034	0.519641	0.380939	0.674831	0.558943	0.505842	0
220	0.650685	0.538102	0.402475	0.64571	0.622155	0.469249	0
221	0.727789	0.512143	0.418412	0.648506	0.634485	0.458218	0
222	0.649501	0.548076	0.392125	0.663656	0.611673	0.475706	0
223	0.66704	0.518579	0.402106	0.654285	0.608599	0.473505	0
224	0.644914	0.531225	0.383598	0.674861	0.614063	0.474541	0
225	0.675588	0.543173	0.396086	0.667633	0.590176	0.4879	0
226	0.600008	0.556255	0.362073	0.681885	0.566172	0.500682	0
227	0.710692	0.509331	0.443311	0.61765	0.700599	0.412104	0
228	0.658748	0.516276	0.400548	0.644747	0.592798	0.484994	0
229	0.667937	0.514097	0.403219	0.642696	0.597528	0.48346	0
230	0.677326	0.507863	0.406982	0.644444	0.631561	0.458789	0
231	0.613735	0.570936	0.353835	0.70072	0.557572	0.511745	0
232	0.670411	0.518929	0.414157	0.634102	0.578445	0.493481	0
233	0.583215	0.565027	0.362785	0.674535	0.546917	0.509874	0
234	0.641244	0.533357	0.406554	0.642178	0.589473	0.485354	0
235	0.664225	0.527476	0.402687	0.652248	0.621095	0.464939	0
236	0.709888	0.504437	0.434156	0.629993	0.680141	0.428686	0
237	0.706606	0.513895	0.433357	0.625203	0.699065	0.412815	0
238	0.732997	0.493804	0.455164	0.613207	0.721947	0.395765	0
239	0.690004	0.507042	0.425574	0.627738	0.636046	0.455749	0
240	0.725223	0.498126	0.424509	0.638426	0.637542	0.45859	0
241	0.717628	0.493248	0.377318	0.68641	0.582331	0.495613	0
242	0.692116	0.512164	0.426167	0.632673	0.627131	0.461667	0
243	0.717829	0.487073	0.466104	0.587865	0.682325	0.421602	0
244	0.697109	0.533865	0.412657	0.651527	0.661637	0.44508	0
245	0.756272	0.460694	0.504408	0.554938	0.717962	0.397137	0
246	0.736064	0.505656	0.47895	0.593237	0.689536	0.420464	0
247	0.66766	0.529199	0.383234	0.673779	0.615101	0.46657	0
248	0.76047	0.475581	0.444653	0.616957	0.624178	0.465364	0
249	0.680842	0.505638	0.393984	0.668052	0.614339	0.470355	0
250	0.65813	0.539884	0.380975	0.676577	0.597973	0.48351	0
251	0.664063	0.51942	0.392792	0.659912	0.611726	0.471467	0
252	0.706055	0.506649	0.413197	0.645494	0.663472	0.438409	0
253	0.795072	0.420059	0.423056	0.640497	0.656413	0.438515	0
254	0.631958	0.56075	0.380471	0.674738	0.553577	0.506705	0
255	0.74082	0.475646	0.460058	0.60638	0.702602	0.409571	0
256	0.693096	0.506754	0.440817	0.61506	0.665301	0.433971	0
257	0.716755	0.505826	0.463377	0.594758	0.697926	0.416664	0
258	0.588503	0.562248	0.353852	0.680275	0.552552	0.506581	0
259	0.643321	0.53157	0.370523	0.68087	0.579534	0.49391	0
260	0.756388	0.472605	0.458398	0.605063	0.665008	0.436674	0
261	0.69869	0.513973	0.446429	0.613542	0.687987	0.418638	0
262	0.72412	0.487549	0.456975	0.602057	0.658151	0.436434	0
263	0.714826	0.493235	0.45923	0.599772	0.666278	0.43225	0
264	0.701536	0.499111	0.418158	0.635534	0.674598	0.427767	0
265	0.706984	0.513073	0.414282	0.645814	0.616717	0.469395	0
266	0.630351	0.553373	0.371938	0.684725	0.578136	0.492088	0
267	0.789788	0.457506	0.44346	0.626298	0.677413	0.432687	0
268	0.70323	0.491064	0.410863	0.645885	0.629639	0.4587	0
269	0.65508	0.52987	0.403216	0.651909	0.641656	0.452473	0
270	0.67509	0.522417	0.398406	0.663515	0.601177	0.480158	0
271	0.679417	0.526938	0.41917	0.638605	0.677577	0.428585	0
272	0.646901	0.5345	0.377927	0.685182	0.605102	0.477585	0
273	0.680916	0.538451	0.431983	0.627282	0.578361	0.495272	0
274	0.667072	0.538117	0.417738	0.642216	0.647032	0.450219	0
275	0.7415	0.482021	0.460899	0.604418	0.699472	0.41067	0
276	0.678846	0.508891	0.422206	0.631453	0.645708	0.448678	0
277	0.740918	0.456217	0.460137	0.58451	0.664915	0.431587	0
278	0.686913	0.507459	0.396889	0.658752	0.602144	0.478569	0
279	0.716855	0.503683	0.452526	0.613983	0.715288	0.403305	0
280	0.653558	0.545253	0.410575	0.649506	0.571507	0.497929	0
281	0.72433	0.517676	0.450215	0.621301	0.647282	0.453206	0
282	0.710495	0.484338	0.366549	0.692363	0.572602	0.498738	0
283	0.65226	0.540437	0.397333	0.657358	0.614429	0.470532	0
284	0.830222	0.416503	0.456645	0.612178	0.684634	0.42364	0
285	0.735874	0.499059	0.447061	0.616166	0.698675	0.411229	0
286	0.648494	0.535645	0.389588	0.666011	0.597464	0.484093	0
287	0.69074	0.504103	0.424398	0.629639	0.617478	0.470158	0
288	0.722844	0.500249	0.419729	0.643279	0.704592	0.408998	0
289	0.652939	0.529778	0.41417	0.633773	0.55149	0.508743	0
290	0.699045	0.503217	0.439626	0.621111	0.702158	0.407425	0
291	0.732795	0.470124	0.44627	0.609043	0.696394	0.408423	0
292	0.708438	0.508883	0.42948	0.627233	0.676776	0.430429	0
293	0.705688	0.498299	0.38048	0.682564	0.614702	0.467428	0
294	0.80205	0.434905	0.428551	0.637521	0.641148	0.455002	0
295	0.647682	0.549855	0.372844	0.676752	0.590111	0.487433	0
296	0.686424	0.496007	0.428325	0.613216	0.588157	0.487129	0
297	0.710374	0.517611	0.414513	0.647972	0.62748	0.460732	0
298	0.679711	0.540216	0.407748	0.654288	0.657592	0.446284	0
299	0.721596	0.487634	0.462176	0.59689	0.679086	0.425513	0
300	0.711203	0.516573	0.432178	0.631942	0.679296	0.43164	0
301	0.633293	0.564093	0.355344	0.698542	0.581389	0.496764	0
302	0.704229	0.492322	0.407052	0.651432	0.627088	0.461611	0
303	0.638913	0.547835	0.38299	0.672811	0.550882	0.513364	0
304	0.655538	0.549991	0.375544	0.682181	0.583711	0.492117	0
305	0.632839	0.561267	0.36471	0.688289	0.596286	0.488489	0
306	0.678421	0.541	0.433608	0.630124	0.654989	0.448253	0
307	0.7008	0.531364	0.42667	0.636822	0.607828	0.477026	0
308	0.622484	0.557858	0.354916	0.697545	0.549828	0.513788	0
309	0.739767	0.475803	0.487602	0.577593	0.700172	0.410739	0
310	0.64498	0.533199	0.394636	0.646501	0.585486	0.487349	0
311	0.670482	0.538656	0.390558	0.665851	0.621662	0.469665	0
312	0.689367	0.531052	0.427061	0.630671	0.644112	0.456656	0
313	0.64137	0.543171	0.36042	0.688222	0.572611	0.493756	0
314	0.688746	0.524418	0.422929	0.633868	0.664554	0.442612	0
315	0.710043	0.51348	0.432164	0.63125	0.697378	0.417114	0
316	0.71405	0.500899	0.466951	0.58637	0.663995	0.441459	0
317	0.640296	0.545707	0.384267	0.671303	0.586576	0.488237	0
318	0.681057	0.519271	0.40127	0.655069	0.581348	0.492599	0
319	0.661332	0.518762	0.388081	0.667508	0.615397	0.471925	0
320	0.645664	0.561753	0.378785	0.679913	0.597664	0.488067	0
321	0.690612	0.513733	0.437455	0.609894	0.625257	0.467757	0
322	0.630296	0.541748	0.391347	0.653807	0.592822	0.484953	0
323	0.66264	0.562004	0.387002	0.677557	0.611105	0.480194	0
324	0.691013	0.536675	0.42992	0.635717	0.684206	0.428936	0
325	0.73435	0.500928	0.450831	0.619966	0.708481	0.408788	0
326	0.657896	0.530662	0.395389	0.660199	0.568195	0.501998	0
327	0.671195	0.556809	0.392384	0.672873	0.624566	0.47066	0
328	0.758598	0.449427	0.459847	0.592617	0.731113	0.381064	0
329	0.700913	0.507209	0.45609	0.59976	0.635725	0.454695	0
330	0.728683	0.524533	0.410314	0.659158	0.612359	0.47963	0
331	0.697853	0.497171	0.429512	0.625783	0.658719	0.439458	0
332	0.640447	0.535992	0.384066	0.672472	0.583416	0.492905	0
333	0.715718	0.513466	0.420988	0.644261	0.654339	0.440474	0
334	0.714059	0.483266	0.383927	0.676731	0.590666	0.483478	0
335	0.740276	0.48953	0.48114	0.589271	0.751133	0.371116	0
336	0.617951	0.557222	0.358197	0.6899	0.549862	0.51096	0
337	0.740703	0.498965	0.474315	0.59645	0.689104	0.421405	0
338	0.63942	0.564276	0.376511	0.678578	0.607981	0.481287	0
339	0.768132	0.474359	0.495037	0.574996	0.766628	0.363378	0
340	0.695082	0.507534	0.418208	0.643831	0.643731	0.449587	0
341	0.619314	0.542987	0.35978	0.68719	0.583836	0.489014	0
342	0.684959	0.529639	0.406782	0.657302	0.644336	0.447045	0
343	0.649609	0.557971	0.369914	0.688231	0.590651	0.487912	0
344	0.603259	0.559952	0.348902	0.700258	0.556667	0.507021	0
345	0.663289	0.55299	0.407481	0.653643	0.627292	0.469326	0
346	0.662898	0.537726	0.394279	0.663606	0.596408	0.481784	0
347	0.634014	0.542089	0.374685	0.682938	0.557944	0.507018	0
348	0.66443	0.527636	0.390358	0.665196	0.638443	0.454549	0
349	0.687731	0.493772	0.438061	0.613097	0.616814	0.468625	0
350	0.693209	0.520054	0.405535	0.654191	0.615295	0.471013	0
351	0.670911	0.542681	0.37635	0.680482	0.583356	0.495553	0
352	0.641304	0.532376	0.371734	0.674878	0.568045	0.49921	0
353	0.679168	0.524693	0.387881	0.66793	0.558875	0.507282	0
354	0.721855	0.503382	0.465955	0.594196	0.693251	0.41836	0
355	0.690588	0.53688	0.393218	0.669841	0.621768	0.47133	0
356	0.641862	0.547163	0.369835	0.687074	0.580847	0.493757	0
357	0.774385	0.449887	0.426262	0.636762	0.641331	0.452045	0
358	0.646215	0.53966	0.385971	0.667933	0.572167	0.497071	0
359	0.738268	0.48842	0.450141	0.613246	0.681716	0.423614	0
360	0.64858	0.544796	0.390532	0.664856	0.57491	0.496155	0
361	0.67591	0.527454	0.408055	0.648243	0.605498	0.476196	0
362	0.672455	0.534422	0.38917	0.671215	0.545325	0.511469	0
363	0.626275	0.539772	0.369162	0.680976	0.602232	0.478141	0
364	0.66459	0.553948	0.396747	0.664056	0.607701	0.482125	0
365	0.648119	0.542782	0.395778	0.660217	0.6098	0.473849	0
366	0.689705	0.528264	0.392282	0.670844	0.621184	0.464619	0
367	0.678431	0.54005	0.407598	0.654521	0.635646	0.461295	0
368	0.745614	0.462151	0.488441	0.571956	0.732378	0.386059	0
369	0.648744	0.534062	0.375583	0.67445	0.608761	0.473644	0
370	0.641671	0.552987	0.369331	0.682095	0.594241	0.487602	0
371	0.64974	0.549652	0.389232	0.66581	0.594561	0.491419	0
372	0.601286	0.565497	0.349923	0.696991	0.545211	0.513768	0
373	0.651462	0.557185	0.35575	0.703222	0.564625	0.506534	0
374	0.665015	0.530652	0.386098	0.666931	0.600791	0.474712	0
375	0.683639	0.526318	0.394307	0.667582	0.609144	0.475645	0
376	0.706689	0.50532	0.432967	0.628563	0.668294	0.434247	0
377	0.700777	0.519715	0.42623	0.63292	0.644326	0.452833	0
378	0.651835	0.527217	0.393371	0.663054	0.630429	0.460185	0
379	0.674296	0.532953	0.383283	0.678239	0.600027	0.48177	0
380	0.734299	0.471181	0.453798	0.602094	0.690362	0.417564	0
381	0.703209	0.531976	0.414588	0.647927	0.629873	0.469755	0
382	0.655183	0.538494	0.411636	0.642687	0.616274	0.468368	0
383	0.636137	0.547442	0.373158	0.677186	0.588978	0.488336	0
384	0.667326	0.53791	0.388929	0.666635	0.610686	0.475254	0
385	0.665668	0.53481	0.389259	0.66901	0.62795	0.45964	0
386	0.691671	0.524117	0.406695	0.657939	0.650646	0.447065	0
387	0.668265	0.536473	0.419699	0.64066	0.602357	0.478324	0
388	0.667033	0.544297	0.415342	0.64457	0.581224	0.492337	0
389	0.71901	0.490993	0.440318	0.619402	0.640203	0.45104	0
390	0.639831	0.531764	0.395788	0.646827	0.576633	0.495458	0
391	0.695512	0.501439	0.437673	0.614346	0.614552	0.470133	0
392	0.679988	0.533121	0.416147	0.639338	0.628602	0.467427	0
393	0.791568	0.421583	0.406438	0.657757	0.626029	0.460911	0
394	0.631173	0.546488	0.36613	0.68363	0.602231	0.478362	0
395	0.647514	0.554239	0.379168	0.67811	0.607566	0.479181	0
396	0.856632	0.372333	0.54047	0.521904	0.842292	0.288041	0
397	0.67716	0.513632	0.426567	0.634775	0.667962	0.431457	0
398	0.675765	0.530233	0.380538	0.674907	0.607213	0.472458	0
399	0.714978	0.495587	0.440997	0.619131	0.665077	0.435174	0
400	0.668472	0.544447	0.387662	0.674175	0.61073	0.475517	0
401	0.697861	0.510248	0.455568	0.609882	0.61827	0.467135	0
402	0.730343	0.493124	0.398545	0.665361	0.612868	0.471451	0
403	0.755503	0.479787	0.398284	0.664318	0.592453	0.483701	0
404	0.698866	0.510974	0.403724	0.656952	0.661797	0.432848	0
405	0.694492	0.505102	0.437573	0.611372	0.691851	0.41938	0
406	0.640383	0.544247	0.388748	0.663081	0.5498	0.509541	0
407	0.703646	0.520354	0.423846	0.636288	0.658708	0.442755	0
408	0.83794	0.380374	0.522971	0.522855	0.715412	0.388038	0
409	0.725946	0.509219	0.463047	0.604396	0.659835	0.441145	0
410	0.799375	0.439941	0.413594	0.646588	0.587096	0.485865	0
411	0.657776	0.532275	0.389793	0.666567	0.620366	0.463771	0
412	0.667116	0.537076	0.404425	0.655403	0.569391	0.497692	0
413	0.617915	0.559672	0.365632	0.687289	0.546117	0.512171	0
414	0.641929	0.540546	0.377378	0.671099	0.605046	0.477061	0
415	0.766249	0.471642	0.487682	0.581604	0.769266	0.355915	0
416	0.693766	0.526621	0.411758	0.648278	0.638953	0.454479	0
417	0.700792	0.521488	0.411018	0.652304	0.633365	0.460812	0
418	0.69344	0.530689	0.412338	0.652496	0.66032	0.440879	0
419	0.650059	0.528716	0.388651	0.661099	0.597121	0.481966	0
420	0.652014	0.532279	0.374516	0.683223	0.572304	0.497477	0
421	0.667284	0.550016	0.390858	0.672426	0.594036	0.490619	0
422	0.680331	0.535835	0.401308	0.656797	0.626635	0.464793	0
423	0.747406	0.490385	0.478277	0.587803	0.728331	0.391943	0
424	0.778895	0.469826	0.501036	0.56828	0.763534	0.363536	0
425	0.724148	0.500655	0.437293	0.620398	0.664844	0.440951	0
426	0.694074	0.537993	0.415922	0.65106	0.660582	0.444246	0
427	0.771874	0.440742	0.430404	0.636535	0.736433	0.380327	0
428	0.739117	0.509581	0.441316	0.626178	0.680601	0.430736	0
429	0.671659	0.538955	0.424532	0.629221	0.57128	0.500258	0
430	0.642097	0.53341	0.385346	0.663562	0.569851	0.499521	0
431	0.655358	0.524898	0.420458	0.628315	0.620372	0.465137	0
432	0.65916	0.532931	0.388266	0.672687	0.579591	0.491677	0
433	0.706491	0.508926	0.442246	0.614549	0.718734	0.398336	0
434	0.788113	0.430701	0.499894	0.558507	0.764557	0.354615	0
435	0.681914	0.544313	0.393149	0.671126	0.588792	0.494951	0
436	0.617652	0.570926	0.354017	0.701876	0.564245	0.503446	0
437	0.670078	0.525881	0.38884	0.664269	0.589131	0.488531	0
438	0.631502	0.549474	0.380546	0.67181	0.559191	0.504217	0
439	0.698573	0.488294	0.429775	0.618382	0.64554	0.447163	0
440	0.630369	0.571725	0.366986	0.693668	0.579095	0.497188	0
441	0.679298	0.515913	0.422398	0.633157	0.647597	0.443464	0
442	0.618974	0.548758	0.359331	0.69134	0.572753	0.494075	0
443	0.675985	0.523678	0.399537	0.657169	0.595521	0.481616	0
444	0.668128	0.552997	0.403829	0.659447	0.649584	0.454354	0
445	0.685528	0.510123	0.404138	0.660257	0.618324	0.467165	0
446	0.733863	0.469911	0.442954	0.617282	0.690566	0.417774	0
447	0.656648	0.520379	0.39496	0.653898	0.597249	0.481679	0
448	0.789749	0.417123	0.421302	0.643348	0.708604	0.400627	0
449	0.613729	0.552868	0.358342	0.697705	0.556246	0.509775	0
450	0.679245	0.530687	0.425269	0.629966	0.632816	0.464656	0
451	0.656123	0.528008	0.419453	0.633743	0.584294	0.490726	0
452	0.653324	0.539687	0.400932	0.651724	0.651339	0.445032	0
453	0.663435	0.547624	0.395789	0.665576	0.610337	0.477697	0
454	0.620197	0.548918	0.355934	0.683429	0.559065	0.505236	0
455	0.67437	0.515291	0.3988	0.652956	0.594067	0.480812	0
456	0.651031	0.526518	0.414087	0.633068	0.606854	0.473953	0
457	0.664905	0.518409	0.431617	0.617858	0.623844	0.462775	0
458	0.647656	0.540589	0.385031	0.660719	0.598574	0.483457	0
459	0.662321	0.537896	0.410172	0.643261	0.65573	0.447825	0
460	0.734522	0.4846	0.435643	0.630564	0.674934	0.428426	0
461	0.671335	0.530194	0.380966	0.674708	0.609794	0.475932	0
462	0.67342	0.550441	0.393741	0.670688	0.601096	0.485687	0
463	0.761517	0.482431	0.481187	0.588416	0.749028	0.374697	0
464	0.652092	0.535131	0.392381	0.661418	0.573396	0.499036	0
465	0.68781	0.509753	0.421679	0.634938	0.616643	0.466942	0
466	0.685832	0.527996	0.406242	0.654333	0.632593	0.458807	0
467	0.678481	0.540347	0.40523	0.659358	0.661433	0.44214	0
468	0.681781	0.552411	0.399627	0.66711	0.610965	0.480535	0
469	0.759027	0.475736	0.393638	0.670985	0.618016	0.468709	0
470	0.676312	0.544522	0.411882	0.649833	0.650688	0.452732	0
471	0.660536	0.516143	0.384331	0.666914	0.581828	0.491229	0
472	0.637209	0.536816	0.374229	0.681108	0.586185	0.49148	0
473	0.649527	0.532871	0.384896	0.663256	0.562371	0.504158	0
474	0.649125	0.540595	0.397031	0.654874	0.628421	0.458764	0
475	0.684777	0.528014	0.402133	0.659263	0.650304	0.444415	0
476	0.634693	0.546691	0.384038	0.672211	0.582258	0.492677	0
477	0.668117	0.556657	0.385676	0.675325	0.589641	0.492767	0
478	0.767347	0.483886	0.462205	0.61113	0.73898	0.382736	0
479	0.695769	0.509699	0.406899	0.658399	0.632871	0.459737	0
480	0.672943	0.534048	0.38694	0.671764	0.604135	0.481353	0
481	0.68864	0.535299	0.3928	0.671527	0.610421	0.475075	0
482	0.701526	0.499412	0.439339	0.622396	0.692106	0.412752	0
483	0.622104	0.536372	0.382627	0.66213	0.5678	0.500246	0
484	0.656463	0.536917	0.39178	0.663809	0.602051	0.479559	0
485	0.627018	0.557912	0.36322	0.6934	0.556045	0.508542	0
486	0.664936	0.513681	0.404727	0.64727	0.621697	0.465827	0
487	0.657312	0.535092	0.407531	0.651392	0.577818	0.494508	0
488	0.700609	0.509523	0.445492	0.611116	0.702489	0.412928	0
489	0.659662	0.540414	0.368032	0.691935	0.560985	0.504661	0
490	0.765128	0.478698	0.485347	0.58461	0.741731	0.380205	0
491	0.779999	0.420453	0.426518	0.636065	0.71593	0.391148	0
492	0.747732	0.482144	0.405929	0.661794	0.602599	0.483979	0
493	0.668387	0.520169	0.393854	0.664801	0.640402	0.452773	0
494	0.681621	0.511203	0.418622	0.635212	0.639783	0.454784	0
495	0.736951	0.49814	0.441179	0.625321	0.663357	0.437614	0
496	0.629707	0.552673	0.383704	0.668403	0.584	0.488871	0
497	0.64117	0.533284	0.38637	0.658333	0.607138	0.477739	0
498	0.697929	0.512168	0.421254	0.639623	0.632745	0.458112	0
499	0.650105	0.531742	0.381611	0.674264	0.579084	0.491596	0
500	0.606136	0.563811	0.350283	0.69549	0.536768	0.517081	0
501	0.665116	0.533979	0.398661	0.663026	0.575984	0.496291	0
502	0.675207	0.515017	0.400409	0.65455	0.63788	0.455077	0
503	0.705224	0.519415	0.435068	0.626038	0.678708	0.429712	0
504	0.677472	0.514328	0.405937	0.650936	0.619395	0.465175	0
505	0.692523	0.505247	0.383167	0.677338	0.571604	0.500306	0
506	0.712387	0.517734	0.448934	0.612577	0.643191	0.453682	0
507	0.662392	0.534665	0.40791	0.639905	0.620169	0.470079	0
508	0.661167	0.542978	0.394313	0.657419	0.621758	0.471042	0
509	0.740034	0.500131	0.4751	0.596305	0.678182	0.428799	0
510	0.763845	0.466727	0.423734	0.643744	0.590165	0.489069	0
511	0.759389	0.443984	0.484744	0.566698	0.751511	0.36509	0
512	0.677345	0.551649	0.39867	0.664088	0.624138	0.474125	0
513	0.580178	0.566085	0.340891	0.703377	0.559165	0.502567	0
514	0.695262	0.532632	0.385429	0.678503	0.618043	0.47076	0
515	0.621827	0.552115	0.362537	0.694316	0.548184	0.514376	0
516	0.657407	0.522378	0.384388	0.668579	0.564867	0.502558	0
517	0.654645	0.532974	0.393442	0.662561	0.590498	0.486088	0
518	0.642459	0.538928	0.380266	0.668066	0.602494	0.480579	0
519	0.653393	0.552202	0.385971	0.672942	0.604804	0.484879	0
520	0.648584	0.54977	0.39554	0.662959	0.573105	0.497064	0
521	0.650479	0.534267	0.398363	0.652704	0.565926	0.501327	0
522	0.880751	0.352545	0.59233	0.470547	0.92415	0.225099	0
523	0.683206	0.539194	0.406661	0.653144	0.642556	0.460042	0
524	0.628993	0.570591	0.359484	0.695369	0.543837	0.516683	0
525	0.691094	0.538249	0.404113	0.657835	0.657775	0.447375	0
526	0.626019	0.562645	0.378894	0.677542	0.568451	0.501704	0
527	0.702564	0.521687	0.404042	0.657181	0.599953	0.480202	0
528	0.749502	0.483245	0.423249	0.641762	0.671484	0.433827	0
529	0.630568	0.558811	0.375158	0.679368	0.603861	0.478798	0
530	0.612238	0.55956	0.351705	0.692738	0.53827	0.516532	0
531	0.641824	0.523471	0.370579	0.679132	0.5888	0.488099	0
532	0.648633	0.561238	0.364684	0.695301	0.56916	0.503911	0
533	0.623297	0.543838	0.36951	0.67887	0.579825	0.491342	0
534	0.653119	0.534255	0.378723	0.675808	0.601041	0.48	0
535	0.612871	0.549133	0.36349	0.677193	0.547088	0.508979	0
536	0.652522	0.529612	0.381032	0.664	0.569013	0.49996	0
537	0.676046	0.513604	0.400699	0.657603	0.6207	0.46535	0
538	0.701944	0.521565	0.380631	0.68066	0.601284	0.478968	0
539	0.659786	0.530172	0.391185	0.667159	0.569285	0.499237	0
540	0.783785	0.433295	0.532913	0.524173	0.742092	0.372984	0
541	0.642524	0.555857	0.371013	0.684355	0.54435	0.514587	0
542	0.63466	0.524213	0.373083	0.662747	0.575232	0.496392	0
543	0.697459	0.509361	0.439266	0.619712	0.597851	0.480992	0
544	0.679279	0.503624	0.409386	0.642628	0.638442	0.453433	0
545	0.73663	0.470597	0.482669	0.575521	0.706413	0.400556	0
546	0.649566	0.525666	0.384925	0.662741	0.584624	0.491935	0
547	0.705197	0.506727	0.399458	0.659012	0.606719	0.476744	0
548	0.693941	0.524895	0.39538	0.664637	0.628944	0.45774	0
549	0.711458	0.503557	0.412373	0.651196	0.694255	0.410968	0
550	0.664485	0.53921	0.38793	0.670442	0.587373	0.487171	0
551	0.636092	0.531693	0.376645	0.676397	0.596263	0.482408	0
552	0.64978	0.529396	0.400915	0.645981	0.600747	0.47854	0
553	0.712755	0.522585	0.422012	0.641608	0.665835	0.440329	0
554	0.658592	0.539685	0.411587	0.646319	0.585972	0.49013	0
555	0.751994	0.488453	0.484673	0.585297	0.725986	0.393483	0
556	0.672234	0.524198	0.409737	0.647931	0.590547	0.486701	0
557	0.729519	0.467118	0.409392	0.656991	0.670781	0.427161	0
558	0.703791	0.527222	0.423636	0.640863	0.662175	0.440943	0
559	0.744103	0.462749	0.451211	0.604676	0.748114	0.376119	0
560	0.891464	0.34388	0.611914	0.455749	0.959953	0.195987	0
561	0.656368	0.54392	0.39282	0.661035	0.598131	0.482476	0
562	0.771354	0.438345	0.405615	0.655587	0.63517	0.455042	0
563	0.695713	0.51216	0.432821	0.629426	0.654156	0.44193	0
564	0.752343	0.481995	0.479139	0.590077	0.698843	0.412338	0
565	0.707876	0.511285	0.434738	0.626123	0.730406	0.389354	0
566	0.638117	0.563496	0.390321	0.667308	0.622127	0.470642	0
567	0.719115	0.487396	0.470933	0.574463	0.648799	0.452874	0
568	0.687819	0.516066	0.405507	0.653435	0.656614	0.445905	0
569	0.670496	0.538941	0.392671	0.666655	0.59637	0.484663	0
570	0.690912	0.518066	0.394127	0.662894	0.631983	0.456934	0
571	0.65766	0.553106	0.376588	0.686129	0.597717	0.48377	0
572	0.651287	0.530375	0.38155	0.668325	0.603924	0.480363	0
573	0.692797	0.530481	0.39832	0.662134	0.609881	0.477029	0
574	0.623045	0.551575	0.373171	0.672842	0.574805	0.49615	0
575	0.613094	0.552118	0.356277	0.695282	0.556846	0.50774	0
576	0.645786	0.533381	0.393202	0.660119	0.634365	0.453661	0
577	0.674111	0.532671	0.407383	0.647805	0.648116	0.452215	0
578	0.66537	0.544468	0.403569	0.655936	0.650442	0.450256	0
579	0.619025	0.543803	0.359843	0.689122	0.575463	0.497222	0
580	0.677257	0.5401	0.402383	0.661903	0.61295	0.472383	0
581	0.692156	0.505316	0.414187	0.643906	0.645066	0.450669	0
582	0.726163	0.483336	0.452945	0.606411	0.642532	0.451869	0
583	0.735008	0.499807	0.450952	0.618123	0.703082	0.413902	0
584	0.691973	0.525354	0.407336	0.655896	0.588656	0.489605	0
585	0.640659	0.539999	0.39389	0.661868	0.584606	0.491377	0
586	0.663068	0.538778	0.37631	0.68483	0.579405	0.496982	0
587	0.754094	0.484948	0.463592	0.602018	0.739159	0.384513	0
588	0.808196	0.445434	0.527108	0.541989	0.701766	0.408522	0
589	0.651714	0.546137	0.35549	0.69733	0.582212	0.491368	0
590	0.738084	0.474415	0.48711	0.57653	0.753777	0.36607	0
591	0.672021	0.529105	0.389073	0.670355	0.620024	0.463291	0
592	0.669804	0.524382	0.391229	0.661035	0.542317	0.513595	0
593	0.61247	0.568968	0.355748	0.699847	0.567634	0.501706	0
594	0.651333	0.525797	0.393259	0.659456	0.622861	0.462647	0
595	0.684889	0.536606	0.387367	0.674506	0.598816	0.481866	0
596	0.669266	0.540404	0.382469	0.676911	0.576272	0.495937	0
597	0.674411	0.544137	0.37428	0.688135	0.59124	0.487766	0
598	0.641601	0.536277	0.392544	0.650097	0.582234	0.492697	0
599	0.676575	0.53672	0.400115	0.657288	0.650102	0.453102	0
600	0.687583	0.545709	0.408397	0.658271	0.61287	0.478607	0
601	0.705073	0.511137	0.456587	0.602684	0.686601	0.424737	0
602	0.637201	0.559814	0.378659	0.674237	0.58299	0.49469	0
603	0.674916	0.541036	0.410872	0.650512	0.651383	0.44822	0
604	0.630518	0.53058	0.381221	0.67062	0.612544	0.472497	0
605	0.6493	0.544049	0.387857	0.671805	0.574519	0.499464	0
606	0.662662	0.535214	0.397171	0.661274	0.630944	0.458115	0
607	0.670936	0.518516	0.407985	0.630034	0.617398	0.470252	0
608	0.690842	0.508906	0.411313	0.6464	0.655446	0.442366	0
609	0.730287	0.48469	0.405996	0.662416	0.656092	0.443855	0
610	0.694112	0.517312	0.424567	0.635853	0.648786	0.446402	0
611	0.710988	0.503187	0.464812	0.59406	0.707092	0.40741	0
612	0.618112	0.560699	0.371689	0.675564	0.563078	0.502525	0
613	0.780236	0.427469	0.50379	0.553312	0.801664	0.328302	0
614	0.790595	0.452613	0.525428	0.541721	0.687513	0.418308	0
615	0.652985	0.56427	0.384132	0.67814	0.594433	0.490735	0
616	0.663231	0.541698	0.365068	0.692164	0.558827	0.507361	0
617	0.755397	0.479308	0.452958	0.615662	0.667852	0.437096	0
618	0.7496	0.462164	0.482807	0.579838	0.697896	0.409024	0
619	0.662566	0.551747	0.39379	0.66758	0.597609	0.487955	0
620	0.720547	0.508378	0.435139	0.633402	0.676823	0.431942	0
621	0.721166	0.502248	0.435386	0.628685	0.686994	0.425539	0
622	0.678811	0.537907	0.378528	0.680686	0.601114	0.479636	0
623	0.704293	0.519588	0.403399	0.663377	0.636826	0.46159	0
624	0.647397	0.532064	0.379028	0.679834	0.605757	0.47892	0
625	0.658899	0.545619	0.396309	0.665984	0.607027	0.474839	0
626	0.693795	0.533054	0.419634	0.645972	0.632616	0.460594	0
627	0.730204	0.493683	0.43077	0.633985	0.625925	0.464509	0
628	0.669143	0.513693	0.395391	0.653649	0.589391	0.48868	0
629	0.652153	0.517012	0.364592	0.688638	0.594068	0.483544	0
630	0.7558	0.48526	0.468471	0.604371	0.756995	0.368462	0
631	0.697493	0.522049	0.443937	0.614438	0.655021	0.447438	0
632	0.763724	0.457517	0.475145	0.59064	0.690297	0.418227	0
633	0.750509	0.490343	0.452428	0.615943	0.668632	0.43702	0
634	0.693311	0.505473	0.442306	0.615734	0.675279	0.426201	0
635	0.622719	0.557244	0.375142	0.676105	0.566653	0.499461	0
636	0.725328	0.500022	0.46173	0.596012	0.706329	0.413987	0
637	0.67751	0.527882	0.420559	0.636972	0.627176	0.462442	0
638	0.64847	0.535573	0.429613	0.61783	0.547941	0.511801	0
639	0.728242	0.483602	0.380583	0.68073	0.573805	0.495426	0
640	0.661475	0.556808	0.39228	0.670984	0.623787	0.470054	0
641	0.642663	0.550874	0.376906	0.686364	0.577316	0.493977	0
642	0.681675	0.515717	0.453528	0.603093	0.604506	0.4789	0
643	0.642267	0.553114	0.376975	0.677326	0.593397	0.485786	0
644	0.70945	0.484842	0.45454	0.593988	0.622282	0.460438	0
645	0.660741	0.521571	0.377454	0.682295	0.584097	0.491557	0
646	0.760705	0.471931	0.468345	0.599505	0.711409	0.401588	0
647	0.737149	0.486546	0.4751	0.59002	0.72496	0.392368	0
648	0.713562	0.505872	0.437008	0.619424	0.644669	0.454689	0
649	0.625373	0.539192	0.365566	0.686842	0.573299	0.501773	0
650	0.690328	0.523126	0.421609	0.637195	0.653293	0.443419	0
651	0.644354	0.531577	0.375133	0.675779	0.623042	0.462521	0
652	0.72883	0.492865	0.445501	0.616522	0.704853	0.406696	0
653	0.689322	0.525741	0.431154	0.626919	0.654433	0.444714	0
654	0.630789	0.553829	0.376047	0.680378	0.571908	0.498827	0
655	0.701385	0.493965	0.477906	0.574803	0.652494	0.44246	0
656	0.686443	0.5428	0.417518	0.6481	0.650278	0.453328	0
657	0.674277	0.510285	0.41798	0.631167	0.60697	0.473324	0
658	0.640213	0.535842	0.399327	0.645179	0.59808	0.483778	0
659	0.729428	0.490587	0.388208	0.673846	0.622299	0.462285	0
660	0.706325	0.516059	0.451512	0.60699	0.66927	0.44078	0
661	0.689307	0.518524	0.408796	0.649607	0.63029	0.457266	0
662	0.708091	0.477078	0.443009	0.596482	0.61746	0.466814	0
663	0.635632	0.559829	0.378018	0.677079	0.582314	0.491673	0
664	0.726781	0.49117	0.441549	0.623609	0.641282	0.451182	0
665	0.61843	0.548325	0.365595	0.682029	0.578278	0.495065	0
666	0.747679	0.487458	0.505492	0.56186	0.665329	0.436787	0
667	0.699961	0.488	0.429071	0.625397	0.665558	0.431049	0
668	0.675835	0.542614	0.406432	0.657259	0.590781	0.487098	0
669	0.644468	0.527021	0.385477	0.663692	0.585864	0.490587	0
670	0.657204	0.531062	0.412145	0.631835	0.599249	0.483	0
671	0.658072	0.522069	0.396639	0.653534	0.627275	0.461427	0
672	0.667867	0.53211	0.38555	0.671241	0.612381	0.475343	0
673	0.693082	0.521167	0.412267	0.649701	0.567608	0.497711	0
674	0.692751	0.527908	0.388057	0.673072	0.580115	0.494053	0
675	0.635433	0.547778	0.375483	0.679933	0.571049	0.498187	0
676	0.658208	0.533989	0.403532	0.651511	0.635434	0.456437	0
677	0.594248	0.551994	0.355871	0.675129	0.55976	0.502574	0
678	0.617904	0.556282	0.36796	0.678806	0.579955	0.493807	0
679	0.636742	0.537167	0.396101	0.646998	0.582062	0.491454	0
680	0.672329	0.544337	0.385175	0.677883	0.592118	0.484004	0
681	0.652788	0.522248	0.374041	0.675634	0.597319	0.48137	0
682	0.653283	0.518222	0.371004	0.683504	0.568118	0.502273	0
683	0.69574	0.512556	0.436262	0.623565	0.668766	0.432287	0
684	0.7944	0.422067	0.421432	0.640232	0.6702	0.428759	0
685	0.695996	0.506871	0.448425	0.609341	0.689645	0.416632	0
686	0.656372	0.535983	0.395588	0.661419	0.59297	0.483499	0
687	0.614437	0.560766	0.36817	0.687493	0.563438	0.500445	0
688	0.781366	0.455552	0.39779	0.665293	0.611377	0.47165	0
689	0.809571	0.442304	0.462251	0.610318	0.670715	0.435751	0
690	0.638494	0.527736	0.417899	0.624849	0.541265	0.513151	0
691	0.688248	0.520047	0.402265	0.653056	0.582136	0.496877	0
692	0.676035	0.552893	0.379467	0.685177	0.58272	0.498638	0
693	0.645856	0.554189	0.379222	0.676369	0.600778	0.484678	0
694	0.747726	0.489715	0.484933	0.57617	0.685685	0.427286	0
695	0.684847	0.52748	0.427384	0.631688	0.66713	0.435771	0
696	0.636967	0.566552	0.383467	0.677957	0.62347	0.469764	0
697	0.688999	0.528777	0.428766	0.633074	0.699839	0.417504	0
698	0.714534	0.528448	0.427444	0.638772	0.657621	0.448355	0
699	0.785504	0.467936	0.520799	0.549216	0.726325	0.392441	0
700	0.679419	0.532072	0.39308	0.664363	0.618364	0.469654	0
701	0.655785	0.539277	0.413467	0.639829	0.584488	0.489506	0
702	0.648035	0.549612	0.375626	0.682038	0.561063	0.501794	0
703	0.680514	0.526436	0.403045	0.657661	0.621407	0.464138	0
704	0.738692	0.474895	0.449766	0.616069	0.734711	0.38589	0
705	0.730858	0.490267	0.379442	0.683974	0.627853	0.460648	0
706	0.734745	0.490119	0.458294	0.605674	0.70021	0.411396	0
707	0.735309	0.510709	0.4462	0.617084	0.597819	0.484239	0
708	0.826046	0.430636	0.48148	0.591361	0.691075	0.419811	0
709	0.634399	0.560908	0.375982	0.679817	0.597548	0.482066	0
710	0.664602	0.546751	0.393809	0.665962	0.61103	0.475151	0
711	0.626293	0.5638	0.37329	0.683458	0.574386	0.496877	0
712	0.634801	0.541124	0.407445	0.638991	0.560936	0.502574	0
713	0.824665	0.395	0.459123	0.606066	0.723731	0.384816	0
714	0.680888	0.523043	0.414832	0.645139	0.608348	0.474547	0
715	0.68624	0.524185	0.409091	0.648525	0.631295	0.464374	0
716	0.629269	0.553722	0.384445	0.672192	0.560403	0.503957	0
717	0.694133	0.517604	0.395256	0.663192	0.595949	0.481535	0
718	0.628332	0.552985	0.354511	0.698028	0.543724	0.513989	0
719	0.64549	0.556396	0.381435	0.675072	0.604303	0.47963	0
720	0.69821	0.506163	0.428974	0.627078	0.581944	0.493825	0
721	0.625483	0.558389	0.358636	0.691066	0.561297	0.507154	0
722	0.628062	0.563157	0.360992	0.695924	0.543811	0.51252	0
723	0.620725	0.543664	0.36679	0.682455	0.562826	0.503289	0
724	0.762027	0.447128	0.492662	0.568515	0.774947	0.347678	0
725	0.668435	0.51783	0.407109	0.654198	0.616628	0.468796	0
726	0.722792	0.510251	0.43013	0.637071	0.648011	0.451383	0
727	0.649738	0.550149	0.373072	0.679315	0.606164	0.479134	0
728	0.70198	0.498425	0.421035	0.634465	0.615715	0.471336	0
729	0.673225	0.523846	0.402526	0.652319	0.578438	0.493547	0
730	0.680009	0.535607	0.393205	0.67044	0.597636	0.482593	0
731	0.711695	0.516464	0.437058	0.626445	0.690414	0.420472	0
732	0.687011	0.522973	0.407201	0.652355	0.60908	0.473031	0
733	0.671815	0.508016	0.390295	0.66636	0.636298	0.456421	0
734	0.625403	0.555423	0.371025	0.678934	0.595271	0.486407	0
735	0.611083	0.536448	0.371854	0.669711	0.556113	0.509796	0
736	0.709552	0.522509	0.38983	0.674824	0.607435	0.476932	0
737	0.716357	0.496745	0.381585	0.679297	0.603051	0.476431	0
738	0.661606	0.528595	0.414608	0.638351	0.591076	0.487635	0
739	0.674398	0.510818	0.400558	0.658994	0.599898	0.482656	0
740	0.742095	0.491717	0.479354	0.591508	0.746403	0.378362	0
741	0.679044	0.506283	0.407138	0.640296	0.613748	0.470249	0
742	0.652066	0.52159	0.38715	0.665919	0.587311	0.489641	0
743	0.674244	0.509169	0.415333	0.643308	0.666209	0.435018	0
744	0.69964	0.511809	0.395192	0.664042	0.615823	0.471856	0
745	0.637406	0.55469	0.393569	0.665471	0.563908	0.503614	0
746	0.642968	0.54461	0.390298	0.66135	0.601265	0.480789	0
747	0.683141	0.514193	0.435624	0.621157	0.642221	0.449391	0
748	0.707213	0.491299	0.433907	0.617217	0.61712	0.468949	0
749	0.683652	0.532788	0.408887	0.652939	0.608937	0.472996	0
750	0.770466	0.476783	0.49086	0.57913	0.691656	0.415601	0
751	0.687602	0.52886	0.4147	0.645285	0.635729	0.456167	0
752	0.59412	0.565082	0.352916	0.69354	0.56827	0.496517	0
753	0.685435	0.531342	0.403837	0.656232	0.647912	0.451263	0
754	0.667971	0.542457	0.403168	0.661959	0.629116	0.46006	0
755	0.64893	0.549024	0.368935	0.687222	0.586406	0.491436	0
756	0.623118	0.571981	0.353563	0.702494	0.565178	0.506665	0
757	0.653612	0.52474	0.406275	0.638342	0.570685	0.496668	0
758	0.665643	0.533829	0.379193	0.676808	0.600616	0.476992	0
759	0.658991	0.539052	0.399477	0.663271	0.619396	0.467073	0
760	0.698843	0.534861	0.41323	0.651678	0.635257	0.462142	0
761	0.699534	0.498707	0.435812	0.61937	0.622716	0.465024	0
762	0.638891	0.559318	0.383709	0.671883	0.61791	0.472476	0
763	0.62809	0.571299	0.355788	0.701666	0.578356	0.498897	0
764	0.630483	0.552781	0.38107	0.672896	0.53728	0.514836	0
765	0.652354	0.542259	0.383359	0.671718	0.579917	0.495569	0
766	0.654933	0.557432	0.378983	0.679957	0.603744	0.484126	0
767	0.752382	0.492261	0.478547	0.591094	0.690603	0.421616	0
768	0.677719	0.518395	0.410064	0.642221	0.617731	0.467358	0
769	0.624467	0.544484	0.391195	0.651096	0.572704	0.496599	0
770	0.653897	0.539063	0.394289	0.666981	0.571631	0.496523	0
771	0.685324	0.519491	0.406742	0.652449	0.588798	0.48732	0
772	0.683359	0.515464	0.40816	0.652035	0.622571	0.463268	0
773	0.700468	0.513561	0.462196	0.600255	0.668302	0.433667	0
774	0.655169	0.547266	0.383259	0.668675	0.599696	0.483388	0
775	0.717572	0.515594	0.447656	0.616827	0.695272	0.417246	0
776	0.689865	0.528452	0.41458	0.643554	0.61288	0.476042	0
777	0.652761	0.526777	0.395172	0.659599	0.605017	0.47578	0
778	0.655359	0.524568	0.416315	0.631543	0.64696	0.443775	0
779	0.687279	0.503951	0.41795	0.639764	0.637118	0.456941	0
780	0.797662	0.447074	0.430438	0.639858	0.664025	0.439203	0
781	0.650491	0.543711	0.374666	0.680528	0.622835	0.46806	0
782	0.736531	0.458947	0.401621	0.661432	0.619124	0.466532	0
783	0.72702	0.501093	0.447484	0.612939	0.715862	0.401078	0
784	0.649413	0.547894	0.38589	0.675023	0.582162	0.492831	0
785	0.667196	0.540626	0.415563	0.640432	0.617475	0.469763	0
786	0.636568	0.554141	0.364158	0.687659	0.584879	0.493275	0
787	0.663587	0.538244	0.423189	0.627182	0.589258	0.491065	0
788	0.719003	0.487781	0.452687	0.602738	0.665599	0.435321	0
789	0.666955	0.526814	0.421438	0.634993	0.615844	0.468904	0
790	0.699533	0.499162	0.432829	0.619508	0.676952	0.425222	0
791	0.70815	0.525967	0.421804	0.643648	0.640741	0.456321	0
792	0.714906	0.506479	0.443901	0.622692	0.677845	0.429725	0
793	0.750183	0.490463	0.478076	0.591781	0.737469	0.383522	0
794	0.706822	0.499622	0.428491	0.626027	0.669131	0.432595	0
795	0.633989	0.554667	0.362154	0.690302	0.57408	0.499319	0
796	0.636354	0.539232	0.389324	0.660222	0.596882	0.480429	0
797	0.644804	0.549672	0.375679	0.677359	0.598523	0.484425	0
798	0.716302	0.481208	0.45418	0.600561	0.656094	0.443101	0
799	0.732978	0.479402	0.41586	0.650808	0.674389	0.428948	0
800	0.754364	0.482289	0.508273	0.555375	0.73002	0.393741	0
801	0.665984	0.524181	0.397449	0.655716	0.591152	0.489013	0
802	0.665526	0.552556	0.377125	0.685408	0.587022	0.490901	0
803	0.76907	0.459531	0.49772	0.566417	0.699776	0.410784	0
804	0.622558	0.56645	0.36013	0.695798	0.567365	0.500795	0
805	0.637093	0.538244	0.393197	0.654071	0.589686	0.486467	0
806	0.722301	0.491215	0.430189	0.635488	0.607734	0.476165	0
807	0.630807	0.546405	0.374597	0.671973	0.560387	0.502686	0
808	0.75782	0.470124	0.483439	0.586099	0.722628	0.394076	0
809	0.631762	0.561573	0.366716	0.686626	0.560495	0.507786	0
810	0.66231	0.527677	0.399879	0.646636	0.625417	0.463126	0
811	0.625978	0.535392	0.366943	0.684241	0.58232	0.494373	0
812	0.713435	0.505806	0.38	0.67959	0.570546	0.501243	0
813	0.691793	0.535856	0.411371	0.648645	0.635192	0.46424	0
814	0.727988	0.506075	0.42292	0.642024	0.651919	0.445434	0
815	0.700227	0.514376	0.436991	0.625851	0.672877	0.429748	0
816	0.660215	0.52201	0.41726	0.622583	0.558533	0.508008	0
817	0.720067	0.496621	0.419872	0.642257	0.637767	0.453358	0
818	0.670096	0.508814	0.405916	0.642054	0.58251	0.489553	0
819	0.715002	0.491295	0.420416	0.635183	0.689124	0.419618	0
820	0.711658	0.512277	0.411824	0.646061	0.654929	0.445397	0
821	0.68698	0.52167	0.436139	0.618995	0.652956	0.447658	0
822	0.682803	0.542511	0.390495	0.670901	0.598852	0.488096	0
823	0.626986	0.562409	0.376163	0.678117	0.578023	0.496167	0
824	0.646397	0.562552	0.372744	0.687745	0.60535	0.481677	0
825	0.654657	0.525718	0.389111	0.658717	0.597234	0.479336	0
826	0.634033	0.555678	0.378388	0.678217	0.593071	0.487042	0
827	0.684571	0.528578	0.39149	0.669033	0.56996	0.497779	0
828	0.755979	0.477831	0.420937	0.649394	0.66774	0.439159	0
829	0.660373	0.544644	0.3765	0.685853	0.573996	0.497487	0
830	0.712775	0.513085	0.436209	0.631502	0.677443	0.428558	0
831	0.736353	0.472723	0.406833	0.656311	0.669058	0.430533	0
832	0.615611	0.565913	0.371539	0.677185	0.560691	0.504278	0
833	0.689779	0.497737	0.42103	0.635176	0.626493	0.461451	0
834	0.682431	0.508499	0.421863	0.632559	0.621723	0.464825	0
835	0.660949	0.540903	0.384529	0.675892	0.565996	0.502236	0
836	0.629396	0.547465	0.381669	0.671249	0.598265	0.480992	0
837	0.612958	0.571132	0.379153	0.674806	0.554089	0.511233	0
838	0.677557	0.524086	0.395677	0.662494	0.596904	0.481704	0
839	0.679625	0.520267	0.386886	0.672177	0.62601	0.466997	0
840	0.722538	0.51859	0.454254	0.60939	0.587523	0.490949	0
841	0.702587	0.508065	0.438083	0.612294	0.648805	0.452841	0
842	0.627637	0.54409	0.383902	0.661637	0.60043	0.478195	0
843	0.683268	0.517658	0.426912	0.628121	0.66319	0.434737	0
844	0.680701	0.518555	0.446176	0.610116	0.606829	0.475901	0
845	0.646455	0.529715	0.381436	0.666499	0.575246	0.495496	0
846	0.753922	0.454006	0.483347	0.573038	0.702408	0.408256	0
847	0.728119	0.472887	0.465199	0.591597	0.70331	0.40488	0
848	0.657065	0.534003	0.404677	0.653447	0.581617	0.492926	0
849	0.745597	0.467623	0.417973	0.648297	0.647863	0.447088	0
850	0.840786	0.411053	0.462259	0.603742	0.684753	0.417821	0
851	0.666801	0.546396	0.392042	0.664945	0.627312	0.467656	0
852	0.677941	0.526543	0.390878	0.668082	0.626061	0.460954	0
853	0.648311	0.536795	0.384186	0.675513	0.592235	0.483502	0
854	0.658365	0.536094	0.381193	0.679125	0.57148	0.498493	0
855	0.656017	0.530028	0.390629	0.664295	0.599303	0.478925	0
856	0.703476	0.522381	0.424807	0.634193	0.641479	0.457887	0
857	0.659861	0.544022	0.378676	0.671872	0.591041	0.486404	0
858	0.671209	0.52809	0.417812	0.644582	0.62321	0.464231	0
859	0.650527	0.530691	0.385941	0.675951	0.602225	0.479618	0
860	0.748486	0.448113	0.450238	0.608234	0.753769	0.361953	0
861	0.722962	0.480974	0.435921	0.626382	0.663649	0.433521	0
862	0.682785	0.533558	0.435048	0.62124	0.632167	0.465844	0
863	0.754634	0.494745	0.502418	0.563764	0.576387	0.496987	0
864	0.652836	0.520978	0.379606	0.676071	0.622778	0.463481	0
865	0.691141	0.532815	0.419658	0.644684	0.679224	0.432148	0
866	0.77669	0.426367	0.446283	0.618334	0.700346	0.404097	0
867	0.635191	0.540745	0.360757	0.691212	0.565265	0.501672	0
868	0.659198	0.531626	0.391721	0.671248	0.584641	0.488629	0
869	0.668403	0.5492	0.405461	0.657342	0.65442	0.450707	0
870	0.734444	0.472808	0.415465	0.650228	0.651346	0.441335	0
871	0.674115	0.508552	0.403239	0.648109	0.610743	0.471925	0
872	0.656134	0.56263	0.375936	0.684521	0.587801	0.494116	0
873	0.670521	0.52726	0.382092	0.6756	0.623115	0.464589	0
874	0.690168	0.516146	0.420947	0.639432	0.646098	0.445156	0
875	0.671539	0.534391	0.380422	0.673275	0.627338	0.462791	0
876	0.681043	0.515395	0.429763	0.622793	0.601041	0.479337	0
877	0.735267	0.48944	0.450266	0.613769	0.683128	0.424412	0
878	0.691229	0.537755	0.424926	0.641345	0.685706	0.428278	0
879	0.702358	0.506421	0.424785	0.637508	0.640011	0.452073	0
880	0.670126	0.537779	0.372413	0.686929	0.614338	0.471157	0
881	0.704788	0.521448	0.441949	0.619844	0.664925	0.439918	0
882	0.751029	0.475358	0.399653	0.6654	0.60154	0.482584	0
883	0.668877	0.535391	0.407254	0.65294	0.594754	0.483757	0
884	0.748653	0.490125	0.469786	0.59712	0.720957	0.397824	0
885	0.688849	0.505439	0.434535	0.617652	0.598716	0.48248	0
886	0.624267	0.549228	0.37101	0.678301	0.609606	0.473081	0
887	0.640914	0.548336	0.382774	0.673868	0.610838	0.473141	0
888	0.658381	0.526137	0.387157	0.6631	0.596355	0.483949	0
889	0.620064	0.53812	0.37366	0.672345	0.59283	0.485036	0
890	0.691566	0.520777	0.370969	0.683941	0.624	0.465294	0
891	0.695753	0.510432	0.416804	0.642849	0.619621	0.467681	0
892	0.712847	0.504811	0.418636	0.642478	0.632376	0.46078	0
893	0.774292	0.4398	0.416293	0.651799	0.66222	0.437095	0
894	0.628991	0.568133	0.354999	0.702771	0.586901	0.490793	0
895	0.727431	0.487134	0.447056	0.618644	0.736321	0.383297	0
896	0.65472	0.544485	0.401885	0.660207	0.568269	0.500798	0
897	0.657639	0.521755	0.390592	0.657755	0.600177	0.481602	0
898	0.690682	0.542449	0.415849	0.652582	0.633768	0.464599	0
899	0.664198	0.542118	0.396876	0.666208	0.586397	0.489397	0
900	0.632002	0.565292	0.378992	0.678462	0.588865	0.488534	0
901	0.70851	0.528437	0.434384	0.634869	0.621252	0.471402	0
902	0.619166	0.562253	0.359975	0.691437	0.564979	0.501807	0
903	0.660719	0.549456	0.384721	0.672351	0.613072	0.477005	0
904	0.716683	0.498376	0.414888	0.645862	0.627443	0.463136	0
905	0.703913	0.5283	0.405074	0.659655	0.605927	0.479331	0
906	0.712644	0.513728	0.449467	0.610216	0.663327	0.445121	0
907	0.675588	0.51143	0.392019	0.668811	0.597527	0.481694	0
908	0.74766	0.496973	0.480461	0.58733	0.719795	0.401381	0
909	0.626727	0.562022	0.361409	0.6872	0.572891	0.501948	0
910	0.65519	0.53621	0.392976	0.662465	0.581174	0.491049	0
911	0.69258	0.519897	0.414486	0.641856	0.601673	0.486108	0
912	0.64403	0.528896	0.370731	0.670423	0.584242	0.48951	0
913	0.657619	0.526597	0.413077	0.642725	0.599464	0.479449	0
914	0.623418	0.551196	0.382853	0.666128	0.604051	0.477389	0
915	0.659466	0.518905	0.400616	0.644404	0.568167	0.501571	0
916	0.63611	0.546949	0.380334	0.675899	0.594637	0.478305	0
917	0.857929	0.366419	0.571111	0.484032	0.796075	0.325276	0
918	0.651652	0.533718	0.38617	0.673959	0.605739	0.471991	0
919	0.690656	0.530548	0.41569	0.645446	0.664545	0.4412	0
920	0.8827	0.354365	0.560391	0.502394	0.869492	0.267032	0
921	0.723823	0.510677	0.435191	0.625535	0.664482	0.444494	0
922	0.637635	0.549946	0.390396	0.666017	0.543559	0.515142	0
923	0.690281	0.545056	0.391683	0.67381	0.633227	0.463985	0
924	0.684449	0.519773	0.406114	0.646298	0.64719	0.450082	0
925	0.711943	0.495733	0.376858	0.682788	0.609775	0.472651	0
926	0.646842	0.535822	0.374475	0.685738	0.59216	0.485751	0
927	0.716889	0.498793	0.441684	0.619286	0.699981	0.407342	0
928	0.653919	0.537729	0.384589	0.678795	0.569605	0.502349	0
929	0.734758	0.493133	0.489992	0.573867	0.761453	0.364197	0
930	0.711454	0.510135	0.424956	0.638665	0.630869	0.460383	0
931	0.671509	0.538766	0.384621	0.677308	0.571537	0.497556	0
932	0.768742	0.462319	0.416556	0.645582	0.641693	0.44963	0
933	0.702796	0.507219	0.462225	0.593054	0.680203	0.429685	0
934	0.747552	0.457216	0.40186	0.661952	0.622635	0.464519	0
935	0.619907	0.561516	0.356334	0.687122	0.560656	0.506215	0
936	0.684265	0.526806	0.404282	0.656184	0.661357	0.442664	0
937	0.620892	0.574296	0.372019	0.686321	0.583018	0.493607	0
938	0.696497	0.517176	0.399418	0.661924	0.613949	0.473122	0
939	0.71046	0.511059	0.422444	0.644399	0.70696	0.402967	0
940	0.742993	0.48915	0.463729	0.605114	0.746483	0.376366	0
941	0.642518	0.528419	0.389003	0.647499	0.571166	0.499338	0
942	0.705519	0.530583	0.424445	0.64007	0.662128	0.442858	0
943	0.709687	0.490327	0.392756	0.670762	0.610275	0.473524	0
944	0.713908	0.494687	0.426466	0.628406	0.664157	0.43852	0
945	0.685037	0.504075	0.413158	0.638567	0.612018	0.473263	0
946	0.667201	0.55089	0.401309	0.658191	0.631802	0.468477	0
947	0.600224	0.55666	0.353044	0.688494	0.557117	0.507251	0
948	0.779677	0.464756	0.516803	0.554689	0.759618	0.36628	0
949	0.720973	0.467747	0.390449	0.66812	0.646803	0.444318	0
950	0.775728	0.46637	0.548617	0.521233	0.791231	0.346544	0
951	0.660967	0.524932	0.398973	0.656288	0.612689	0.469591	0
952	0.683665	0.517794	0.43903	0.620079	0.571613	0.497387	0
953	0.703169	0.511587	0.371228	0.688897	0.560447	0.505294	0
954	0.614304	0.570314	0.366774	0.686143	0.56711	0.500746	0
955	0.682731	0.511858	0.420965	0.631742	0.581865	0.492283	0
956	0.676228	0.512332	0.432987	0.612986	0.603486	0.477227	0
957	0.681325	0.506124	0.403712	0.649817	0.605477	0.47889	0
958	0.687472	0.527766	0.428191	0.63181	0.649321	0.450482	0
959	0.745576	0.496505	0.475763	0.590455	0.716684	0.401165	0
960	0.675673	0.530652	0.40873	0.649219	0.603351	0.480064	0
961	0.718624	0.482843	0.411397	0.652421	0.65905	0.440249	0
962	0.683161	0.51928	0.413011	0.64696	0.695157	0.412883	0
963	0.656283	0.522094	0.412214	0.640523	0.575885	0.497745	0
964	0.705868	0.508274	0.370765	0.691153	0.581725	0.489991	0
965	0.650341	0.538849	0.394517	0.655324	0.590309	0.485651	0
966	0.61814	0.565822	0.366567	0.685295	0.567474	0.502009	0
967	0.604376	0.574732	0.350973	0.693023	0.555377	0.506964	0
968	0.691283	0.532969	0.428477	0.634619	0.678509	0.434157	0
969	0.715164	0.49512	0.447067	0.61191	0.574451	0.495768	0
970	0.665498	0.547527	0.390355	0.670443	0.62657	0.463761	0
971	0.637244	0.554673	0.374872	0.682347	0.56985	0.500579	0
972	0.732479	0.479369	0.447515	0.614404	0.648296	0.447477	0
973	0.699173	0.513395	0.4165	0.6491	0.67372	0.432431	0
974	0.829163	0.424516	0.465889	0.605789	0.705213	0.409166	0
975	0.670057	0.510901	0.390841	0.66942	0.635068	0.453875	0
976	0.683228	0.51924	0.397709	0.659003	0.64388	0.449851	0
977	0.691185	0.49789	0.440175	0.612947	0.666149	0.43083	0
978	0.706402	0.482033	0.474941	0.577315	0.673567	0.42764	0
979	0.687741	0.521334	0.415861	0.637151	0.648218	0.451155	0
980	0.717575	0.474261	0.396407	0.663742	0.6454	0.44723	0
981	0.682106	0.530551	0.428177	0.63111	0.67715	0.430321	0
982	0.651737	0.530003	0.387461	0.668132	0.576778	0.495408	0
983	0.72428	0.498111	0.455289	0.608197	0.686907	0.417876	0
984	0.671336	0.528091	0.403416	0.656524	0.595615	0.483954	0
985	0.647103	0.543556	0.39176	0.668372	0.593631	0.482596	0
986	0.71828	0.490877	0.470597	0.591702	0.702244	0.406828	0
987	0.595861	0.570813	0.348592	0.697397	0.561354	0.500207	0
988	0.702138	0.491045	0.45163	0.601673	0.628977	0.459074	0
989	0.735433	0.480277	0.447791	0.611748	0.610292	0.469312	0
990	0.627548	0.551949	0.376421	0.673298	0.589934	0.485516	0
991	0.711155	0.524258	0.429935	0.636419	0.664983	0.445388	0
992	0.659483	0.524375	0.397288	0.656382	0.648472	0.445676	0
993	0.759141	0.434649	0.515624	0.530065	0.711082	0.395076	0
994	0.656007	0.541497	0.397582	0.661937	0.644713	0.448956	0
995	0.605182	0.563725	0.360125	0.682334	0.541528	0.515786	0
996	0.708587	0.516257	0.432488	0.63001	0.672799	0.435537	0
997	0.644155	0.518647	0.393451	0.651162	0.609874	0.474486	0
998	0.656965	0.53725	0.37838	0.680976	0.594297	0.480306	0
999	0.651593	0.527345	0.390057	0.668387	0.61249	0.472893	0
1000	0.686197	0.523712	0.393164	0.664954	0.586783	0.487208	0
1001	0.690414	0.527188	0.423522	0.642441	0.647212	0.445835	0
1002	0.636581	0.564993	0.388211	0.670503	0.61308	0.477007	0
1003	0.679351	0.547901	0.370274	0.694014	0.567828	0.5044	0
1004	0.656613	0.530943	0.395965	0.660068	0.589206	0.488091	0
1005	0.73637	0.494791	0.444491	0.622509	0.693518	0.420742	0
1006	0.687382	0.533791	0.427991	0.634692	0.61704	0.472615	0
1007	0.625037	0.554631	0.354871	0.69572	0.555676	0.508074	0
1008	0.652801	0.529381	0.383659	0.66662	0.623736	0.464906	0
1009	0.659296	0.52974	0.410733	0.635784	0.594668	0.483143	0
1010	0.666574	0.52224	0.420369	0.631858	0.600856	0.479386	0
1011	0.667719	0.519396	0.411799	0.641759	0.585478	0.493548	0
1012	0.65473	0.542155	0.397604	0.660474	0.644366	0.449778	0
1013	0.674729	0.543209	0.395735	0.664614	0.601329	0.48384	0
1014	0.652037	0.51631	0.415886	0.627221	0.598765	0.479762	0
1015	0.632838	0.551825	0.357363	0.697105	0.541877	0.513228	0
1016	0.638793	0.544347	0.386434	0.666875	0.578311	0.493997	0
1017	0.666652	0.526999	0.385944	0.669294	0.619811	0.463736	0
1018	0.761188	0.472678	0.489361	0.579215	0.746813	0.378058	0
1019	0.741619	0.470457	0.480139	0.581153	0.683821	0.420835	0
1020	0.746142	0.501752	0.438996	0.631346	0.70952	0.405815	0
1021	0.694354	0.509884	0.398875	0.658413	0.626453	0.461761	0
1022	0.633854	0.542205	0.400724	0.645727	0.563974	0.500608	0
1023	0.651286	0.53759	0.410924	0.639416	0.594947	0.480553	0
1024	0.62198	0.573458	0.372431	0.686951	0.572758	0.499417	0
1025	0.64164	0.542702	0.394423	0.64824	0.582025	0.49467	0
1026	0.601564	0.559475	0.362255	0.683877	0.551797	0.510726	0
1027	0.764698	0.456473	0.498876	0.566997	0.750615	0.372592	0
1028	0.748935	0.461165	0.408307	0.655502	0.656176	0.441483	0
1029	0.676479	0.514332	0.403338	0.657415	0.595127	0.482814	0
1030	0.866381	0.353124	0.58064	0.473145	0.837521	0.294632	0
1031	0.650854	0.517731	0.383246	0.662938	0.616421	0.47067	0
1032	0.685744	0.503711	0.41505	0.635372	0.619883	0.467159	0
1033	0.714337	0.484452	0.463459	0.595288	0.698508	0.409003	0
1034	0.69629	0.529114	0.423438	0.641776	0.654858	0.445673	0
1035	0.660187	0.529734	0.408041	0.649939	0.616834	0.46858	0
1036	0.696424	0.508966	0.43901	0.617833	0.597734	0.482811	0
1037	0.690925	0.517507	0.413532	0.634632	0.643207	0.456878	0
1038	0.718693	0.493155	0.479268	0.579653	0.697753	0.407744	0
1039	0.736974	0.492421	0.49167	0.573153	0.728657	0.3917	0
1040	0.842631	0.369621	0.560126	0.485016	0.723665	0.381128	0
1041	0.616668	0.564791	0.37642	0.672791	0.556399	0.506684	0
1042	0.62465	0.541116	0.366897	0.67953	0.56683	0.501787	0
1043	0.715739	0.486139	0.445825	0.61376	0.653121	0.440189	0
1044	0.628158	0.532479	0.370636	0.6759	0.600641	0.480148	0
1045	0.686593	0.498487	0.399923	0.657293	0.633163	0.458228	0
1046	0.681541	0.500013	0.436381	0.60812	0.636497	0.455034	0
1047	0.641055	0.552964	0.363451	0.692283	0.597782	0.482754	0
1048	0.687814	0.485735	0.421146	0.626702	0.673109	0.426258	0
1049	0.617358	0.549293	0.384583	0.654477	0.55474	0.506303	0
1050	0.671031	0.530106	0.394838	0.668956	0.632712	0.46233	0
1051	0.715923	0.476354	0.386794	0.673858	0.62799	0.457186	0
1052	0.68617	0.528677	0.388115	0.670577	0.611828	0.473356	0
1053	0.716646	0.495759	0.38249	0.683427	0.591555	0.487626	0
1054	0.75881	0.477701	0.47453	0.593993	0.737104	0.384503	0
1055	0.598522	0.57353	0.350579	0.693131	0.551515	0.511721	0
1056	0.735133	0.453779	0.440086	0.608697	0.714838	0.393038	0
1057	0.790706	0.447429	0.411241	0.650922	0.634108	0.454715	0
1058	0.623238	0.558189	0.361255	0.686886	0.575922	0.4951	0
1059	0.696427	0.505458	0.430658	0.627691	0.650389	0.445255	0
1060	0.721509	0.494851	0.469026	0.597214	0.663998	0.433137	0
1061	0.69694	0.510658	0.432823	0.631705	0.6187	0.468217	0
1062	0.687217	0.538772	0.412485	0.652441	0.649604	0.452501	0
1063	0.713154	0.483633	0.38304	0.679257	0.618465	0.46696	0
1064	0.695745	0.524361	0.398828	0.663381	0.642298	0.452454	0
1065	0.714528	0.509359	0.425413	0.638264	0.642553	0.448338	0
1066	0.618903	0.540597	0.371083	0.667544	0.579424	0.490895	0
1067	0.762117	0.481492	0.47281	0.594843	0.753471	0.369827	0
1068	0.673128	0.510526	0.401255	0.653306	0.609787	0.473259	0
1069	0.668517	0.537433	0.380073	0.674828	0.576473	0.495869	0
1070	0.737285	0.496699	0.463872	0.602107	0.694547	0.416809	0
1071	0.81189	0.431432	0.437235	0.63114	0.692886	0.417395	0
1072	0.633252	0.573763	0.373268	0.686963	0.594034	0.491698	0
1073	0.687493	0.51142	0.406281	0.655123	0.615396	0.468207	0
1074	0.678159	0.532969	0.384799	0.678632	0.593943	0.490113	0
1075	0.688205	0.50816	0.402751	0.6585	0.610558	0.475683	0
1076	0.725403	0.50136	0.428632	0.637008	0.699808	0.408529	0
1077	0.722047	0.493979	0.455794	0.609916	0.632468	0.458044	0
1078	0.673627	0.548255	0.397423	0.666654	0.637581	0.461594	0
1079	0.723894	0.511856	0.410728	0.656679	0.650917	0.446217	0
1080	0.662438	0.518998	0.40013	0.643882	0.594465	0.484529	0
1081	0.637204	0.567696	0.3793	0.681501	0.612662	0.477382	0
1082	0.828676	0.426887	0.432657	0.632741	0.619666	0.465948	0
1083	0.704501	0.511117	0.424811	0.633446	0.631901	0.458398	0
1084	0.659539	0.529453	0.396486	0.658137	0.592476	0.485724	0
1085	0.637922	0.56413	0.37204	0.683291	0.604558	0.481378	0
1086	0.724873	0.516713	0.459507	0.609227	0.671297	0.438105	0
1087	0.712266	0.483076	0.431845	0.620412	0.653995	0.439986	0
1088	0.782534	0.439805	0.394043	0.667496	0.572579	0.500658	0
1089	0.710679	0.503374	0.439135	0.622698	0.693364	0.414573	0
1090	0.65085	0.532429	0.405365	0.64646	0.610221	0.471605	0
1091	0.657186	0.547161	0.380101	0.673011	0.604957	0.483876	0
1092	0.676259	0.515622	0.401215	0.656417	0.601771	0.480788	0
1093	0.690839	0.530534	0.416692	0.645196	0.631345	0.466278	0
1094	0.645744	0.545187	0.386575	0.670767	0.641961	0.450437	0
1095	0.720616	0.519585	0.437662	0.627368	0.628982	0.467286	0
1096	0.736675	0.504673	0.464411	0.601568	0.640383	0.457234	0
1097	0.62368	0.549895	0.373908	0.676598	0.582487	0.489722	0
1098	0.62425	0.554644	0.370541	0.683374	0.572113	0.49608	0
1099	0.64726	0.558662	0.371296	0.68551	0.566725	0.503352	0
1100	0.689949	0.53626	0.407022	0.657156	0.630406	0.46575	0
1101	0.639949	0.533342	0.385985	0.664262	0.580473	0.49238	0
1102	0.726858	0.475896	0.39421	0.666647	0.581727	0.491569	0
1103	0.620709	0.562442	0.359669	0.690649	0.569259	0.500075	0
1104	0.732784	0.481469	0.400342	0.660383	0.559842	0.508787	0
1105	0.747253	0.485409	0.472751	0.595674	0.740842	0.382614	0
1106	0.760692	0.477432	0.491455	0.577086	0.756179	0.36959	0
1107	0.684246	0.52143	0.406596	0.653428	0.635302	0.464069	0
1108	0.71306	0.519123	0.417	0.651928	0.617278	0.474858	0
1109	0.661996	0.520242	0.389602	0.654947	0.566302	0.502145	0
1110	0.78162	0.482824	0.465163	0.607994	0.686562	0.423274	0
1111	0.820355	0.405327	0.451258	0.616047	0.751295	0.367502	0
1112	0.667559	0.529321	0.384241	0.659004	0.606217	0.478677	0
1113	0.752679	0.472604	0.509533	0.552743	0.757357	0.367642	0
1114	0.684443	0.543442	0.408472	0.659131	0.653249	0.449273	0
1115	0.696854	0.526404	0.408223	0.651783	0.636411	0.458545	0
1116	0.60531	0.543652	0.355562	0.687116	0.567141	0.499371	0
1117	0.627874	0.570317	0.355349	0.701007	0.552778	0.511649	0
1118	0.661482	0.531618	0.40808	0.645165	0.625517	0.463584	0
1119	0.794428	0.460679	0.557345	0.511262	0.656594	0.443381	0
1120	0.642791	0.535313	0.370521	0.686978	0.591667	0.485203	0
1121	0.661384	0.535336	0.377551	0.673701	0.601029	0.48126	0
1122	0.690806	0.507613	0.40835	0.656207	0.615686	0.469607	0
1123	0.720721	0.515114	0.460121	0.604792	0.670291	0.438273	0
1124	0.675874	0.533013	0.406228	0.65277	0.6464	0.451887	0
1125	0.710019	0.522507	0.432137	0.634979	0.659581	0.44338	0
1126	0.750277	0.4851	0.452363	0.610442	0.61299	0.475465	0
1127	0.749611	0.472381	0.473687	0.594603	0.74719	0.376028	0
1128	0.637408	0.550279	0.389969	0.663509	0.578959	0.493439	0
1129	0.689166	0.52332	0.419455	0.643889	0.636233	0.454462	0
1130	0.731395	0.463063	0.515179	0.537793	0.658781	0.43492	0
1131	0.631113	0.552014	0.366301	0.686607	0.580358	0.49321	0
1132	0.652924	0.531879	0.391602	0.667283	0.599999	0.479148	0
1133	0.653412	0.538345	0.409937	0.639742	0.619782	0.471437	0
1134	0.757585	0.443804	0.45828	0.598213	0.789727	0.33667	0
1135	0.702104	0.486525	0.418521	0.635543	0.6381	0.453017	0
1136	0.643885	0.563771	0.378207	0.67943	0.6007	0.486331	0
1137	0.740431	0.473619	0.46769	0.597578	0.698313	0.410138	0
1138	0.71893	0.506676	0.408682	0.658203	0.617499	0.469467	0
1139	0.714532	0.518922	0.430073	0.635367	0.674867	0.433075	0
1140	0.658295	0.532267	0.382388	0.674005	0.619973	0.468031	0
1141	0.677141	0.517463	0.422931	0.629869	0.648318	0.448881	0
1142	0.648487	0.525218	0.37558	0.680255	0.577476	0.497452	0
1143	0.708037	0.518645	0.440059	0.623846	0.676801	0.432031	0
1144	0.701474	0.530563	0.408272	0.656698	0.633203	0.463355	0
1145	0.605951	0.566404	0.364211	0.681999	0.563444	0.502948	0
1146	0.636804	0.550131	0.383163	0.679545	0.566416	0.500256	0
1147	0.690471	0.53569	0.388603	0.673848	0.626081	0.4635	0
1148	0.707875	0.514579	0.429213	0.638438	0.701108	0.412694	0
1149	0.615638	0.561886	0.367107	0.680746	0.565623	0.502232	0
1150	0.663563	0.520126	0.379951	0.678604	0.598687	0.482435	0
1151	0.712872	0.516632	0.427408	0.641747	0.691049	0.420556	0
1152	0.674278	0.519753	0.425741	0.632332	0.590978	0.483606	0
1153	0.695448	0.519083	0.446487	0.613631	0.703061	0.409371	0
1154	0.687514	0.534882	0.425743	0.638481	0.68418	0.429196	0
1155	0.687989	0.514275	0.417164	0.642227	0.657687	0.436801	0
1156	0.623814	0.541727	0.373726	0.669624	0.567298	0.50033	0
1157	0.676177	0.521506	0.395574	0.663779	0.566992	0.502295	0
1158	0.691027	0.53278	0.412179	0.654645	0.611344	0.473998	0
1159	0.674106	0.553155	0.394944	0.668612	0.625491	0.470975	0
1160	0.658014	0.547516	0.391557	0.665379	0.59067	0.491064	0
1161	0.684417	0.53105	0.39996	0.658028	0.659552	0.442707	0
1162	0.667572	0.540781	0.40119	0.654559	0.639351	0.459149	0
1163	0.716242	0.479566	0.476658	0.576201	0.635565	0.454794	0
1164	0.733487	0.463623	0.480773	0.56969	0.687437	0.415381	0
1165	0.678131	0.539677	0.390077	0.673663	0.605865	0.477946	0
1166	0.721098	0.501924	0.42661	0.636988	0.71756	0.393986	0
1167	0.656585	0.553867	0.371712	0.685851	0.587996	0.4923	0
1168	0.668118	0.539853	0.372405	0.684021	0.576833	0.497564	0
1169	0.774353	0.434974	0.397988	0.664094	0.629304	0.458651	0
1170	0.715328	0.5151	0.456118	0.60449	0.635992	0.460584	0
1171	0.675254	0.540437	0.382719	0.680195	0.582424	0.491865	0
1172	0.692792	0.501794	0.477917	0.576718	0.6277	0.457248	0
1173	0.71867	0.490243	0.392568	0.67131	0.589319	0.486466	0
1174	0.634471	0.553688	0.386295	0.665163	0.603983	0.479797	0
1175	0.674043	0.554071	0.409603	0.658259	0.622599	0.472175	0
1176	0.703181	0.518383	0.446185	0.614503	0.673613	0.437314	0
1177	0.663937	0.522313	0.394439	0.660645	0.638629	0.452725	0
1178	0.745655	0.497524	0.452911	0.614629	0.690423	0.419723	0
1179	0.625932	0.554662	0.358341	0.6956	0.556071	0.505741	0
1180	0.697801	0.535289	0.398019	0.666815	0.644616	0.456946	0
1181	0.745112	0.494608	0.448314	0.618742	0.656715	0.443166	0
1182	0.734308	0.484875	0.459813	0.602116	0.729926	0.386407	0
1183	0.665959	0.514244	0.422782	0.628404	0.614517	0.470378	0
1184	0.724086	0.503892	0.472122	0.591342	0.715956	0.401348	0
1185	0.634505	0.574658	0.362317	0.695415	0.580384	0.500918	0
1186	0.725176	0.497438	0.426546	0.638082	0.68242	0.422099	0
1187	0.651056	0.549362	0.388265	0.664945	0.631743	0.464303	0
1188	0.696799	0.493577	0.4175	0.635388	0.688529	0.418784	0
1189	0.641182	0.556642	0.379594	0.676967	0.563787	0.505211	0
1190	0.683631	0.543916	0.413942	0.65219	0.63636	0.464051	0
1191	0.629214	0.556354	0.365325	0.687554	0.588286	0.490101	0
1192	0.689677	0.499468	0.406474	0.651915	0.635814	0.45796	0
1193	0.732562	0.49812	0.478664	0.583705	0.703396	0.415631	0
1194	0.751327	0.46196	0.466721	0.599957	0.703157	0.404451	0
1195	0.667361	0.549987	0.399981	0.664446	0.634406	0.46293	0
1196	0.666274	0.521511	0.39385	0.652362	0.626668	0.463352	0
1197	0.62805	0.564638	0.356641	0.700272	0.55533	0.506255	0
1198	0.657101	0.54069	0.416636	0.643088	0.584986	0.488022	0
1199	0.765303	0.437101	0.486309	0.55737	0.705471	0.401064	0
1200	0.649113	0.517537	0.374359	0.674429	0.592745	0.484746	0
1201	0.747651	0.463582	0.404218	0.660626	0.6076	0.475293	0
1202	0.674546	0.536594	0.388189	0.666258	0.612739	0.480553	0
1203	0.63652	0.541878	0.398919	0.651516	0.586106	0.489369	0
1204	0.70814	0.520095	0.421097	0.639721	0.625641	0.466904	0
1205	0.705101	0.521874	0.435829	0.624206	0.669629	0.439595	0
1206	0.610474	0.563282	0.355468	0.694153	0.566073	0.503417	0
1207	0.745316	0.485679	0.471799	0.592463	0.663471	0.438459	0
1208	0.623441	0.524804	0.367092	0.668785	0.567658	0.501047	0
1209	0.665382	0.527607	0.377037	0.680476	0.595731	0.48152	0
1210	0.642535	0.533033	0.387176	0.655384	0.604713	0.477123	0
1211	0.639601	0.537347	0.371822	0.676816	0.566481	0.500184	0
1212	0.73347	0.495184	0.447445	0.618448	0.675196	0.426909	0
1213	0.641495	0.53348	0.380169	0.668574	0.596541	0.483386	0
1214	0.642921	0.554837	0.363831	0.688517	0.581835	0.497523	0
1215	0.642706	0.540852	0.389085	0.664503	0.58022	0.491256	0
1216	0.666587	0.542687	0.3771	0.677838	0.599209	0.484805	0
1217	0.797413	0.437439	0.482836	0.566342	0.738325	0.387863	1
1218	0.68986	0.479091	0.360049	0.654011	0.619178	0.500992	1
1219	0.717282	0.494007	0.462395	0.583678	0.595938	0.523863	1
1220	0.652998	0.52757	0.406162	0.626799	0.621396	0.496432	1
1221	0.890371	0.341126	0.461235	0.569498	0.583971	0.549377	1
1222	0.65547	0.513599	0.425792	0.604609	0.604179	0.512017	1
1223	0.612586	0.549904	0.357889	0.668305	0.599576	0.518009	1
1224	0.727931	0.475514	0.502032	0.546946	0.602732	0.515184	1
1225	0.635738	0.535069	0.383661	0.645089	0.638548	0.474395	1
1226	0.71851	0.469929	0.36496	0.650647	0.633842	0.481653	1
1227	0.713051	0.499157	0.453914	0.596489	0.634668	0.484242	1
1228	0.782532	0.432475	0.389601	0.626362	0.655973	0.457854	1
1229	0.625396	0.565666	0.343827	0.683231	0.589758	0.531197	1
1230	0.605877	0.563706	0.352898	0.675835	0.581951	0.536692	1
1231	0.708459	0.506869	0.426032	0.622296	0.627722	0.488867	1
1232	0.681312	0.512922	0.409051	0.62545	0.591189	0.532864	1
1233	0.636966	0.549146	0.377961	0.65416	0.603162	0.51787	1
1234	0.774521	0.45396	0.389508	0.627784	0.726673	0.395207	1
1235	0.727197	0.489654	0.448901	0.601307	0.644114	0.475486	1
1236	0.768441	0.459234	0.484432	0.567288	0.726101	0.396452	1
1237	0.630183	0.548232	0.382817	0.652409	0.587294	0.53618	1
1238	0.686282	0.527086	0.435278	0.618328	0.618783	0.499741	1
1239	0.619132	0.558096	0.365163	0.663615	0.576434	0.543194	1
1240	0.734945	0.497052	0.440016	0.607235	0.634451	0.482822	1
1241	0.717266	0.49773	0.426414	0.608113	0.654467	0.460413	1
1242	0.938184	0.337994	0.617631	0.44593	0.938926	0.205689	1
1243	0.596631	0.568945	0.349336	0.678221	0.581096	0.543481	1
1244	0.631814	0.550762	0.378995	0.656491	0.595477	0.523413	1
1245	0.640852	0.539194	0.480479	0.573831	0.595362	0.545561	1
1246	0.847004	0.402981	0.628656	0.439149	0.721437	0.402102	1
1247	0.643762	0.54502	0.386025	0.649605	0.599515	0.520277	1
1248	0.672007	0.519879	0.411317	0.622314	0.636368	0.482551	1
1249	0.740845	0.478697	0.461089	0.587394	0.650183	0.469975	1
1250	0.665977	0.515419	0.382413	0.637716	0.666333	0.454805	1
1251	0.879255	0.372056	0.472643	0.568261	0.886322	0.25648	1
1252	0.626163	0.564457	0.389135	0.653516	0.585629	0.53708	1
1253	0.689829	0.49873	0.362027	0.66319	0.628454	0.490339	1
1254	0.652815	0.540496	0.425996	0.620045	0.595246	0.524834	1
1255	0.718215	0.496781	0.457399	0.595237	0.629242	0.491139	1
1256	0.673982	0.533354	0.408121	0.635951	0.607874	0.508328	1
1257	0.594985	0.570397	0.341491	0.681508	0.589981	0.532945	1
1258	0.658414	0.5404	0.414155	0.635271	0.593265	0.525018	1
1259	0.664458	0.530334	0.350243	0.671012	0.597878	0.519483	1
1260	0.698515	0.505478	0.400706	0.632219	0.597322	0.525036	1
1261	0.659425	0.516458	0.420103	0.611078	0.57737	0.543407	1
1262	0.648329	0.54369	0.388745	0.645704	0.601825	0.516424	1
1263	0.666186	0.536128	0.391727	0.644578	0.610189	0.506372	1
1264	0.699542	0.491691	0.408551	0.615974	0.661553	0.458533	1
1265	0.641999	0.549884	0.388268	0.655896	0.603426	0.514936	1
1266	0.641829	0.537423	0.402979	0.634429	0.578191	0.550077	1
1267	0.654268	0.538848	0.377555	0.655409	0.629139	0.48893	1
1268	0.886217	0.380441	0.627462	0.451556	0.721089	0.402957	1
1269	0.702398	0.504205	0.4317	0.611778	0.644811	0.473291	1
1270	0.667484	0.52754	0.402744	0.637131	0.616135	0.500217	1
1271	0.584813	0.564819	0.346636	0.67831	0.586119	0.532256	1
1272	0.679368	0.524075	0.415685	0.625357	0.621668	0.495273	1
1273	0.77742	0.436824	0.499889	0.53867	0.744818	0.377925	1
1274	0.595271	0.56961	0.350243	0.677518	0.580724	0.543354	1
1275	0.708515	0.474623	0.383614	0.635736	0.598725	0.520672	1
1276	0.620037	0.550926	0.368434	0.66041	0.583925	0.534188	1
1277	0.695845	0.51348	0.386229	0.63948	0.61654	0.497156	1
1278	0.768536	0.434893	0.431972	0.593472	0.691237	0.424473	1
1279	0.726817	0.501478	0.484411	0.576071	0.615326	0.505903	1
1280	0.722427	0.467185	0.460017	0.571935	0.720764	0.399428	1
1281	0.710569	0.48276	0.477587	0.561127	0.630451	0.484759	1
1282	0.742266	0.466186	0.371938	0.642567	0.616439	0.497367	1
1283	0.650069	0.54464	0.347535	0.676635	0.605591	0.515271	1
1284	0.791183	0.442663	0.572077	0.490578	0.69363	0.427382	1
1285	0.709078	0.472119	0.37369	0.641252	0.580305	0.536023	1
1286	0.664921	0.504522	0.350694	0.666665	0.61416	0.505392	1
1287	0.675222	0.52182	0.426495	0.621511	0.605023	0.51202	1
1288	0.651701	0.521687	0.428744	0.610512	0.5971	0.519261	1
1289	0.6551	0.544679	0.412526	0.63684	0.591599	0.526371	1
1290	0.703635	0.471962	0.39008	0.634537	0.575738	0.548579	1
1291	0.67222	0.518227	0.392518	0.643161	0.611349	0.505673	1
1292	0.730063	0.452089	0.443497	0.586662	0.744547	0.375792	1
1293	0.700615	0.498202	0.390485	0.630114	0.676342	0.444608	1
1294	0.72639	0.471996	0.488813	0.55046	0.661344	0.456983	1
1295	0.660943	0.509616	0.354595	0.663922	0.591332	0.525116	1
1296	0.591476	0.55529	0.322277	0.683716	0.585703	0.535174	1
1297	0.701358	0.469189	0.429773	0.593737	0.625188	0.487856	1
1298	0.675421	0.516494	0.343584	0.667057	0.611801	0.505892	1
1299	0.579265	0.548952	0.335437	0.675618	0.579889	0.530882	1
1300	0.619092	0.558054	0.413118	0.632313	0.593844	0.545196	1
1301	0.738275	0.480589	0.583736	0.483138	0.578901	0.540938	1
1302	0.700633	0.4895	0.441945	0.600272	0.636076	0.476445	1
1303	0.799162	0.408986	0.390973	0.626179	0.702449	0.417496	1
1304	0.625583	0.558701	0.347709	0.674976	0.604069	0.513649	1
1305	0.655114	0.515332	0.40376	0.631813	0.634616	0.476293	1
1306	0.733966	0.473561	0.492933	0.555348	0.613727	0.504199	1
1307	0.664146	0.497062	0.350596	0.659928	0.60445	0.510534	1
1308	0.659197	0.526459	0.399892	0.638912	0.598953	0.51715	1
1309	0.629681	0.552354	0.407885	0.63634	0.578881	0.548659	1
1310	0.720601	0.488679	0.417769	0.608631	0.704113	0.418188	1
1311	0.732426	0.493848	0.48851	0.569657	0.626684	0.488572	1
1312	0.68786	0.479059	0.366457	0.642676	0.608445	0.506819	1
1313	0.700051	0.501377	0.467715	0.582914	0.60169	0.516131	1
1314	0.750168	0.475827	0.472198	0.58368	0.647152	0.467046	1
1315	0.663307	0.538096	0.395486	0.638516	0.588584	0.530754	1
1316	0.698237	0.49694	0.364411	0.647013	0.64437	0.470435	1
1317	0.632223	0.546043	0.380887	0.648149	0.616178	0.500982	1
1318	0.66013	0.537683	0.425477	0.622628	0.576991	0.550881	1
1319	0.714784	0.499924	0.437999	0.606582	0.680161	0.440387	1
1320	0.629534	0.563859	0.376748	0.66037	0.575072	0.545368	1
1321	0.664088	0.530401	0.401792	0.633267	0.600313	0.517395	1
1322	0.64491	0.551022	0.370675	0.667134	0.593338	0.526071	1
1323	0.623084	0.558788	0.354946	0.674327	0.593994	0.526691	1
1324	0.737799	0.44461	0.412103	0.612905	0.59731	0.521281	1
1325	0.713342	0.471222	0.471574	0.563865	0.653119	0.462582	1
1326	0.673125	0.518345	0.400786	0.632152	0.615403	0.503884	1
1327	0.712689	0.491994	0.367492	0.662307	0.678132	0.449418	1
1328	0.651276	0.546636	0.355662	0.669847	0.59246	0.524064	1
1329	0.621121	0.543485	0.381422	0.647277	0.588714	0.52939	1
1330	0.685572	0.493293	0.395947	0.627872	0.68	0.443243	1
1331	0.709	0.492486	0.383786	0.634145	0.696362	0.424509	1
1332	0.690326	0.503574	0.500449	0.549035	0.580086	0.546069	1
1333	0.715747	0.510331	0.442814	0.611749	0.634519	0.481346	1
1334	0.659995	0.510422	0.423289	0.604908	0.607396	0.509443	1
1335	0.712879	0.504153	0.512544	0.545917	0.575568	0.545614	1
1336	0.614682	0.55264	0.342634	0.676629	0.594656	0.525069	1
1337	0.712057	0.489385	0.472616	0.570968	0.68673	0.429959	1
1338	0.706263	0.500329	0.547671	0.51502	0.57077	0.560023	1
1339	0.687923	0.505152	0.409386	0.6221	0.633033	0.486253	1
1340	0.620404	0.561124	0.361971	0.672488	0.600267	0.521805	1
1341	0.631908	0.549551	0.36595	0.661857	0.610797	0.504787	1
1342	0.608293	0.569801	0.356304	0.674275	0.577832	0.553074	1
1343	0.719517	0.500222	0.436363	0.611566	0.618668	0.494074	1
1344	0.612661	0.546432	0.365301	0.662284	0.592057	0.523591	1
1345	0.683508	0.493873	0.372189	0.647122	0.607371	0.512213	1
1346	0.715649	0.502482	0.455101	0.598229	0.640489	0.48062	1
1347	0.662452	0.518438	0.423205	0.616389	0.641121	0.473989	1
1348	0.692884	0.488498	0.447889	0.586874	0.583973	0.535074	1
1349	0.665664	0.504757	0.343205	0.672134	0.576229	0.548727	1
1350	0.74886	0.451365	0.387695	0.632209	0.673893	0.448221	1
1351	0.777024	0.452169	0.685722	0.397008	0.598906	0.545091	1
1352	0.72672	0.479102	0.377342	0.641196	0.688853	0.435086	1
1353	0.730432	0.50011	0.504606	0.556531	0.577168	0.543982	1
1354	0.628949	0.552234	0.36376	0.663562	0.579344	0.541797	1
1355	0.785477	0.454749	0.527202	0.537246	0.644412	0.472477	1
1356	0.740296	0.475387	0.444901	0.591238	0.68511	0.42843	1
1357	0.647314	0.532652	0.390481	0.643792	0.59675	0.520625	1
1358	0.618407	0.536053	0.361331	0.661225	0.620376	0.495851	1
1359	0.690503	0.493243	0.410939	0.617738	0.629323	0.490309	1
1360	0.64337	0.539508	0.390413	0.645681	0.604661	0.514543	1
1361	0.686176	0.495475	0.364192	0.651642	0.578253	0.544763	1
1362	0.65555	0.534185	0.395951	0.639033	0.612205	0.505773	1
1363	0.610538	0.561886	0.332011	0.684014	0.575811	0.545891	1
1364	0.598273	0.556605	0.353039	0.670359	0.575227	0.551586	1
1365	0.656224	0.530766	0.382811	0.646212	0.623114	0.493361	1
1366	0.669754	0.515094	0.346409	0.667734	0.610402	0.508414	1
1367	0.713002	0.506115	0.446204	0.600485	0.65376	0.463321	1
1368	0.679429	0.49694	0.409577	0.614464	0.676119	0.443471	1
1369	0.651431	0.513785	0.381528	0.637958	0.632751	0.48215	1
1370	0.669862	0.508472	0.405967	0.632649	0.606831	0.509445	1
1371	0.773119	0.437665	0.436696	0.592966	0.764838	0.365817	1
1372	0.766986	0.437956	0.446346	0.581702	0.780044	0.348256	1
1373	0.591484	0.561307	0.346037	0.669697	0.578597	0.545503	1
1374	0.651835	0.527057	0.416372	0.615063	0.584901	0.537265	1
1375	0.739036	0.470425	0.422613	0.613	0.709602	0.411461	1
1376	0.580358	0.552026	0.335775	0.677752	0.587162	0.524614	1
1377	0.607454	0.563401	0.353841	0.675553	0.585585	0.536407	1
1378	0.643104	0.549045	0.38086	0.653808	0.597631	0.522231	1
1379	0.665401	0.503458	0.368221	0.646602	0.589629	0.527524	1
1380	0.620449	0.530253	0.379773	0.641102	0.581123	0.536536	1
1381	0.730555	0.450587	0.358584	0.651444	0.633064	0.485124	1
1382	0.748167	0.46582	0.383393	0.633909	0.679329	0.442355	1
1383	0.653969	0.537587	0.379982	0.649557	0.608792	0.509058	1
1384	0.729095	0.462541	0.410562	0.61915	0.723485	0.402122	1
1385	0.782804	0.446481	0.39651	0.627299	0.704866	0.418005	1
1386	0.794811	0.444793	0.506036	0.542132	0.720186	0.402362	1
1387	0.662836	0.524571	0.374867	0.648095	0.599797	0.518884	1
1388	0.635352	0.552914	0.354849	0.669865	0.598459	0.517342	1
1389	0.650722	0.545331	0.362122	0.672788	0.605421	0.516175	1
1390	0.773262	0.428848	0.451957	0.570294	0.687918	0.430661	1
1391	0.614765	0.553248	0.351667	0.673104	0.582769	0.537497	1
1392	0.741237	0.480098	0.554691	0.512804	0.589557	0.531209	1
1393	0.725553	0.479249	0.443095	0.600373	0.675334	0.443216	1
1394	0.759755	0.450537	0.407142	0.613485	0.751614	0.376298	1
1395	0.67809	0.521612	0.501781	0.555564	0.573905	0.55698	1
1396	0.658387	0.521165	0.37408	0.648898	0.604996	0.513661	1
1397	0.743812	0.4851	0.479374	0.57917	0.638623	0.481103	1
1398	0.658605	0.537954	0.362863	0.665154	0.624995	0.491738	1
1399	0.616608	0.540899	0.363339	0.660187	0.610297	0.506646	1
1400	0.742095	0.477912	0.448385	0.594311	0.716179	0.406891	1
1401	0.711012	0.507403	0.425211	0.624971	0.640079	0.481554	1
1402	0.701326	0.508325	0.402705	0.639609	0.66396	0.457682	1
1403	0.645054	0.544026	0.376793	0.657888	0.596863	0.519611	1
1404	0.628688	0.550513	0.382577	0.650784	0.572524	0.550822	1
1405	0.687139	0.491012	0.451314	0.58259	0.617218	0.503759	1
1406	0.704074	0.495782	0.425525	0.611453	0.664817	0.452566	1
1407	0.603037	0.580851	0.346346	0.687349	0.58319	0.543469	1
1408	0.621565	0.563834	0.341886	0.684763	0.589944	0.53098	1
1409	0.72444	0.458954	0.381125	0.637904	0.661679	0.460065	1
1410	0.66205	0.540948	0.379381	0.653964	0.595747	0.517363	1
1411	0.742693	0.468743	0.467559	0.578373	0.659085	0.45868	1
1412	0.720954	0.479943	0.391492	0.629291	0.711035	0.411267	1
1413	0.658278	0.543357	0.414843	0.632936	0.587061	0.533624	1
1414	0.694445	0.504632	0.36115	0.658611	0.60509	0.513061	1
1415	0.693949	0.492969	0.464569	0.580442	0.575217	0.548048	1
1416	0.639904	0.53251	0.386788	0.645957	0.60605	0.511278	1
1417	0.680623	0.499883	0.423127	0.612668	0.684471	0.433698	1
1418	0.598946	0.564013	0.367727	0.656228	0.598996	0.541687	1
1419	0.669053	0.510474	0.394215	0.639916	0.609369	0.507552	1
1420	0.657938	0.525037	0.397745	0.635623	0.606749	0.512943	1
1421	0.698065	0.49783	0.431095	0.606859	0.5801	0.543597	1
1422	0.654882	0.528856	0.375012	0.662859	0.605257	0.513265	1
1423	0.734968	0.481748	0.492833	0.565054	0.623487	0.494198	1
1424	0.715239	0.47885	0.358242	0.660989	0.587408	0.550109	1
1425	0.729108	0.483367	0.466014	0.586983	0.644468	0.47059	1
1426	0.761996	0.434926	0.501191	0.533167	0.831472	0.305572	1
1427	0.73266	0.480238	0.403699	0.631974	0.704782	0.419369	1
1428	0.714425	0.507395	0.459208	0.592449	0.627555	0.486152	1
1429	0.633987	0.530686	0.376651	0.645281	0.664416	0.453738	1
1430	0.668563	0.512492	0.404446	0.62481	0.592864	0.523056	1
1431	0.703668	0.482331	0.445888	0.58904	0.663153	0.451081	1
1432	0.649977	0.536016	0.385082	0.642142	0.608351	0.509058	1
1433	0.674212	0.529716	0.401046	0.63583	0.641902	0.477258	1
1434	0.723871	0.480375	0.427554	0.606437	0.687873	0.429307	1
1435	0.773972	0.467828	0.461031	0.582957	0.662545	0.454105	1
1436	0.677353	0.513177	0.428185	0.612055	0.62942	0.487245	1
1437	0.69507	0.516694	0.393766	0.635074	0.65472	0.456205	1
1438	0.781897	0.417501	0.427394	0.590697	0.775043	0.355337	1
1439	0.765508	0.460727	0.469207	0.573619	0.632316	0.48701	1
1440	0.674232	0.507052	0.434096	0.599495	0.652098	0.464381	1
1441	0.757252	0.463326	0.675649	0.40005	0.576808	0.550324	1
1442	0.681234	0.511628	0.342883	0.675836	0.575761	0.556156	1
1443	0.800428	0.437368	0.410022	0.61242	0.728145	0.398852	1
1444	0.667461	0.523544	0.370562	0.652185	0.625979	0.492188	1
1445	0.695554	0.500871	0.435129	0.600278	0.630304	0.485134	1
1446	0.762338	0.467648	0.520781	0.539566	0.658757	0.4585	1
1447	0.653839	0.508433	0.390392	0.633095	0.656278	0.455697	1
1448	0.647716	0.54838	0.364083	0.663435	0.59183	0.524655	1
1449	0.673129	0.520786	0.42853	0.609696	0.635152	0.482011	1
1450	0.658602	0.530726	0.379402	0.648648	0.613195	0.504596	1
1451	0.779687	0.44464	0.431608	0.593381	0.696496	0.423687	1
1452	0.761514	0.465551	0.472001	0.573741	0.720906	0.399761	1
1453	0.740656	0.450292	0.370235	0.646133	0.60612	0.512033	1
1454	0.610821	0.544724	0.349838	0.671333	0.593559	0.521598	1
1455	0.680579	0.498848	0.434018	0.60495	0.579559	0.544455	1
1456	0.666175	0.531351	0.390466	0.644531	0.625306	0.492271	1
1457	0.682085	0.513652	0.430734	0.609078	0.629961	0.48785	1
1458	0.726037	0.478183	0.370411	0.645531	0.61096	0.505206	1
1459	0.66884	0.501827	0.355256	0.659655	0.613177	0.503803	1
1460	0.649632	0.543601	0.400108	0.647695	0.587703	0.531291	1
1461	0.632159	0.552966	0.420731	0.622446	0.581748	0.550106	1
1462	0.699789	0.500627	0.442054	0.59974	0.655634	0.462301	1
1463	0.67256	0.517921	0.408328	0.623876	0.636171	0.481365	1
1464	0.672147	0.521693	0.441278	0.609574	0.592692	0.524535	1
1465	0.64996	0.517726	0.359934	0.659046	0.586809	0.530514	1
1466	0.726497	0.466104	0.357377	0.658391	0.576566	0.549486	1
1467	0.584039	0.582746	0.341579	0.683487	0.572676	0.553745	1
1468	0.73394	0.475608	0.536702	0.523148	0.642148	0.473011	1
1469	0.741634	0.476588	0.360992	0.65652	0.635165	0.481664	1
1470	0.730099	0.482724	0.40664	0.618552	0.735454	0.389845	1
1471	0.657444	0.5261	0.382772	0.642861	0.637007	0.478931	1
1472	0.710332	0.478408	0.421571	0.614973	0.704463	0.417735	1
1473	0.680117	0.510552	0.418032	0.618744	0.645222	0.47094	1
1474	0.614059	0.562627	0.365729	0.668014	0.579412	0.543473	1
1475	0.649614	0.551079	0.401042	0.647366	0.59174	0.526799	1
1476	0.700503	0.474038	0.394044	0.623458	0.667388	0.452764	1
1477	0.704898	0.517197	0.45998	0.599049	0.60449	0.51618	1
1478	0.669343	0.534093	0.390684	0.650661	0.616201	0.503104	1
1479	0.689842	0.492287	0.422083	0.607567	0.682028	0.44002	1
1480	0.763433	0.44593	0.478624	0.561185	0.779566	0.348606	1
1481	0.659333	0.51901	0.343202	0.671934	0.587926	0.52789	1
1482	0.643958	0.530886	0.379978	0.648988	0.637364	0.481439	1
1483	0.738686	0.485487	0.485396	0.575022	0.650693	0.465526	1
1484	0.67032	0.522609	0.35651	0.669745	0.585278	0.531741	1
1485	0.669338	0.533502	0.366339	0.665575	0.608861	0.510188	1
1486	0.687875	0.519545	0.391204	0.647536	0.610269	0.50953	1
1487	0.661521	0.513679	0.34453	0.67265	0.617718	0.502442	1
1488	0.615812	0.550555	0.377496	0.654247	0.59106	0.528104	1
1489	0.626327	0.545241	0.367752	0.663077	0.589267	0.531026	1
1490	0.628218	0.529664	0.407879	0.625644	0.577897	0.54179	1
1491	0.714508	0.494451	0.485939	0.565409	0.603928	0.516235	1
1492	0.783393	0.421285	0.437327	0.583609	0.700477	0.413374	1
1493	0.723934	0.479534	0.48024	0.56366	0.662558	0.455832	1
1494	0.590204	0.576718	0.345091	0.686522	0.581839	0.54158	1
1495	0.625337	0.555313	0.382649	0.654051	0.573254	0.551775	1
1496	0.703471	0.496881	0.44219	0.599528	0.578536	0.546502	1
1497	0.713899	0.482457	0.387324	0.632979	0.691306	0.429906	1
1498	0.599156	0.567657	0.352538	0.676546	0.582547	0.546849	1
1499	0.623241	0.534505	0.364096	0.653174	0.594263	0.527587	1
1500	0.642772	0.515101	0.385979	0.638645	0.636118	0.47729	1
1501	0.71879	0.483688	0.493195	0.556247	0.646372	0.472658	1
1502	0.712122	0.487747	0.440757	0.602759	0.649373	0.466684	1
1503	0.618786	0.568924	0.389374	0.655074	0.579969	0.54754	1
1504	0.690626	0.505435	0.442008	0.601346	0.60948	0.511254	1
1505	0.59713	0.565794	0.343816	0.682428	0.579596	0.549348	1
1506	0.810947	0.428307	0.436118	0.600714	0.779715	0.351143	1
1507	0.615049	0.558114	0.343739	0.676549	0.58105	0.540824	1
1508	0.708583	0.505985	0.437852	0.611418	0.629977	0.485817	1
1509	0.700556	0.51426	0.40456	0.637586	0.642439	0.47908	1
1510	0.743691	0.467083	0.378183	0.641883	0.609739	0.508333	1
1511	0.817337	0.401507	0.433948	0.587823	0.754154	0.370031	1
1512	0.691785	0.516126	0.415981	0.627128	0.610129	0.504245	1
1513	0.584852	0.562132	0.331374	0.684572	0.573932	0.551049	1
1514	0.626253	0.53547	0.360712	0.655033	0.607907	0.507405	1
1515	0.657952	0.530205	0.382827	0.646851	0.579897	0.542146	1
1516	0.714869	0.499718	0.407369	0.632174	0.678434	0.445833	1
1517	0.686823	0.501234	0.400944	0.622955	0.640664	0.473906	1
1518	0.715323	0.508357	0.444108	0.609172	0.623453	0.495893	1
1519	0.653046	0.531914	0.37048	0.652346	0.652094	0.464688	1
1520	0.664296	0.526072	0.409297	0.629771	0.626301	0.493125	1
1521	0.749663	0.444431	0.382654	0.633519	0.602978	0.513015	1
1522	0.591591	0.54987	0.357531	0.65772	0.57903	0.55639	1
1523	0.691746	0.515861	0.450004	0.603013	0.581414	0.543364	1
1524	0.722375	0.472739	0.529945	0.521005	0.591335	0.528542	1
1525	0.672716	0.524945	0.403452	0.631572	0.612698	0.499637	1
1526	0.684469	0.504842	0.34893	0.668303	0.594024	0.523107	1
1527	0.673554	0.503545	0.411404	0.616568	0.625716	0.490708	1
1528	0.734385	0.498176	0.478634	0.579227	0.592376	0.521935	1
1529	0.639804	0.531628	0.361929	0.663898	0.60839	0.509707	1
1530	0.627711	0.554994	0.34746	0.681376	0.579103	0.544979	1
1531	0.701481	0.505746	0.454876	0.598467	0.627713	0.488419	1
1532	0.657995	0.534121	0.384622	0.651408	0.614906	0.50864	1
1533	0.600537	0.56947	0.359196	0.673215	0.578791	0.542174	1
1534	0.650449	0.527322	0.369619	0.65412	0.611014	0.501495	1
1535	0.704514	0.496109	0.360146	0.658259	0.622095	0.496257	1
1536	0.654726	0.503608	0.413655	0.608467	0.597386	0.525331	1
1537	0.684123	0.517707	0.382971	0.652588	0.603713	0.517312	1
1538	0.640081	0.541375	0.358286	0.667855	0.605676	0.51043	1
1539	0.638034	0.528325	0.40566	0.631638	0.586973	0.529136	1
1540	0.763073	0.450751	0.713518	0.361741	0.603848	0.540333	1
1541	0.706215	0.505524	0.44822	0.60207	0.623533	0.493494	1
1542	0.706806	0.474644	0.422129	0.6002	0.651047	0.463356	1
1543	0.919562	0.352284	0.539124	0.502169	0.910211	0.236888	1
1544	0.673091	0.52256	0.377159	0.650236	0.620692	0.498198	1
1545	0.598205	0.541426	0.359343	0.659049	0.59716	0.51701	1
1546	0.890658	0.365647	0.469479	0.555817	0.870732	0.266588	1
1547	0.594881	0.551448	0.329544	0.684878	0.589941	0.526096	1
1548	0.682523	0.512395	0.401047	0.635458	0.597079	0.520622	1
1549	1	0.297388	1	0.120647	0.626127	0.490758	1
1550	0.608804	0.569866	0.356472	0.679479	0.578692	0.546133	1
1551	0.72873	0.483481	0.46921	0.574168	0.689252	0.429609	1
1552	0.689019	0.510057	0.413131	0.629569	0.651583	0.464193	1
1553	0.624835	0.53619	0.390935	0.63825	0.598252	0.518253	1
1554	0.656986	0.535606	0.37295	0.653853	0.620642	0.4989	1
1555	0.728263	0.455796	0.44609	0.58448	0.592233	0.52506	1
1556	0.712345	0.455789	0.465078	0.562917	0.651451	0.464554	1
1557	0.711239	0.493192	0.431198	0.615198	0.650734	0.469325	1
1558	0.723971	0.487864	0.554331	0.508254	0.590505	0.528482	1
1559	0.65129	0.541537	0.362334	0.669062	0.613817	0.504003	1
1560	0.663295	0.51454	0.431018	0.604239	0.580421	0.543433	1
1561	0.641339	0.538506	0.393598	0.644235	0.58834	0.534344	1
1562	0.61635	0.563697	0.424748	0.620094	0.58571	0.549456	1
1563	0.852061	0.396029	0.429254	0.590542	0.769262	0.36057	1
1564	0.674953	0.503346	0.446135	0.590603	0.604498	0.512549	1
1565	0.689511	0.498542	0.420236	0.614746	0.67394	0.442866	1
1566	0.665678	0.534344	0.396656	0.640592	0.63715	0.482945	1
1567	0.840374	0.382751	0.438368	0.583659	0.807173	0.319808	1
1568	0.647294	0.549224	0.386021	0.652865	0.600646	0.51898	1
1569	0.669297	0.535006	0.415793	0.634674	0.590525	0.527377	1
1570	0.72425	0.495639	0.45032	0.596096	0.656326	0.460741	1
1571	0.614022	0.540974	0.397986	0.633233	0.574872	0.553108	1
1572	0.659563	0.519138	0.39373	0.632121	0.656953	0.460667	1
1573	0.766139	0.466322	0.534043	0.531826	0.660752	0.455498	1
1574	0.647642	0.543836	0.414999	0.631754	0.581325	0.539171	1
1575	0.759629	0.455033	0.40703	0.618356	0.605364	0.511847	1
1576	0.652373	0.51782	0.380502	0.64602	0.63397	0.483772	1
1577	0.648886	0.539703	0.417881	0.625987	0.57773	0.550545	1
1578	0.652102	0.508031	0.37195	0.641632	0.617828	0.496887	1
1579	0.716561	0.455379	0.482664	0.545298	0.633604	0.481092	1
1580	0.710802	0.468777	0.474048	0.561998	0.602046	0.517929	1
1581	0.699884	0.508577	0.465866	0.583147	0.594538	0.525096	1
1582	0.60724	0.555224	0.342007	0.677548	0.583599	0.546338	1
1583	0.613542	0.552328	0.339738	0.67981	0.590122	0.530362	1
1584	0.685058	0.5116	0.358427	0.660384	0.610516	0.505914	1
1585	0.672755	0.506742	0.383133	0.636644	0.66968	0.448137	1
1586	0.628042	0.55922	0.376435	0.661076	0.59132	0.528691	1
1587	0.684977	0.470414	0.46316	0.564753	0.605979	0.514035	1
1588	0.779114	0.426957	0.406238	0.611345	0.696127	0.422334	1
1589	0.678831	0.509728	0.373739	0.646212	0.633349	0.485519	1
1590	0.717323	0.50023	0.374585	0.656156	0.646518	0.472639	1
1591	0.627701	0.549023	0.36042	0.665575	0.573721	0.549113	1
1592	0.666959	0.530165	0.41381	0.628017	0.610374	0.504164	1
1593	0.662374	0.524805	0.403888	0.63063	0.613899	0.502394	1
1594	0.622819	0.557298	0.342417	0.688892	0.57748	0.549763	1
1595	0.698418	0.487598	0.407452	0.62061	0.579869	0.542289	1
1596	0.650763	0.529432	0.374933	0.654733	0.6194	0.500493	1
1597	0.729267	0.492991	0.460529	0.594771	0.609881	0.508644	1
1598	0.613117	0.5615	0.347288	0.678278	0.593454	0.529955	1
1599	0.746379	0.429413	0.434241	0.589831	0.723557	0.399508	1
1600	0.679915	0.515473	0.378008	0.644572	0.660183	0.461885	1
1601	0.681923	0.519122	0.363516	0.659864	0.633315	0.485646	1
1602	0.621221	0.554018	0.351076	0.675075	0.592838	0.525476	1
1603	0.669687	0.52858	0.384837	0.646148	0.649673	0.470334	1
1604	0.630325	0.526334	0.394475	0.631971	0.624207	0.491786	1
1605	0.659064	0.54096	0.387839	0.658088	0.603091	0.516954	1
1606	0.656221	0.517638	0.384722	0.634534	0.652902	0.463878	1
1607	0.658603	0.532031	0.390037	0.639801	0.627848	0.490028	1
1608	0.629763	0.541713	0.338237	0.679074	0.584798	0.53727	1
1609	0.686567	0.521172	0.404162	0.635522	0.631756	0.486895	1
1610	0.762361	0.446074	0.401252	0.620957	0.596844	0.52171	1
1611	0.713828	0.489137	0.357928	0.657795	0.639972	0.477937	1
1612	0.772445	0.468995	0.529418	0.540927	0.603262	0.51242	1
1613	0.624279	0.552098	0.352094	0.677715	0.597434	0.523906	1
1614	0.720691	0.493771	0.45066	0.59018	0.648784	0.467785	1
1615	0.745133	0.47475	0.380498	0.642971	0.71585	0.415114	1
1616	0.629702	0.550426	0.367978	0.662143	0.603159	0.514522	1
1617	0.695381	0.496579	0.497403	0.555062	0.602721	0.512972	1
1618	0.649495	0.526663	0.42265	0.614989	0.602137	0.515582	1
1619	0.621783	0.526498	0.342419	0.666142	0.598753	0.518742	1
1620	0.703973	0.475304	0.438583	0.583354	0.671721	0.441547	1
1621	0.777261	0.438476	0.534014	0.509402	0.693214	0.423319	1
1622	0.612784	0.570138	0.333431	0.690254	0.578768	0.541999	1
1623	0.703833	0.492817	0.440234	0.59527	0.636754	0.47813	1
1624	0.666278	0.529247	0.414372	0.627019	0.607916	0.510712	1
1625	0.685606	0.504086	0.440383	0.603028	0.633877	0.482365	1
1626	0.64287	0.535047	0.482337	0.567243	0.600577	0.54188	1
1627	0.716079	0.465881	0.350705	0.659835	0.608075	0.509117	1
1628	0.668771	0.523002	0.398326	0.638194	0.570637	0.554919	1
1629	0.711868	0.479113	0.373206	0.645011	0.627446	0.487296	1
1630	0.69016	0.503627	0.440298	0.602419	0.628044	0.487886	1
1631	0.660556	0.519333	0.334758	0.677403	0.592454	0.521443	1
1632	0.707445	0.507273	0.489628	0.566438	0.574521	0.553435	1
1633	0.655009	0.531361	0.397638	0.642948	0.597039	0.521918	1
1634	0.751079	0.47892	0.529322	0.538248	0.602373	0.51565	1
1635	0.742458	0.464493	0.366252	0.658513	0.693182	0.4359	1
1636	0.678704	0.518875	0.375283	0.653487	0.648146	0.468619	1
1637	0.745094	0.458385	0.394038	0.625915	0.603701	0.513341	1
1638	0.691022	0.511254	0.392395	0.6378	0.646528	0.472605	1
1639	0.652567	0.528785	0.345987	0.679267	0.573653	0.548403	1
1640	0.696026	0.48185	0.431851	0.601075	0.621787	0.497343	1
1641	0.787598	0.434659	0.473094	0.557828	0.811087	0.324664	1
1642	0.698088	0.498286	0.397472	0.63254	0.688393	0.430933	1
1643	0.624974	0.551431	0.376613	0.652177	0.580384	0.547809	1
1644	0.63205	0.551528	0.351945	0.675025	0.579681	0.54156	1
1645	0.721578	0.474857	0.346939	0.662301	0.650761	0.46284	1
1646	0.714525	0.482014	0.458065	0.586157	0.602533	0.51996	1
1647	0.639769	0.555562	0.367487	0.665014	0.578506	0.542894	1
1648	0.697527	0.47147	0.484798	0.551322	0.59518	0.525883	1
1649	0.745631	0.475911	0.473557	0.579251	0.629196	0.486071	1
1650	0.602064	0.562331	0.348479	0.678564	0.57809	0.550451	1
1651	0.61885	0.53865	0.364337	0.658827	0.592463	0.518996	1
1652	0.784148	0.447119	0.425458	0.596777	0.732051	0.392857	1
1653	0.612916	0.545123	0.361078	0.663358	0.598944	0.518433	1
1654	0.648832	0.547679	0.397238	0.646984	0.59351	0.527617	1
1655	0.598946	0.564013	0.367727	0.656228	0.598996	0.541687	1
1656	0.656135	0.519464	0.386932	0.635095	0.654747	0.460701	1
1657	0.643442	0.539967	0.384913	0.647897	0.60107	0.517467	1
1658	0.621484	0.544115	0.367526	0.664189	0.603433	0.513275	1
1659	0.755303	0.454725	0.397396	0.626508	0.5905	0.529846	1
1660	0.651849	0.525732	0.393727	0.635539	0.627801	0.486775	1
1661	0.706806	0.505183	0.452048	0.597473	0.627709	0.487825	1
1662	0.800923	0.41579	0.454959	0.573462	0.810803	0.320937	1
1663	0.699765	0.507723	0.416514	0.628893	0.621068	0.497481	1
1664	0.927193	0.33951	0.54021	0.50221	1	0.159399	1
1665	0.675521	0.528216	0.391605	0.640019	0.621585	0.491392	1
1666	0.891792	0.35878	0.52284	0.512132	0.793326	0.335354	1
1667	0.664461	0.504022	0.361184	0.650565	0.634329	0.480015	1
1668	0.676103	0.50788	0.369618	0.649143	0.649956	0.463088	1
1669	0.739106	0.48446	0.475624	0.583808	0.636173	0.480622	1
1670	0.703083	0.509272	0.476219	0.578121	0.606985	0.508723	1
1671	0.628942	0.545989	0.392237	0.642738	0.577152	0.545188	1
1672	0.711935	0.502085	0.462065	0.585508	0.641757	0.473471	1
1673	0.588156	0.564509	0.332184	0.689182	0.583141	0.537943	1
1674	0.687682	0.48592	0.451239	0.582538	0.632933	0.481037	1
1675	0.615754	0.562704	0.343178	0.682086	0.589369	0.530652	1
1676	0.720189	0.489065	0.481512	0.569293	0.610509	0.506343	1
1677	0.665494	0.500313	0.385614	0.641283	0.628715	0.488408	1
1678	0.677191	0.53211	0.402238	0.636725	0.60268	0.516742	1
1679	0.772367	0.440424	0.40022	0.622075	0.715833	0.410366	1
1680	0.660439	0.527293	0.405957	0.631824	0.613961	0.506033	1
1681	0.709493	0.473558	0.399886	0.622387	0.639542	0.477957	1
1682	0.847081	0.388532	0.640723	0.426464	0.824194	0.30232	1
1683	0.776799	0.449932	0.39741	0.622704	0.689799	0.430176	1
1684	0.638846	0.532195	0.373858	0.652737	0.629195	0.483281	1
1685	0.623004	0.547557	0.425244	0.613205	0.63551	0.51699	1
1686	0.743078	0.470513	0.476568	0.569941	0.6511	0.462971	1
1687	0.856556	0.384095	0.473592	0.555429	0.739851	0.382785	1
1688	0.673421	0.512114	0.422995	0.613894	0.60632	0.510754	1
1689	0.602096	0.56334	0.353062	0.677316	0.585488	0.532185	1
1690	0.684512	0.49863	0.40087	0.627874	0.673749	0.44693	1
1691	0.693151	0.484738	0.415331	0.606976	0.630385	0.482836	1
1692	0.642865	0.549188	0.399405	0.643895	0.593523	0.52529	1
1693	0.736174	0.45124	0.54703	0.501277	0.638156	0.477972	1
1694	0.731358	0.47186	0.446498	0.589471	0.764867	0.364671	1
1695	0.759029	0.474355	0.451227	0.59601	0.6711	0.448028	1
1696	0.754136	0.453877	0.52516	0.528456	0.668111	0.447672	1
1697	0.677462	0.517	0.397786	0.630896	0.673668	0.442442	1
1698	0.634584	0.553333	0.377136	0.660884	0.593567	0.526964	1
1699	0.702221	0.491379	0.57231	0.486977	0.566589	0.559631	1
1700	0.64001	0.548335	0.333359	0.682151	0.58824	0.528161	1
1701	0.612348	0.563711	0.347842	0.675833	0.593057	0.525693	1
1702	0.637734	0.532886	0.376542	0.650169	0.632608	0.481215	1
1703	0.658289	0.514882	0.357933	0.663334	0.61387	0.505125	1
1704	0.682706	0.508791	0.404858	0.628312	0.628423	0.490106	1
1705	0.595137	0.568091	0.348705	0.677331	0.574434	0.550909	1
1706	0.649767	0.534059	0.39025	0.642272	0.607195	0.512329	1
1707	0.596311	0.563144	0.356095	0.671948	0.5736	0.548938	1
1708	0.7054	0.509204	0.448981	0.604354	0.589078	0.534443	1
1709	0.692346	0.499999	0.43278	0.60132	0.636831	0.478924	1
1710	0.673243	0.521167	0.368818	0.658781	0.583225	0.553171	1
1711	0.737888	0.474815	0.460664	0.576769	0.631654	0.483929	1
1712	0.618455	0.568061	0.367768	0.671065	0.581111	0.541357	1
1713	0.778409	0.435352	0.368939	0.645578	0.631247	0.486087	1
1714	0.668375	0.51195	0.362996	0.659453	0.634398	0.484997	1
1715	0.620563	0.562595	0.360116	0.675169	0.588504	0.531972	1
1716	0.665254	0.49547	0.347055	0.660942	0.599483	0.515708	1
1717	0.811807	0.416258	0.374294	0.640263	0.652939	0.463843	1
1718	0.667287	0.532488	0.386758	0.645692	0.630812	0.484598	1
1719	0.673608	0.524567	0.407418	0.631445	0.627106	0.4908	1
1720	0.718574	0.471668	0.468755	0.572492	0.65467	0.462055	1
1721	0.619698	0.55752	0.358861	0.672185	0.583104	0.539225	1
1722	0.674198	0.511635	0.360023	0.657258	0.651974	0.465347	1
1723	0.647897	0.53506	0.360995	0.660141	0.620957	0.495252	1
1724	0.618989	0.545783	0.366896	0.65563	0.61705	0.4986	1
1725	0.706126	0.485833	0.432983	0.590829	0.67747	0.438357	1
1726	0.665344	0.530577	0.406548	0.634791	0.623113	0.493286	1
1727	0.676721	0.521565	0.412966	0.624047	0.630266	0.486658	1
1728	0.629544	0.523811	0.379045	0.641402	0.607874	0.500089	1
1729	0.700212	0.497783	0.412636	0.617119	0.682299	0.434085	1
1730	0.726858	0.500088	0.450982	0.600421	0.636542	0.483749	1
1731	0.619344	0.55339	0.341845	0.683792	0.586765	0.536861	1
1732	0.670783	0.50618	0.376816	0.642194	0.619028	0.497799	1
1733	0.681402	0.522335	0.391475	0.635306	0.658272	0.455454	1
1734	0.671329	0.527585	0.416963	0.625902	0.614448	0.505099	1
1735	0.660721	0.535924	0.368259	0.656603	0.623581	0.492686	1
1736	0.675501	0.514159	0.355651	0.657994	0.612353	0.50517	1
1737	0.787416	0.456313	0.542222	0.522701	0.693036	0.424691	1
1738	0.671645	0.528651	0.431849	0.622008	0.591499	0.523427	1
1739	0.618594	0.553754	0.349566	0.674524	0.592727	0.52577	1
1740	0.764962	0.464419	0.491296	0.565865	0.651738	0.468144	1
1741	0.711448	0.473706	0.451925	0.581688	0.594678	0.525262	1
1742	0.726001	0.461652	0.401256	0.612948	0.638448	0.476449	1
1743	0.681224	0.528819	0.486096	0.577644	0.578414	0.558815	1
1744	0.649425	0.530018	0.394799	0.634413	0.592493	0.52475	1
1745	0.678855	0.508104	0.394952	0.633613	0.643706	0.472848	1
1746	0.709098	0.468426	0.424608	0.596575	0.633279	0.481914	1
1747	0.728732	0.485313	0.471466	0.576757	0.654261	0.462531	1
1748	0.646519	0.547356	0.422095	0.628363	0.574402	0.548269	1
1749	0.707857	0.512981	0.385703	0.642469	0.628707	0.483742	1
1750	0.672869	0.525241	0.384237	0.646518	0.636797	0.477439	1
1751	0.742395	0.484979	0.484789	0.576169	0.595694	0.525196	1
1752	0.613573	0.569639	0.332507	0.690527	0.576435	0.544853	1
1753	0.678877	0.529423	0.411763	0.632578	0.626814	0.490242	1
1754	0.647328	0.536891	0.418306	0.624359	0.578539	0.551606	1
1755	0.583357	0.583029	0.331468	0.693809	0.580613	0.545752	1
1756	0.850369	0.398632	0.502423	0.527867	0.873943	0.269001	1
1757	0.631158	0.514136	0.334226	0.674436	0.585117	0.529592	1
1758	0.619486	0.555169	0.341928	0.680117	0.578938	0.54849	1
1759	0.727265	0.476285	0.490538	0.559996	0.599148	0.522519	1
1760	0.667802	0.523195	0.404521	0.633469	0.602662	0.516749	1
1761	0.741775	0.47024	0.435313	0.604014	0.703762	0.41667	1
1762	0.673551	0.520572	0.464982	0.587416	0.578253	0.548767	1
1763	0.630204	0.534561	0.365287	0.662906	0.6313	0.483857	1
1764	0.665328	0.541508	0.476281	0.586544	0.612965	0.533799	1
1765	0.728187	0.490182	0.459637	0.587192	0.676014	0.442696	1
1766	0.572248	0.577587	0.330035	0.687906	0.576782	0.550222	1
1767	0.637371	0.518918	0.380958	0.635919	0.591869	0.525532	1
1768	0.664497	0.521725	0.366593	0.660385	0.575481	0.545707	1
1769	0.617285	0.548265	0.360714	0.665654	0.587467	0.532617	1
1770	0.665033	0.515946	0.356727	0.662726	0.584682	0.53614	1
1771	0.630337	0.533764	0.370701	0.658082	0.622711	0.494214	1
1772	0.76509	0.451612	0.386114	0.632097	0.686325	0.430734	1
1773	0.618239	0.542002	0.340494	0.676708	0.583528	0.538154	1
1774	0.681309	0.524927	0.443418	0.60434	0.593064	0.526132	1
1775	0.742906	0.452278	0.392871	0.62618	0.624111	0.491872	1
1776	0.660232	0.514842	0.36951	0.655941	0.616087	0.500571	1
1777	0.65528	0.534276	0.360546	0.660361	0.606059	0.509444	1
1778	0.610737	0.544398	0.346613	0.668367	0.605709	0.50805	1
1779	0.675322	0.521358	0.36592	0.667232	0.612675	0.506401	1
1780	0.707812	0.490085	0.408188	0.626675	0.659155	0.458636	1
1781	0.695094	0.521958	0.475659	0.588162	0.572041	0.558883	1
1782	0.713246	0.499437	0.494587	0.557058	0.604507	0.511347	1
1783	0.783558	0.455755	0.507934	0.536203	0.764407	0.361061	1
1784	0.775556	0.422651	0.375666	0.639755	0.631593	0.486737	1
1785	0.625903	0.552844	0.358631	0.666257	0.605127	0.514597	1
1786	0.678664	0.518065	0.421575	0.622655	0.627341	0.488341	1
1787	0.688924	0.498458	0.40842	0.621254	0.652951	0.46377	1
1788	0.652071	0.526479	0.373169	0.65624	0.605375	0.513192	1
1789	0.602948	0.568115	0.342392	0.687624	0.578371	0.548408	1
1790	0.710142	0.496878	0.459334	0.58531	0.648259	0.466773	1
1791	0.758634	0.463697	0.536475	0.522843	0.595874	0.521038	1
1792	0.611528	0.558599	0.365252	0.66491	0.601109	0.518311	1
1793	0.757114	0.463201	0.436398	0.606623	0.684866	0.431567	1
1794	0.705918	0.474104	0.359795	0.655644	0.57816	0.544673	1
1795	0.714758	0.501382	0.506616	0.552054	0.580348	0.54064	1
1796	0.630424	0.561248	0.371908	0.665712	0.579846	0.546225	1
1797	0.672326	0.529651	0.4487	0.599055	0.570905	0.554321	1
1798	0.668635	0.541343	0.40656	0.638788	0.591604	0.525111	1
1799	0.68737	0.504262	0.389536	0.636745	0.691796	0.4336	1
1800	0.734273	0.498867	0.50008	0.565601	0.626309	0.494981	1
1801	0.654465	0.546778	0.448873	0.603845	0.575377	0.552397	1
1802	0.626786	0.555507	0.387247	0.648852	0.586741	0.533039	1
1803	0.629678	0.534922	0.389426	0.639247	0.620279	0.495141	1
1804	0.663148	0.532442	0.381977	0.649788	0.608835	0.508923	1
1805	0.612157	0.543287	0.356534	0.663079	0.60262	0.516098	1
1806	0.798022	0.439302	0.472094	0.563296	0.746248	0.366067	1
1807	0.721806	0.459895	0.471026	0.558398	0.70205	0.416394	1
1808	0.686515	0.505895	0.37025	0.638996	0.663859	0.446177	1
1809	0.648629	0.53623	0.39863	0.6378	0.594287	0.524617	1
1810	0.614737	0.553857	0.343057	0.678046	0.594191	0.522729	1
1811	0.656583	0.513849	0.387385	0.631592	0.654403	0.462631	1
1812	0.749387	0.44849	0.381164	0.633145	0.705483	0.415874	1
1813	0.692701	0.496099	0.398433	0.622825	0.664172	0.454544	1
1814	0.66873	0.518325	0.417406	0.616622	0.608638	0.509711	1
1815	0.695526	0.467219	0.552295	0.492631	0.603195	0.53891	1
1816	0.640617	0.545279	0.42031	0.626973	0.582003	0.540148	1
1817	0.633015	0.542484	0.375262	0.660779	0.588077	0.529002	1
1818	0.722512	0.48735	0.45761	0.58647	0.676622	0.442021	1
1819	0.662533	0.508711	0.384825	0.634169	0.685125	0.438492	1
1820	0.655178	0.534611	0.35727	0.659236	0.616978	0.495938	1
1821	0.569631	0.581618	0.317107	0.701901	0.579988	0.543442	1
1822	0.793081	0.424852	0.396395	0.61775	0.677332	0.435064	1
1823	0.736026	0.482605	0.467487	0.577466	0.714404	0.405076	1
1824	0.742869	0.447297	0.424231	0.599276	0.62123	0.493909	1
1825	0.679315	0.508953	0.407385	0.622365	0.637735	0.480068	1
1826	0.609016	0.549426	0.338569	0.67431	0.59507	0.523628	1
1827	0.622356	0.53536	0.371097	0.645316	0.577135	0.54187	1
1828	0.6765	0.504748	0.435821	0.600727	0.64652	0.47012	1
1829	0.658293	0.535991	0.364282	0.663615	0.582608	0.538129	1
1830	0.617033	0.550999	0.381413	0.650189	0.596911	0.521313	1
1831	0.778661	0.4553	0.465118	0.578423	0.7056	0.418292	1
1832	0.61484	0.542376	0.350006	0.673959	0.598423	0.519471	1
1833	0.752665	0.468502	0.514626	0.541041	0.642882	0.472129	1
1834	0.867246	0.361253	0.55684	0.491454	0.584479	0.549728	1
1835	0.642752	0.540264	0.387022	0.651074	0.621087	0.501307	1
1836	0.743042	0.450139	0.374662	0.64232	0.611805	0.50545	1
1837	0.663854	0.524551	0.387998	0.645291	0.61643	0.50023	1
1838	0.736426	0.491288	0.399927	0.634332	0.652196	0.465007	1
1839	0.688433	0.485599	0.406202	0.610766	0.632292	0.481984	1
1840	0.652644	0.542831	0.414566	0.631288	0.589523	0.533351	1
1841	0.749767	0.473844	0.455562	0.585964	0.731135	0.393821	1
1842	0.693203	0.509263	0.523151	0.537265	0.628112	0.521957	1
1843	0.648614	0.525169	0.387203	0.638718	0.628244	0.489046	1
1844	0.727601	0.466559	0.398303	0.632388	0.672219	0.446523	1
1845	0.673735	0.497421	0.372474	0.646261	0.617131	0.50258	1
1846	0.76159	0.434634	0.45866	0.574338	0.577106	0.54363	1
1847	0.69309	0.517446	0.427842	0.620197	0.622746	0.492091	1
1848	0.735632	0.49012	0.475365	0.577997	0.651326	0.464127	1
1849	0.624291	0.548808	0.399181	0.642234	0.591875	0.528327	1
1850	0.714033	0.499762	0.449803	0.601281	0.623771	0.496368	1
1851	0.819486	0.437639	0.53982	0.51653	0.715822	0.397612	1
1852	0.707587	0.506631	0.435142	0.615233	0.576971	0.546207	1
1853	0.997046	0.303102	0.951727	0.162187	0.697124	0.424232	1
1854	0.645131	0.532556	0.372596	0.650815	0.579692	0.545553	1
1855	0.651496	0.545275	0.366422	0.664443	0.593611	0.52064	1
1856	0.772505	0.4558	0.554552	0.506924	0.670736	0.445447	1
1857	0.618853	0.55592	0.340881	0.676807	0.587914	0.534237	1
1858	0.868793	0.379547	0.567405	0.488713	0.846711	0.285585	1
1859	0.717916	0.482985	0.436359	0.600674	0.674198	0.44399	1
1860	0.681568	0.477088	0.417742	0.602685	0.577951	0.544851	1
1861	0.671681	0.525529	0.37242	0.651453	0.613895	0.497659	1
1862	0.677458	0.513478	0.431315	0.606756	0.653996	0.462774	1
1863	0.720498	0.504763	0.45154	0.60342	0.631078	0.488925	1
1864	0.658474	0.535323	0.376418	0.653397	0.606904	0.509072	1
1865	0.702033	0.502789	0.396393	0.638053	0.626488	0.489487	1
1866	0.720881	0.497323	0.480769	0.577495	0.612964	0.503673	1
1867	0.609047	0.552396	0.354193	0.669548	0.620123	0.496123	1
1868	0.678612	0.525934	0.449499	0.596956	0.585721	0.534915	1
1869	0.613999	0.559292	0.354714	0.670143	0.585344	0.552455	1
1870	0.744967	0.482406	0.501565	0.554184	0.687289	0.43302	1
1871	0.698522	0.496105	0.390845	0.636294	0.684	0.434995	1
1872	0.708052	0.502888	0.44511	0.607926	0.638156	0.48177	1
1873	0.588045	0.56781	0.345334	0.676603	0.5835	0.536182	1
1874	0.598665	0.571405	0.343397	0.681823	0.584342	0.533234	1
1875	0.761066	0.471125	0.528819	0.539194	0.625735	0.492729	1
1876	0.713467	0.474561	0.383885	0.627387	0.623152	0.491999	1
1877	0.646562	0.542291	0.395226	0.64436	0.6047	0.514366	1
1878	0.720327	0.483329	0.561739	0.498149	0.578885	0.546971	1
1879	0.689705	0.509532	0.390413	0.650972	0.629222	0.490977	1
1880	0.623469	0.535148	0.351703	0.65886	0.600331	0.515729	1
1881	0.634431	0.549235	0.353246	0.671877	0.586745	0.53249	1
1882	0.581042	0.586887	0.325035	0.697024	0.575921	0.547476	1
1883	0.81984	0.41702	0.417872	0.606524	0.740889	0.387741	1
1884	0.648379	0.532432	0.345005	0.6805	0.574581	0.553927	1
1885	0.652161	0.516043	0.379968	0.642388	0.647373	0.467132	1
1886	0.678459	0.516141	0.422474	0.624554	0.609966	0.509993	1
1887	0.733376	0.452106	0.464635	0.565143	0.706953	0.416246	1
1888	0.752813	0.441834	0.582272	0.474175	0.632486	0.481783	1
1889	0.600448	0.54375	0.34334	0.666464	0.578342	0.543197	1
1890	0.616904	0.567098	0.328818	0.692066	0.586501	0.536535	1
1891	0.635667	0.539294	0.351293	0.667742	0.591824	0.527519	1
1892	0.63667	0.550387	0.34229	0.677754	0.590788	0.526276	1
1893	0.674788	0.4963	0.39813	0.616427	0.683529	0.433478	1
1894	0.754475	0.458868	0.37811	0.642581	0.725105	0.4055	1
1895	0.688927	0.502825	0.400527	0.63086	0.643323	0.470895	1
1896	0.777924	0.449691	0.436357	0.596121	0.646428	0.474325	1
1897	0.620213	0.536747	0.348671	0.66433	0.597964	0.515746	1
1898	0.705834	0.475364	0.363469	0.646317	0.622244	0.48952	1
1899	0.708985	0.468331	0.553649	0.490783	0.578117	0.548973	1
1900	0.678788	0.52638	0.439774	0.61052	0.611537	0.505546	1
1901	0.710531	0.508265	0.460729	0.597566	0.58633	0.533164	1
1902	0.758405	0.425938	0.382886	0.629189	0.697219	0.426503	1
1903	0.806872	0.433501	0.621876	0.453969	0.662657	0.45135	1
1904	0.80697	0.423761	0.593541	0.474038	0.66043	0.455621	1
1905	0.647768	0.522727	0.377098	0.64528	0.620787	0.493519	1
1906	0.711178	0.488359	0.414729	0.615681	0.701237	0.417169	1
1907	0.662172	0.528957	0.365083	0.658426	0.604949	0.510331	1
1908	0.664338	0.530651	0.397481	0.640632	0.620266	0.497078	1
1909	0.69627	0.505888	0.425711	0.616509	0.655306	0.465835	1
1910	0.652917	0.526808	0.332141	0.68208	0.585126	0.531338	1
1911	0.750768	0.453923	0.506486	0.538068	0.606832	0.510025	1
1912	0.703247	0.498398	0.452904	0.593041	0.662976	0.455536	1
1913	0.616609	0.563202	0.357583	0.670541	0.581451	0.540816	1
1914	0.633703	0.544063	0.365188	0.654898	0.618064	0.497038	1
1915	0.64532	0.544004	0.413001	0.629275	0.591176	0.525665	1
1916	0.716323	0.475643	0.4564	0.582901	0.68144	0.437072	1
1917	0.809278	0.409145	0.512405	0.534952	0.804434	0.325498	1
1918	0.780339	0.440417	0.365251	0.649805	0.623311	0.493088	1
1919	0.687706	0.51525	0.366619	0.655233	0.63136	0.486885	1
1920	0.671391	0.524113	0.389953	0.641674	0.613734	0.505311	1
1921	0.633209	0.558477	0.336979	0.688123	0.569816	0.551782	1
1922	0.747478	0.465211	0.485339	0.564615	0.640805	0.480705	1
1923	0.681355	0.523771	0.419437	0.623648	0.586851	0.533172	1
1924	0.753285	0.462567	0.470276	0.571443	0.730707	0.393574	1
1925	0.756095	0.428791	0.448016	0.577716	0.582306	0.549274	1
1926	0.857462	0.365148	0.446402	0.584963	0.595721	0.543625	1
1927	0.798385	0.433196	0.377214	0.639582	0.666048	0.451521	1
1928	0.72179	0.488033	0.423276	0.620551	0.646184	0.471745	1
1929	0.671789	0.508011	0.352588	0.666317	0.580044	0.545033	1
1930	0.71257	0.498732	0.416364	0.620636	0.636193	0.477885	1
1931	0.77901	0.44486	0.488549	0.560792	0.693525	0.426352	1
1932	0.729477	0.47324	0.353824	0.659898	0.606203	0.508858	1
1933	0.627824	0.560526	0.362043	0.667993	0.595271	0.522563	1
1934	0.651374	0.538742	0.434254	0.613182	0.574513	0.552493	1
1935	0.643073	0.528585	0.350821	0.669138	0.574877	0.545413	1
1936	0.737259	0.458092	0.383599	0.636674	0.574437	0.552488	1
1937	0.682327	0.516132	0.473302	0.574638	0.57754	0.550074	1
1938	0.747122	0.483148	0.523341	0.538866	0.660573	0.458386	1
1939	0.728448	0.49509	0.436284	0.613631	0.6622	0.455468	1
1940	0.702898	0.496269	0.425859	0.603102	0.688912	0.428118	1
1941	0.753173	0.473381	0.454095	0.582652	0.691783	0.424307	1
1942	0.635682	0.541666	0.38967	0.643545	0.587252	0.535153	1
1943	0.646914	0.54798	0.369462	0.662284	0.608042	0.508521	1
1944	0.594038	0.566015	0.342147	0.679626	0.59903	0.52104	1
1945	0.633258	0.53527	0.379044	0.645157	0.594324	0.521539	1
1946	0.704619	0.464876	0.472147	0.556558	0.606989	0.513103	1
1947	0.612816	0.555494	0.374797	0.65935	0.594262	0.522332	1
1948	0.703984	0.510372	0.36055	0.668147	0.634755	0.486051	1
1949	0.732991	0.467692	0.359159	0.652768	0.608843	0.501636	1
1950	0.809881	0.403752	0.5156	0.528571	0.600697	0.54149	1
1951	0.739244	0.462187	0.459165	0.577656	0.669692	0.447925	1
1952	0.798289	0.434314	0.571819	0.495307	0.637202	0.476946	1
1953	0.616433	0.536118	0.349523	0.668295	0.584799	0.537049	1
1954	0.909424	0.353144	0.521373	0.536851	0.844994	0.293209	1
1955	0.645244	0.528467	0.385518	0.64074	0.590324	0.529131	1
1956	0.720844	0.496866	0.617298	0.459493	0.582345	0.553807	1
1957	0.697475	0.487447	0.488693	0.553086	0.590687	0.546084	1
1958	0.640704	0.536635	0.350286	0.671894	0.575256	0.549136	1
1959	0.781399	0.456744	0.503311	0.556043	0.628855	0.487153	1
1960	0.757398	0.45091	0.435678	0.591061	0.670147	0.449302	1
1961	0.702605	0.512073	0.448828	0.601075	0.627899	0.490327	1
1962	0.652288	0.537835	0.378822	0.6513	0.623308	0.493777	1
1963	0.759059	0.462352	0.529057	0.534598	0.671597	0.44471	1
1964	0.691151	0.521876	0.483228	0.579752	0.590186	0.532003	1
1965	0.627138	0.540032	0.337162	0.683368	0.573155	0.553069	1
1966	0.671644	0.508843	0.359826	0.652483	0.587424	0.530727	1
1967	0.620557	0.544439	0.350171	0.665824	0.579547	0.554061	1
1968	0.635185	0.549504	0.358773	0.668539	0.578316	0.542966	1
1969	0.714386	0.494124	0.382818	0.640022	0.689324	0.43487	1
1970	0.734333	0.466366	0.454186	0.576914	0.73439	0.389993	1
1971	0.700012	0.502176	0.413552	0.624402	0.646249	0.471315	1
1972	0.606923	0.553816	0.366699	0.660577	0.575531	0.548152	1
1973	0.625646	0.557239	0.362651	0.670271	0.575728	0.547039	1
1974	0.685505	0.518456	0.378569	0.649559	0.634848	0.481326	1
1975	0.64471	0.522865	0.361747	0.659115	0.584135	0.537965	1
1976	0.681375	0.501315	0.392963	0.630943	0.692458	0.431555	1
1977	0.642793	0.528351	0.363181	0.652221	0.644697	0.473173	1
1978	0.689416	0.51645	0.412339	0.624433	0.6752	0.445141	1
1979	0.608289	0.568156	0.406806	0.636831	0.636619	0.516458	1
1980	0.66348	0.530733	0.396518	0.636652	0.631941	0.48494	1
1981	0.691317	0.516813	0.40722	0.633628	0.619437	0.498649	1
1982	0.673193	0.521104	0.430659	0.611151	0.596773	0.524847	1
1983	0.715798	0.472808	0.465752	0.567751	0.686408	0.434357	1
1984	0.649117	0.529418	0.373002	0.65278	0.609807	0.50876	1
1985	0.652334	0.508624	0.374614	0.640648	0.616144	0.499174	1
1986	0.677508	0.514456	0.418091	0.622286	0.626305	0.487783	1
1987	0.649089	0.508199	0.388851	0.638242	0.620475	0.491441	1
1988	0.675104	0.514758	0.426765	0.613171	0.635833	0.482616	1
1989	0.708157	0.503222	0.41116	0.617539	0.63029	0.48242	1
1990	0.598827	0.584344	0.341425	0.689574	0.580507	0.5413	1
1991	0.667707	0.519702	0.385124	0.648152	0.647094	0.46906	1
1992	0.613453	0.551458	0.366643	0.664204	0.581327	0.535159	1
1993	0.65939	0.523386	0.377016	0.656156	0.610584	0.505992	1
1994	0.682602	0.511593	0.419122	0.621218	0.606746	0.508437	1
1995	0.676762	0.499295	0.399708	0.623544	0.659042	0.455258	1
1996	0.659641	0.520984	0.402087	0.62879	0.59419	0.528809	1
1997	0.656583	0.530573	0.376209	0.648528	0.616975	0.497011	1
1998	0.7519	0.469857	0.512599	0.544459	0.690489	0.431317	1
[truncated: 435 more rows]

## Sheet: D. melanogaster
	Stack R-score	Stack S-score	Prod R-score	Prod S-score	Diff R-score	Diff S-score	label
0	0.523957	0.651989	0.328694	0.770248	0.431902	0.651772	0
1	0.550009	0.633902	0.342511	0.757315	0.455432	0.630661	0
2	0.656703	0.53662	0.410494	0.697834	0.564113	0.539656	0
3	0.574584	0.607073	0.336397	0.762573	0.457043	0.634793	0
4	0.643205	0.555889	0.359069	0.737487	0.426973	0.65595	0
5	0.55766	0.626798	0.35107	0.750284	0.465585	0.624527	0
6	0.563624	0.618773	0.329761	0.769559	0.451414	0.637304	0
7	0.588138	0.604363	0.384382	0.721379	0.502676	0.590844	0
8	0.531896	0.6401	0.326292	0.769494	0.449005	0.637846	0
9	0.559906	0.622816	0.348548	0.754461	0.485612	0.613619	0
10	0.533277	0.639604	0.340457	0.758727	0.459569	0.633002	0
11	0.537768	0.641885	0.330065	0.769852	0.461817	0.632278	0
12	0.548324	0.631927	0.345015	0.753874	0.440636	0.643047	0
13	0.600184	0.594246	0.345516	0.754621	0.474883	0.615765	0
14	0.542692	0.633163	0.332829	0.763346	0.467619	0.627921	0
15	0.55183	0.629081	0.34478	0.75676	0.480913	0.617169	0
16	0.575721	0.609605	0.33527	0.760941	0.471578	0.618449	0
17	0.533182	0.644399	0.336582	0.760988	0.441392	0.645177	0
18	0.5465	0.627829	0.336013	0.761701	0.455592	0.629663	0
19	0.573901	0.598301	0.35921	0.736498	0.473537	0.614034	0
20	0.557773	0.629657	0.333834	0.765499	0.447761	0.638921	0
21	0.571239	0.614613	0.365198	0.73607	0.467447	0.621456	0
22	0.51047	0.654644	0.318903	0.771953	0.431729	0.654979	0
23	0.53944	0.631727	0.336382	0.759976	0.454223	0.633425	0
24	0.515977	0.649717	0.31725	0.77569	0.437462	0.645157	0
25	0.546109	0.63201	0.339414	0.758599	0.453075	0.634277	0
26	0.532713	0.642122	0.328739	0.768215	0.44334	0.640695	0
27	0.540777	0.641891	0.344678	0.758539	0.431926	0.650083	0
28	0.587859	0.600462	0.338174	0.758822	0.473466	0.615258	0
29	0.610441	0.584435	0.411715	0.695973	0.531011	0.572225	0
30	0.567473	0.622643	0.33608	0.764459	0.447014	0.638628	0
31	0.581631	0.598272	0.332004	0.763343	0.464113	0.625839	0
32	0.55743	0.617405	0.330413	0.763659	0.45595	0.627942	0
33	0.556951	0.628709	0.345424	0.756227	0.467491	0.626132	0
34	0.556174	0.624905	0.354972	0.747659	0.443266	0.642205	0
35	0.548597	0.627851	0.347766	0.751746	0.478159	0.615194	0
36	0.564779	0.62161	0.359859	0.743742	0.459466	0.629178	0
37	0.557304	0.619027	0.365958	0.736307	0.468436	0.620265	0
38	0.613095	0.575117	0.388548	0.713064	0.528959	0.567105	0
39	0.546207	0.634399	0.320164	0.776878	0.447543	0.642886	0
40	0.544438	0.637605	0.336585	0.762589	0.442565	0.642088	0
41	0.559249	0.625762	0.350196	0.751835	0.459191	0.631118	0
42	0.581456	0.607256	0.364894	0.739589	0.480215	0.61596	0
43	0.583365	0.603052	0.374674	0.728033	0.510959	0.591485	0
44	0.621909	0.565793	0.402956	0.70263	0.503004	0.589558	0
45	0.584446	0.603027	0.370685	0.73315	0.476884	0.611819	0
46	0.57931	0.606113	0.334868	0.761673	0.44437	0.64099	0
47	0.60277	0.590263	0.407972	0.701053	0.486776	0.60558	0
48	0.574281	0.607966	0.374303	0.726565	0.453208	0.630499	0
49	0.586818	0.600727	0.321781	0.771914	0.422635	0.658966	0
50	0.564311	0.614592	0.351965	0.749217	0.468739	0.617513	0
51	0.540442	0.627041	0.337596	0.757402	0.446299	0.640637	0
52	0.546211	0.629255	0.345855	0.752583	0.441528	0.644114	0
53	0.63765	0.553475	0.420638	0.687228	0.574643	0.532287	0
54	0.533313	0.644072	0.333964	0.765621	0.437837	0.645438	0
55	0.552542	0.622257	0.334211	0.764321	0.475216	0.620082	0
56	0.544469	0.632141	0.338516	0.760085	0.460163	0.628957	0
57	0.617605	0.570756	0.410662	0.696549	0.545167	0.559249	0
58	0.566207	0.620025	0.35349	0.750039	0.466861	0.61955	0
59	0.568482	0.6211	0.337135	0.763031	0.462722	0.632484	0
60	0.57243	0.616861	0.360649	0.743704	0.484988	0.613807	0
61	0.51641	0.652441	0.314278	0.781138	0.445728	0.642089	0
62	0.593864	0.600572	0.39502	0.713074	0.47686	0.613635	0
63	0.584281	0.604392	0.378207	0.724821	0.48561	0.606541	0
64	0.60572	0.58353	0.360865	0.740525	0.489994	0.600913	0
65	0.608492	0.583456	0.399151	0.707939	0.549052	0.555984	0
66	0.586501	0.602462	0.351787	0.746752	0.429363	0.649827	0
67	0.576895	0.619382	0.359229	0.745888	0.472032	0.618736	0
68	0.573578	0.610634	0.329869	0.769477	0.454708	0.635047	0
69	0.535335	0.639083	0.32715	0.770956	0.439832	0.645189	0
70	0.558816	0.620819	0.357533	0.744174	0.461913	0.627242	0
71	0.617498	0.579184	0.362476	0.738088	0.509285	0.582907	0
72	0.533951	0.643594	0.328903	0.769634	0.450842	0.640209	0
73	0.570557	0.608282	0.374681	0.727238	0.502175	0.594165	0
74	0.522551	0.657798	0.332019	0.769273	0.432493	0.650144	0
75	0.532206	0.648715	0.335722	0.765941	0.434203	0.64842	0
76	0.613533	0.579762	0.356669	0.745049	0.47162	0.61724	0
77	0.563072	0.615796	0.36684	0.733464	0.479271	0.613474	0
78	0.536289	0.642932	0.323132	0.774951	0.450264	0.64043	0
79	0.54998	0.628397	0.319275	0.777054	0.431387	0.652583	0
80	0.576182	0.607196	0.329486	0.765213	0.430583	0.652038	0
81	0.604682	0.584437	0.390344	0.713373	0.486784	0.603198	0
82	0.58555	0.594283	0.349259	0.747862	0.470705	0.616588	0
83	0.523783	0.648586	0.324611	0.772506	0.44163	0.643468	0
84	0.523131	0.64556	0.324053	0.770957	0.426754	0.655596	0
85	0.593695	0.594776	0.349531	0.748382	0.426929	0.654676	0
86	0.522577	0.643878	0.324327	0.768551	0.447303	0.642413	0
87	0.552637	0.619042	0.337008	0.758213	0.44994	0.642188	0
88	0.560549	0.625661	0.369215	0.735752	0.477258	0.615998	0
89	0.577694	0.59799	0.331271	0.758698	0.447024	0.636874	0
90	0.547992	0.632435	0.312166	0.783031	0.430518	0.650718	0
91	0.585208	0.607166	0.3539	0.750584	0.459099	0.628494	0
92	0.62076	0.563264	0.391118	0.710562	0.556415	0.546465	0
93	0.530454	0.637188	0.329618	0.764237	0.455337	0.632677	0
94	0.55984	0.620313	0.363441	0.738712	0.477813	0.611281	0
95	0.560649	0.62463	0.345525	0.75623	0.452751	0.633932	0
96	0.636913	0.560714	0.428674	0.684438	0.533462	0.565709	0
97	0.546647	0.629838	0.33748	0.762906	0.459239	0.63297	0
98	0.648526	0.55366	0.435852	0.67536	0.574714	0.533618	0
99	0.654401	0.536451	0.396019	0.700919	0.53843	0.551696	0
100	0.588282	0.589455	0.354586	0.741873	0.488977	0.601803	0
101	0.613075	0.573513	0.398597	0.706636	0.536713	0.567596	0
102	0.55334	0.615904	0.35262	0.742647	0.458682	0.626506	0
103	0.55702	0.621341	0.35581	0.743954	0.469343	0.617979	0
104	0.54748	0.622195	0.328975	0.765636	0.455547	0.638473	0
105	0.543161	0.635803	0.332876	0.765972	0.468863	0.626182	0
106	0.5983	0.587964	0.340402	0.756887	0.448654	0.636108	0
107	0.515511	0.654828	0.315998	0.780879	0.442812	0.642437	0
108	0.597562	0.584779	0.330562	0.7599	0.459243	0.623407	0
109	0.555134	0.615049	0.356382	0.739336	0.470258	0.618586	0
110	0.55776	0.621276	0.342481	0.755051	0.476067	0.616316	0
111	0.526107	0.645222	0.328543	0.767565	0.457573	0.635	0
112	0.591569	0.601531	0.380293	0.72372	0.494183	0.604199	0
113	0.603343	0.577337	0.405249	0.698294	0.499426	0.593269	0
114	0.511376	0.659721	0.318102	0.778187	0.426688	0.654252	0
115	0.55114	0.631787	0.325339	0.772584	0.447654	0.639937	0
116	0.580809	0.606637	0.367776	0.736182	0.502881	0.598784	0
117	0.544747	0.633682	0.340794	0.758872	0.460324	0.631314	0
118	0.545914	0.634536	0.345578	0.754692	0.458328	0.627448	0
119	0.596781	0.587057	0.381425	0.717569	0.513569	0.57967	0
120	0.542137	0.635207	0.342606	0.757026	0.46899	0.625388	0
121	0.603248	0.579428	0.387758	0.714726	0.494729	0.599654	0
122	0.612433	0.583143	0.371454	0.73013	0.516777	0.581632	0
123	0.627857	0.554747	0.390846	0.710561	0.533821	0.55937	0
124	0.557231	0.618895	0.331647	0.765111	0.46286	0.623541	0
125	0.541704	0.629285	0.336643	0.761049	0.460448	0.632326	0
126	0.549872	0.623151	0.358188	0.741242	0.461419	0.625416	0
127	0.596438	0.587948	0.387407	0.716697	0.479626	0.609798	0
128	0.563603	0.615581	0.356289	0.74435	0.481259	0.610477	0
129	0.621516	0.577804	0.391277	0.713617	0.51902	0.581384	0
130	0.543997	0.635368	0.342503	0.757512	0.465492	0.621784	0
131	0.571483	0.618906	0.341596	0.759428	0.457865	0.630198	0
132	0.540937	0.643526	0.354136	0.750815	0.437851	0.645898	0
133	0.624345	0.577225	0.376865	0.727618	0.51144	0.584381	0
134	0.628491	0.560197	0.385726	0.717206	0.560689	0.544238	0
135	0.518671	0.649724	0.319293	0.774517	0.443041	0.644931	0
136	0.563888	0.623371	0.365389	0.739884	0.47074	0.619182	0
137	0.660676	0.536247	0.456358	0.656097	0.609996	0.500689	0
138	0.568557	0.61404	0.328995	0.768745	0.447015	0.641513	0
139	0.554161	0.621887	0.342532	0.758251	0.466027	0.627619	0
140	0.540584	0.641152	0.32533	0.773796	0.454712	0.636138	0
141	0.582581	0.588799	0.370425	0.725706	0.484964	0.604982	0
142	0.623845	0.553345	0.414872	0.68593	0.535197	0.563733	0
143	0.551805	0.627389	0.352179	0.749776	0.448084	0.637829	0
144	0.541152	0.642626	0.339109	0.761764	0.440806	0.645328	0
145	0.59696	0.600389	0.342893	0.758573	0.480951	0.611534	0
146	0.601099	0.576149	0.381722	0.717258	0.471973	0.614315	0
147	0.531655	0.644347	0.325977	0.770115	0.454867	0.63744	0
148	0.517836	0.649618	0.326651	0.768975	0.426832	0.654247	0
149	0.564293	0.617806	0.349696	0.752815	0.460364	0.628766	0
150	0.570355	0.60881	0.363051	0.738071	0.491879	0.602918	0
151	0.542026	0.63392	0.342897	0.757688	0.462836	0.626661	0
152	0.516037	0.656458	0.32913	0.769395	0.430006	0.651939	0
153	0.521455	0.652558	0.340209	0.758336	0.424806	0.65601	0
154	0.543337	0.632758	0.335869	0.760446	0.457574	0.634912	0
155	0.576163	0.610918	0.335096	0.764766	0.447719	0.640526	0
156	0.565059	0.621024	0.345525	0.754031	0.466514	0.624498	0
157	0.582416	0.600301	0.338097	0.76111	0.472525	0.620134	0
158	0.586223	0.599198	0.349684	0.752103	0.487372	0.607271	0
159	0.501307	0.66263	0.305871	0.786421	0.431122	0.653343	0
160	0.557529	0.627027	0.321579	0.775781	0.444628	0.63932	0
161	0.589424	0.603688	0.403669	0.704982	0.503403	0.58917	0
162	0.580518	0.59768	0.376141	0.724641	0.480375	0.609809	0
163	0.587798	0.604969	0.406618	0.704371	0.49379	0.599109	0
164	0.566858	0.624916	0.362334	0.743613	0.481786	0.609029	0
165	0.57692	0.605939	0.367066	0.735039	0.479643	0.609292	0
166	0.614745	0.565353	0.389837	0.708366	0.469161	0.618387	0
167	0.515842	0.649198	0.336747	0.755949	0.424471	0.656401	0
168	0.567224	0.61903	0.339455	0.762103	0.455645	0.629828	0
169	0.599421	0.597736	0.38772	0.718172	0.477007	0.61321	0
170	0.607632	0.584894	0.407437	0.698602	0.518472	0.583189	0
171	0.569969	0.609383	0.346744	0.749821	0.46081	0.625026	0
172	0.537526	0.636392	0.331624	0.766047	0.445495	0.638695	0
173	0.59412	0.599519	0.372591	0.733225	0.481834	0.612136	0
174	0.621123	0.562902	0.41315	0.68892	0.446896	0.636687	0
175	0.618303	0.564892	0.391583	0.709891	0.528793	0.564626	0
176	0.565212	0.617049	0.346002	0.753464	0.45949	0.626138	0
177	0.531476	0.644841	0.324631	0.771886	0.43638	0.647408	0
178	0.506707	0.658012	0.314316	0.781862	0.431997	0.65175	0
179	0.542804	0.629637	0.340694	0.756937	0.459793	0.629777	0
180	0.569648	0.606996	0.346638	0.751526	0.485082	0.611065	0
181	0.553208	0.62751	0.32588	0.770087	0.456838	0.631495	0
182	0.546834	0.638473	0.342942	0.760458	0.448208	0.638283	0
183	0.664766	0.532703	0.390232	0.709377	0.532652	0.557785	0
184	0.557467	0.6271	0.356833	0.745665	0.480203	0.61543	0
185	0.603406	0.590195	0.357106	0.743628	0.510495	0.587445	0
186	0.59786	0.5973	0.395522	0.713176	0.49475	0.599842	0
187	0.523295	0.651228	0.319418	0.778466	0.44413	0.640483	0
188	0.529983	0.650601	0.339405	0.760969	0.424773	0.655512	0
189	0.547866	0.632673	0.341814	0.757341	0.448218	0.63915	0
190	0.551216	0.628308	0.338122	0.758968	0.467481	0.622531	0
191	0.564677	0.608156	0.35117	0.747545	0.491935	0.605484	0
192	0.693624	0.514986	0.43059	0.679123	0.571045	0.523198	0
193	0.570998	0.615736	0.367541	0.737643	0.454842	0.632783	0
194	0.535282	0.636957	0.324575	0.771614	0.446723	0.642128	0
195	0.648997	0.537586	0.45662	0.653161	0.58834	0.518179	0
196	0.533198	0.647656	0.344325	0.758402	0.438629	0.645134	0
197	0.57451	0.619061	0.360714	0.74303	0.470969	0.618488	0
198	0.56967	0.612903	0.360721	0.741776	0.481563	0.612023	0
199	0.533781	0.635303	0.323836	0.77216	0.457631	0.634048	0
200	0.57768	0.608347	0.362259	0.738189	0.48901	0.603004	0
201	0.705073	0.503504	0.478655	0.63449	0.592867	0.507497	0
202	0.580482	0.605254	0.374421	0.728116	0.482004	0.608972	0
203	0.600449	0.575651	0.376738	0.722006	0.51012	0.580658	0
204	0.5943	0.598258	0.390392	0.715311	0.469377	0.620817	0
205	0.556184	0.621404	0.355223	0.742309	0.456156	0.631872	0
206	0.533617	0.639179	0.324348	0.772846	0.456117	0.63239	0
207	0.550381	0.62771	0.322823	0.773266	0.433706	0.650973	0
208	0.550206	0.624276	0.337382	0.760083	0.457579	0.627202	0
209	0.595569	0.584904	0.385776	0.713592	0.438608	0.644703	0
210	0.549258	0.635713	0.342091	0.757483	0.438033	0.646087	0
211	0.518702	0.65299	0.323932	0.772078	0.448243	0.638984	0
212	0.520271	0.64425	0.316208	0.776869	0.43182	0.652833	0
213	0.575017	0.610674	0.371203	0.73253	0.480287	0.610459	0
214	0.559652	0.620677	0.357808	0.74322	0.472697	0.618435	0
215	0.537941	0.640639	0.310105	0.785119	0.426159	0.655299	0
216	0.638234	0.564975	0.367702	0.736653	0.487367	0.603672	0
217	0.632203	0.556058	0.398994	0.705601	0.543553	0.557679	0
218	0.549779	0.622632	0.349531	0.748058	0.471978	0.619614	0
219	0.589802	0.599777	0.393961	0.713282	0.458971	0.629596	0
220	0.695221	0.510026	0.468083	0.64387	0.539913	0.552496	0
221	0.558435	0.62932	0.36341	0.742215	0.460371	0.627838	0
222	0.55394	0.631677	0.353925	0.74975	0.455908	0.629629	0
223	0.604159	0.575156	0.372805	0.72468	0.484981	0.603097	0
224	0.648191	0.545568	0.442586	0.666654	0.505065	0.590399	0
225	0.584047	0.598102	0.327964	0.766234	0.434933	0.652962	0
226	0.606953	0.590719	0.351648	0.750687	0.490564	0.601845	0
227	0.560452	0.628035	0.356182	0.747807	0.454967	0.632477	0
228	0.56297	0.624226	0.361366	0.741994	0.46435	0.62428	0
229	0.624428	0.550297	0.425843	0.672345	0.499557	0.594082	0
230	0.577865	0.611416	0.358113	0.744542	0.490187	0.603725	0
231	0.564498	0.617311	0.363638	0.738703	0.47326	0.615039	0
232	0.581954	0.605718	0.377871	0.725918	0.499085	0.598618	0
233	0.58888	0.605396	0.365795	0.740422	0.492456	0.605174	0
234	0.624133	0.575719	0.401516	0.707091	0.518286	0.578717	0
235	0.573347	0.606786	0.327665	0.766029	0.433877	0.654572	0
236	0.564874	0.618818	0.356435	0.746224	0.487636	0.61085	0
237	0.569401	0.608268	0.344694	0.754146	0.477688	0.618477	0
238	0.576763	0.613096	0.357165	0.74455	0.483647	0.613567	0
239	0.619959	0.559061	0.410673	0.693059	0.526682	0.566834	0
240	0.565571	0.61629	0.366748	0.734644	0.49364	0.604024	0
241	0.572866	0.61867	0.347236	0.753761	0.46635	0.621524	0
242	0.61433	0.570363	0.388125	0.710898	0.503608	0.590117	0
243	0.528292	0.644408	0.333338	0.764139	0.440808	0.642359	0
244	0.536374	0.636965	0.333046	0.764406	0.456262	0.630535	0
245	0.541429	0.637721	0.338103	0.761194	0.450663	0.634792	0
246	0.53963	0.63439	0.335532	0.764017	0.456156	0.636743	0
247	0.574597	0.611104	0.329732	0.766556	0.459448	0.632856	0
248	0.587716	0.60704	0.337014	0.762947	0.442406	0.641654	0
249	0.633886	0.54671	0.413592	0.689028	0.53758	0.559834	0
250	0.554566	0.628356	0.340696	0.759673	0.467939	0.62671	0
251	0.538524	0.641914	0.324855	0.77134	0.429381	0.65215	0
252	0.524989	0.642423	0.322609	0.770821	0.44797	0.639503	0
253	0.565241	0.608603	0.365887	0.730331	0.478553	0.610191	0
254	0.58876	0.596617	0.371205	0.730347	0.478995	0.609685	0
255	0.584715	0.596589	0.374488	0.728577	0.498266	0.596746	0
256	0.607185	0.576583	0.371433	0.732244	0.503238	0.586174	0
257	0.59649	0.591696	0.379134	0.725534	0.516894	0.577996	0
258	0.587582	0.605544	0.372003	0.731709	0.476285	0.615503	0
259	0.612508	0.585091	0.394441	0.712142	0.521952	0.579514	0
260	0.580851	0.604929	0.334879	0.76098	0.466262	0.625729	0
261	0.515785	0.651027	0.324151	0.769169	0.43801	0.645735	0
262	0.598941	0.594145	0.347704	0.754289	0.467601	0.62253	0
263	0.558026	0.622484	0.362447	0.740291	0.47579	0.614202	0
264	0.526448	0.64244	0.322778	0.773865	0.44857	0.643318	0
265	0.577839	0.607057	0.374407	0.730888	0.505517	0.5958	0
266	0.577724	0.604987	0.389019	0.714578	0.497462	0.597797	0
267	0.534729	0.640456	0.326698	0.770377	0.45525	0.638103	0
268	0.568743	0.619714	0.323991	0.773889	0.437112	0.648052	0
269	0.568834	0.624296	0.357338	0.746168	0.466857	0.621016	0
270	0.615529	0.57969	0.339429	0.756971	0.43041	0.652674	0
271	0.535351	0.642448	0.34024	0.760035	0.443428	0.640532	0
272	0.580052	0.61301	0.351999	0.751977	0.462271	0.625624	0
273	0.547694	0.63151	0.331008	0.765843	0.447715	0.638384	0
274	0.564707	0.609299	0.351594	0.748386	0.494007	0.595888	0
275	0.523301	0.65334	0.304812	0.789836	0.427367	0.652732	0
276	0.546117	0.634952	0.345635	0.753612	0.437478	0.646686	0
277	0.504305	0.671008	0.316307	0.783335	0.428215	0.655066	0
278	0.549681	0.631914	0.350801	0.750334	0.464325	0.627322	0
279	0.562716	0.61466	0.359104	0.738918	0.458384	0.628624	0
280	0.505241	0.659116	0.311292	0.782343	0.435828	0.650442	0
281	0.501788	0.659702	0.314386	0.777737	0.428586	0.654452	0
282	0.564474	0.61916	0.35012	0.752015	0.498186	0.600617	0
283	0.588673	0.598166	0.381734	0.722475	0.482275	0.609988	0
284	0.562226	0.622765	0.341964	0.759659	0.456034	0.630192	0
285	0.542564	0.631312	0.337645	0.755108	0.452307	0.639563	0
286	0.634619	0.544363	0.410055	0.688043	0.508183	0.585695	0
287	0.584095	0.602995	0.375479	0.726288	0.495634	0.601906	0
288	0.537457	0.644399	0.310712	0.785688	0.425932	0.656337	0
289	0.537128	0.636122	0.337728	0.758954	0.456689	0.628732	0
290	0.638115	0.550448	0.424783	0.683833	0.548395	0.54835	0
291	0.564028	0.612778	0.358769	0.740074	0.487838	0.605273	0
292	0.581937	0.589748	0.376003	0.71936	0.473191	0.615606	0
293	0.547374	0.63505	0.344822	0.754969	0.447975	0.63766	0
294	0.617449	0.5772	0.422216	0.687553	0.529434	0.567585	0
295	0.625284	0.55557	0.397137	0.703336	0.535815	0.556026	0
296	0.639036	0.541812	0.423522	0.67738	0.525165	0.570322	0
297	0.533061	0.643444	0.331299	0.767345	0.448672	0.637961	0
298	0.544274	0.637338	0.335368	0.76446	0.460453	0.63352	0
299	0.563862	0.621829	0.358472	0.743595	0.474814	0.618609	0
300	0.566032	0.62183	0.373798	0.732074	0.463686	0.624268	0
301	0.630775	0.560156	0.431468	0.677598	0.523117	0.573046	0
302	0.54128	0.643221	0.328469	0.772013	0.445802	0.64098	0
303	0.51537	0.653932	0.326691	0.768981	0.429934	0.651578	0
304	0.576086	0.606617	0.35382	0.744307	0.478955	0.616789	0
305	0.556399	0.621328	0.331937	0.762893	0.429739	0.653623	0
306	0.619124	0.567398	0.375014	0.726459	0.486972	0.602178	0
307	0.553572	0.624902	0.346885	0.753288	0.469267	0.622755	0
308	0.58692	0.601413	0.356408	0.743523	0.479929	0.608111	0
309	0.571969	0.612462	0.322296	0.77262	0.445973	0.640655	0
310	0.552287	0.631802	0.354168	0.745417	0.423432	0.656275	0
311	0.57579	0.610035	0.345838	0.754141	0.482187	0.613166	0
312	0.594601	0.587441	0.384303	0.713377	0.501586	0.593242	0
313	0.57598	0.608676	0.35704	0.745469	0.478945	0.613584	0
314	0.542828	0.634191	0.33835	0.761714	0.452948	0.634278	0
315	0.563659	0.615756	0.350067	0.75008	0.486364	0.606349	0
316	0.560742	0.618767	0.373358	0.729708	0.482826	0.607379	0
317	0.594708	0.598523	0.357178	0.743735	0.434514	0.649017	0
318	0.5305	0.645575	0.332046	0.765935	0.441458	0.642819	0
319	0.570051	0.614461	0.358806	0.742688	0.460134	0.627429	0
320	0.535055	0.648131	0.327299	0.773047	0.440228	0.64454	0
321	0.540352	0.630041	0.327601	0.766847	0.445588	0.638096	0
322	0.525258	0.649729	0.321517	0.775221	0.434161	0.648769	0
323	0.528907	0.642835	0.328026	0.768468	0.454479	0.63279	0
324	0.553116	0.626652	0.343826	0.756536	0.478978	0.618438	0
325	0.531138	0.639669	0.327237	0.767824	0.446169	0.639444	0
326	0.585322	0.593666	0.375857	0.724723	0.483654	0.606893	0
327	0.556856	0.628237	0.354648	0.746256	0.438555	0.646106	0
328	0.561101	0.617611	0.35948	0.74217	0.492943	0.604746	0
329	0.558738	0.615485	0.329727	0.763927	0.459211	0.627197	0
330	0.527432	0.646441	0.325552	0.770845	0.435315	0.646151	0
331	0.508605	0.660205	0.313603	0.780803	0.433849	0.650075	0
332	0.543187	0.639362	0.319266	0.779413	0.440909	0.646366	0
333	0.574213	0.605557	0.336878	0.75977	0.455224	0.636035	0
334	0.595671	0.588786	0.371766	0.729428	0.479822	0.608122	0
335	0.576307	0.59945	0.325601	0.76644	0.453786	0.630832	0
336	0.564643	0.617353	0.346285	0.753499	0.490349	0.607982	0
337	0.595049	0.596745	0.344331	0.754674	0.450119	0.636974	0
338	0.540725	0.632072	0.327515	0.768325	0.44547	0.639302	0
339	0.582458	0.588666	0.386573	0.710655	0.471228	0.617393	0
340	0.55098	0.629417	0.357684	0.744807	0.42462	0.657291	0
341	0.6498	0.55308	0.495488	0.62276	0.522835	0.573956	0
342	0.524113	0.645041	0.342036	0.755301	0.437409	0.646532	0
343	0.507308	0.659028	0.312929	0.780558	0.424915	0.656771	0
344	0.529509	0.646123	0.33228	0.765796	0.454214	0.635373	0
345	0.52456	0.643664	0.326933	0.765178	0.443861	0.642089	0
346	0.564031	0.623431	0.355621	0.747809	0.482711	0.614652	0
347	0.561045	0.624112	0.356771	0.744701	0.467184	0.620759	0
348	0.544342	0.640621	0.32225	0.777475	0.425962	0.657773	0
349	0.544495	0.628166	0.334224	0.761997	0.444029	0.639011	0
350	0.573614	0.612981	0.35476	0.746553	0.495329	0.60262	0
351	0.534627	0.644126	0.331863	0.766807	0.438021	0.646429	0
352	0.564734	0.609189	0.349057	0.747029	0.438029	0.644711	0
353	0.504769	0.653022	0.315403	0.77419	0.433812	0.64703	0
354	0.542414	0.640537	0.329182	0.770673	0.443723	0.645051	0
355	0.566738	0.61523	0.358334	0.742778	0.469971	0.618115	0
356	0.582593	0.596436	0.389189	0.71375	0.527281	0.574022	0
357	0.537116	0.633624	0.327121	0.766923	0.446692	0.639218	0
358	0.532664	0.649082	0.327523	0.772286	0.426551	0.656726	0
359	0.549836	0.627001	0.347966	0.74944	0.433104	0.64961	0
360	0.584422	0.607546	0.388949	0.71716	0.458375	0.628713	0
361	0.552044	0.625538	0.352267	0.747778	0.480346	0.614453	0
362	0.549005	0.623275	0.343003	0.755794	0.475363	0.620545	0
363	0.657139	0.549793	0.414222	0.694252	0.560162	0.544646	0
364	0.601522	0.595424	0.352951	0.7488	0.48463	0.609175	0
365	0.552906	0.628111	0.338147	0.759616	0.461797	0.626469	0
366	0.600894	0.585757	0.348499	0.746115	0.509645	0.583212	0
367	0.529125	0.648015	0.340085	0.758751	0.436921	0.646812	0
368	0.561463	0.614024	0.326498	0.76798	0.446379	0.641209	0
369	0.59196	0.592029	0.340263	0.757097	0.460348	0.626781	0
370	0.598363	0.588451	0.374783	0.72814	0.492296	0.599973	0
371	0.60961	0.575197	0.378755	0.723993	0.499554	0.595862	0
372	0.710763	0.488477	0.562082	0.557838	0.50022	0.590144	0
373	0.583695	0.593464	0.3655	0.731943	0.479549	0.609838	0
374	0.538613	0.63336	0.331403	0.763827	0.447664	0.637021	0
375	0.637074	0.550038	0.438825	0.671897	0.566377	0.531178	0
376	0.594868	0.589159	0.355809	0.745029	0.492972	0.603385	0
377	0.586977	0.593541	0.388223	0.710901	0.515856	0.583023	0
378	0.645415	0.541804	0.363112	0.733356	0.518723	0.571197	0
379	0.540516	0.635844	0.335699	0.763633	0.435671	0.648089	0
380	0.622063	0.573405	0.421534	0.687296	0.523507	0.571898	0
381	0.581175	0.603548	0.357473	0.741009	0.486135	0.611528	0
382	0.539245	0.633585	0.334722	0.762837	0.465649	0.623303	0
383	0.587224	0.605601	0.371448	0.732178	0.485198	0.607014	0
384	0.633552	0.549454	0.407194	0.694058	0.517888	0.574789	0
385	0.573269	0.618563	0.360672	0.743505	0.473848	0.618702	0
386	0.50868	0.660038	0.313207	0.781434	0.432474	0.650213	0
387	0.604021	0.576199	0.369414	0.730203	0.488107	0.600339	0
388	0.567852	0.610932	0.355407	0.745269	0.473628	0.621361	0
389	0.607212	0.579326	0.372866	0.72933	0.502554	0.595174	0
390	0.581111	0.605952	0.38143	0.72352	0.486734	0.60597	0
391	0.554289	0.616844	0.349958	0.747865	0.475351	0.616887	0
392	0.587467	0.603826	0.392325	0.715129	0.484148	0.606178	0
393	0.586965	0.596409	0.374844	0.72543	0.488979	0.602399	0
394	0.510659	0.656481	0.314669	0.778546	0.431106	0.650624	0
395	0.507564	0.6571	0.31286	0.780973	0.431557	0.650523	0
396	0.543811	0.632865	0.340024	0.759036	0.450373	0.636701	0
397	0.635066	0.563013	0.444942	0.668478	0.535706	0.562402	0
398	0.554875	0.628106	0.356718	0.744038	0.44446	0.639912	0
399	0.545326	0.629547	0.342291	0.755847	0.444221	0.64374	0
400	0.585969	0.606951	0.385065	0.721839	0.478859	0.611722	0
401	0.565828	0.609723	0.325936	0.766544	0.4429	0.640194	0
402	0.537833	0.631728	0.336591	0.758958	0.437581	0.648299	0
403	0.613288	0.581744	0.378957	0.724882	0.519525	0.58041	0
404	0.548834	0.635428	0.338044	0.763683	0.4668	0.627457	0
405	0.548121	0.637971	0.317774	0.781404	0.429678	0.653282	0
406	0.512447	0.655104	0.314804	0.781317	0.438038	0.648914	0
407	0.537991	0.63979	0.337064	0.761981	0.452473	0.633557	0
408	0.587686	0.586498	0.375124	0.724181	0.495232	0.595303	0
409	0.557348	0.625254	0.337787	0.761656	0.451748	0.633914	0
410	0.534822	0.641446	0.332742	0.765528	0.453282	0.633673	0
411	0.616433	0.582387	0.350962	0.749515	0.484981	0.607501	0
412	0.517588	0.648789	0.322033	0.771037	0.44195	0.646009	0
413	0.592418	0.593806	0.36692	0.736582	0.506	0.591922	0
414	0.559788	0.623148	0.360923	0.741999	0.486014	0.612175	0
415	0.585721	0.59878	0.371019	0.729455	0.455206	0.632062	0
416	0.508465	0.665069	0.324776	0.773598	0.423364	0.657991	0
417	0.582193	0.598705	0.328391	0.763186	0.436775	0.647755	0
418	0.538886	0.635052	0.335995	0.76194	0.45392	0.633685	0
419	0.552296	0.634095	0.320237	0.77868	0.437022	0.648593	0
420	0.599773	0.591556	0.38573	0.719938	0.490366	0.603709	0
421	0.546428	0.632443	0.342415	0.755872	0.465472	0.630136	0
422	0.534292	0.643121	0.333736	0.764002	0.444031	0.641157	0
423	0.561484	0.62362	0.35504	0.745948	0.45879	0.633842	0
424	0.544694	0.634628	0.355443	0.746291	0.462088	0.62679	0
425	0.573945	0.61484	0.369201	0.736182	0.478324	0.613215	0
426	0.554888	0.629449	0.360991	0.74356	0.455408	0.631374	0
427	0.539177	0.636619	0.339285	0.761217	0.451518	0.635803	0
428	0.524723	0.651691	0.323746	0.77439	0.43157	0.651469	0
429	0.516074	0.654899	0.325839	0.771971	0.439463	0.645478	0
430	0.552006	0.628916	0.35588	0.748025	0.468735	0.620297	0
431	0.660278	0.551444	0.39268	0.715793	0.538088	0.559817	0
432	0.609289	0.583007	0.351085	0.747426	0.507795	0.583115	0
433	0.543281	0.633676	0.342066	0.758302	0.471856	0.621214	0
434	0.586338	0.599521	0.377942	0.727318	0.492279	0.59908	0
435	0.554418	0.628196	0.349005	0.752584	0.482455	0.615586	0
436	0.596044	0.6028	0.403525	0.707117	0.482809	0.609231	0
437	0.561181	0.618562	0.3688	0.734333	0.470581	0.618164	0
438	0.561067	0.623497	0.361498	0.743359	0.462854	0.624792	0
439	0.529721	0.646233	0.326508	0.773449	0.453155	0.64109	0
440	0.505751	0.660577	0.325518	0.770327	0.42577	0.655773	0
441	0.643056	0.550121	0.423888	0.684915	0.573753	0.533176	0
442	0.527266	0.644027	0.327313	0.767942	0.44246	0.642437	0
443	0.532264	0.638997	0.326034	0.770121	0.443916	0.642504	0
444	0.538903	0.641074	0.31237	0.784451	0.43291	0.652572	0
445	0.548543	0.632345	0.333454	0.764905	0.450807	0.634586	0
446	0.561165	0.611452	0.351092	0.745234	0.482282	0.608007	0
447	0.553395	0.624406	0.337069	0.759556	0.466641	0.627985	0
448	0.524494	0.648998	0.324767	0.770729	0.434659	0.650141	0
449	0.574991	0.609679	0.350977	0.748451	0.483055	0.614555	0
450	0.572621	0.606328	0.354891	0.745838	0.490228	0.604336	0
451	0.569918	0.615884	0.352128	0.74935	0.455208	0.630206	0
452	0.554934	0.626047	0.346743	0.754319	0.454973	0.631789	0
453	0.568987	0.604089	0.366863	0.731636	0.47378	0.614127	0
454	0.51741	0.652761	0.3257	0.770566	0.435259	0.647135	0
455	0.588814	0.596985	0.383674	0.720509	0.52083	0.579024	0
456	0.559184	0.626737	0.324921	0.773747	0.44973	0.637033	0
457	0.555116	0.620417	0.338088	0.759029	0.482808	0.608112	0
458	0.537782	0.636245	0.327304	0.770337	0.437191	0.646466	0
459	0.592657	0.594353	0.356544	0.744834	0.480711	0.607368	0
460	0.548594	0.625379	0.351046	0.748408	0.466621	0.624689	0
461	0.520174	0.646694	0.326795	0.766989	0.435588	0.64717	0
462	0.54144	0.638528	0.335049	0.766259	0.438525	0.648524	0
463	0.636955	0.555431	0.375562	0.722712	0.53997	0.558445	0
464	0.552333	0.636293	0.321901	0.778712	0.435783	0.648647	0
465	0.613048	0.579616	0.353473	0.74457	0.513	0.578815	0
466	0.539321	0.634108	0.329742	0.768767	0.445656	0.64113	0
467	0.623365	0.558251	0.37485	0.724037	0.530917	0.563655	0
468	0.616885	0.560564	0.394446	0.706036	0.509191	0.583069	0
469	0.585125	0.596737	0.344021	0.754116	0.475237	0.615705	0
470	0.549089	0.63817	0.321831	0.777501	0.43306	0.650854	0
471	0.559796	0.625592	0.358475	0.743483	0.454072	0.631049	0
472	0.624925	0.561957	0.390839	0.71059	0.474	0.614502	0
473	0.557185	0.613458	0.322457	0.767898	0.436282	0.648659	0
474	0.566223	0.621543	0.367138	0.73683	0.469891	0.619777	0
475	0.584691	0.607559	0.379785	0.726817	0.472038	0.617952	0
476	0.536258	0.636204	0.340649	0.755356	0.4451	0.642225	0
477	0.551002	0.630506	0.336691	0.762962	0.470557	0.625491	0
478	0.641349	0.559572	0.484101	0.633799	0.50767	0.585634	0
479	0.673509	0.515559	0.529269	0.585941	0.506676	0.58535	0
480	0.641319	0.552984	0.377753	0.722736	0.535288	0.56131	0
481	0.518264	0.655138	0.324059	0.77435	0.438317	0.646196	0
482	0.563491	0.617013	0.358184	0.743162	0.468432	0.619956	0
483	0.538823	0.642734	0.327957	0.771324	0.433776	0.650159	0
484	0.615945	0.577428	0.364294	0.737995	0.475912	0.613326	0
485	0.562149	0.620104	0.346042	0.756791	0.467799	0.625278	0
486	0.55519	0.618588	0.360449	0.739806	0.483487	0.609089	0
487	0.556203	0.629567	0.343206	0.755145	0.441906	0.643913	0
488	0.562412	0.608216	0.349377	0.747769	0.489398	0.606739	0
489	0.626857	0.565226	0.401052	0.708159	0.539256	0.559649	0
490	0.550799	0.628462	0.350497	0.751137	0.474232	0.622351	0
491	0.563094	0.618408	0.348003	0.750159	0.469529	0.626001	0
492	0.605061	0.584096	0.351564	0.745249	0.488218	0.603631	0
493	0.554586	0.624005	0.328727	0.762922	0.434889	0.652492	0
494	0.620322	0.559077	0.382787	0.716531	0.528289	0.563904	0
495	0.531091	0.644649	0.342121	0.756729	0.435697	0.648098	0
496	0.623371	0.563185	0.427895	0.676118	0.501159	0.591414	0
497	0.580747	0.605508	0.391043	0.715336	0.494433	0.597146	0
498	0.536443	0.639472	0.333856	0.764936	0.466351	0.628242	0
499	0.578032	0.602177	0.36448	0.733522	0.471305	0.619312	0
500	0.521859	0.655675	0.32618	0.774441	0.43191	0.652351	0
501	0.54387	0.635591	0.335514	0.763	0.449056	0.636209	0
502	0.545379	0.633736	0.346149	0.754844	0.465662	0.627186	0
503	0.646043	0.54415	0.383831	0.711168	0.497289	0.588137	0
504	0.571549	0.616937	0.334972	0.763881	0.442243	0.642751	0
505	0.580166	0.600052	0.338929	0.752485	0.429455	0.654207	0
506	0.536952	0.644146	0.336468	0.764764	0.440454	0.645195	0
507	0.543946	0.63554	0.335493	0.763272	0.460905	0.626628	0
508	0.522447	0.642023	0.323668	0.766387	0.439331	0.648242	0
509	0.596126	0.591682	0.361128	0.738816	0.473828	0.61666	0
510	0.559542	0.623861	0.35639	0.743608	0.462345	0.631016	0
511	0.563941	0.609235	0.326243	0.765625	0.475722	0.613011	0
512	0.514704	0.657163	0.317188	0.777908	0.4304	0.652199	0
513	0.635226	0.557518	0.430777	0.675241	0.539463	0.563518	0
514	0.576333	0.609198	0.341256	0.757604	0.449819	0.637222	0
515	0.502325	0.667299	0.314006	0.781952	0.42701	0.65427	0
516	0.562314	0.615845	0.358201	0.740736	0.481619	0.613942	0
517	0.565713	0.61716	0.357345	0.744342	0.458962	0.627214	0
518	0.535481	0.643594	0.329491	0.768548	0.455953	0.636689	0
519	0.5573	0.615338	0.341649	0.753408	0.465402	0.626105	0
520	0.569526	0.613424	0.355381	0.744948	0.481983	0.614861	0
521	0.571002	0.61561	0.357975	0.74463	0.49633	0.600411	0
522	0.637994	0.560193	0.432318	0.680738	0.527957	0.569923	0
523	0.549739	0.624322	0.340706	0.758901	0.469239	0.626265	0
524	0.530587	0.650532	0.307785	0.789043	0.426073	0.655773	0
525	0.608759	0.58293	0.366635	0.735661	0.480633	0.610744	0
526	0.586426	0.595101	0.343067	0.75499	0.47938	0.613991	0
527	0.527803	0.650117	0.329124	0.770215	0.434829	0.648981	0
528	0.551738	0.628485	0.345902	0.753024	0.457129	0.629565	0
529	0.565633	0.622253	0.3539	0.746778	0.457864	0.628671	0
530	0.515733	0.658685	0.316373	0.779811	0.425248	0.655853	0
531	0.56714	0.619323	0.379226	0.727018	0.480818	0.615946	0
532	0.557987	0.608558	0.359872	0.733903	0.475017	0.615022	0
533	0.514523	0.655703	0.318715	0.776303	0.437983	0.651874	0
534	0.580941	0.605069	0.377194	0.727712	0.484659	0.609392	0
535	0.576971	0.614358	0.357425	0.745877	0.472426	0.616693	0
536	0.615693	0.577549	0.36849	0.735753	0.509087	0.586013	0
537	0.724261	0.478132	0.556557	0.561726	0.490237	0.598557	0
538	0.612897	0.577069	0.398829	0.702745	0.531598	0.566786	0
539	0.577962	0.602972	0.354975	0.741096	0.48288	0.606333	0
540	0.584495	0.597041	0.364982	0.736846	0.466551	0.619884	0
541	0.59199	0.590388	0.390865	0.709069	0.512785	0.586913	0
542	0.56843	0.616406	0.365816	0.737299	0.478837	0.610896	0
543	0.606142	0.583714	0.364767	0.734925	0.512593	0.585762	0
544	0.57565	0.609526	0.35828	0.74359	0.481992	0.610655	0
545	0.601083	0.588056	0.360545	0.742639	0.506172	0.588627	0
546	0.604145	0.593433	0.38861	0.718547	0.501526	0.590425	0
547	0.567955	0.608388	0.362531	0.738698	0.503568	0.594507	0
548	0.568739	0.608691	0.370256	0.731035	0.490655	0.600807	0
549	0.560932	0.623587	0.328703	0.768055	0.440313	0.643729	0
550	0.577514	0.611666	0.376961	0.729114	0.479492	0.612368	0
551	0.544635	0.633577	0.333537	0.764125	0.445133	0.640062	0
552	0.601608	0.592908	0.398989	0.708055	0.528132	0.574019	0
553	0.559575	0.622883	0.35014	0.751314	0.479231	0.611474	0
554	0.564936	0.619323	0.333431	0.764101	0.458278	0.634725	0
555	0.533212	0.647627	0.328182	0.771757	0.435188	0.649948	0
556	0.553604	0.622614	0.338375	0.758951	0.46505	0.627146	0
557	0.564899	0.623181	0.366002	0.738792	0.472558	0.622206	0
558	0.593273	0.592006	0.367336	0.731311	0.4932	0.597619	0
559	0.566442	0.610128	0.349437	0.74842	0.472829	0.615725	0
560	0.57208	0.60317	0.350622	0.746572	0.457171	0.628301	0
561	0.585803	0.599503	0.350486	0.744748	0.422095	0.657962	0
562	0.580636	0.60176	0.355569	0.746811	0.484448	0.610197	0
563	0.572558	0.617183	0.373465	0.733235	0.478041	0.613251	0
564	0.577299	0.607823	0.32189	0.773727	0.466045	0.618925	0
565	0.555558	0.614865	0.356255	0.741279	0.468472	0.620495	0
566	0.567237	0.607381	0.361441	0.735056	0.469507	0.620536	0
567	0.551593	0.624616	0.331743	0.764855	0.453037	0.631492	0
568	0.510602	0.656637	0.313321	0.7801	0.433982	0.649006	0
569	0.523557	0.641068	0.331754	0.76194	0.438053	0.646251	0
570	0.575093	0.603898	0.351721	0.746571	0.475384	0.613851	0
571	0.614371	0.576264	0.412642	0.693791	0.515839	0.580282	0
572	0.539011	0.640137	0.338644	0.761028	0.447078	0.637857	0
573	0.515656	0.660025	0.323191	0.776345	0.428779	0.653034	0
574	0.546717	0.634213	0.339697	0.758543	0.444774	0.641975	0
575	0.595981	0.588101	0.368583	0.731009	0.513523	0.57997	0
576	0.602702	0.576942	0.391558	0.709872	0.509321	0.582812	0
577	0.663552	0.533074	0.415292	0.689183	0.533662	0.558233	0
578	0.55581	0.628653	0.341626	0.759694	0.461425	0.62737	0
579	0.557158	0.625189	0.347807	0.753415	0.47009	0.619044	0
580	0.560928	0.625554	0.353719	0.748924	0.455825	0.631632	0
581	0.559527	0.624356	0.364972	0.737565	0.472975	0.617194	0
582	0.572877	0.608906	0.357477	0.741033	0.470981	0.61996	0
583	0.541577	0.637602	0.335258	0.763909	0.440485	0.644384	0
584	0.589014	0.59278	0.352647	0.747239	0.490598	0.605215	0
585	0.520464	0.652529	0.323003	0.775796	0.446494	0.640098	0
586	0.533647	0.639022	0.335587	0.762681	0.464047	0.624974	0
587	0.550115	0.628378	0.334431	0.762873	0.460283	0.629322	0
588	0.607643	0.567187	0.377726	0.719184	0.527804	0.562515	0
589	0.514419	0.656937	0.322777	0.773868	0.435882	0.645945	0
590	0.536708	0.632364	0.339767	0.756689	0.465182	0.626242	0
591	0.527113	0.647877	0.322954	0.77189	0.423402	0.656614	0
592	0.593069	0.597225	0.371185	0.729253	0.482805	0.609721	0
593	0.570033	0.604362	0.360249	0.738013	0.488935	0.603072	0
594	0.561338	0.608826	0.347597	0.747995	0.48122	0.606701	0
595	0.54654	0.635079	0.339513	0.760472	0.448296	0.63659	0
596	0.540419	0.629774	0.332945	0.762161	0.454792	0.632103	0
597	0.562406	0.622996	0.340856	0.758938	0.472094	0.623019	0
598	0.543625	0.62127	0.329062	0.760545	0.437916	0.650915	0
599	0.570011	0.610658	0.326415	0.769807	0.458023	0.631546	0
600	0.554535	0.627346	0.329073	0.768088	0.458825	0.630757	0
601	0.570178	0.607551	0.383689	0.717785	0.487333	0.605445	0
602	0.587262	0.606826	0.379906	0.726319	0.469721	0.619821	0
603	0.588434	0.60616	0.342534	0.758925	0.461437	0.627551	0
604	0.642924	0.547973	0.433661	0.675039	0.573821	0.532683	0
605	0.561487	0.614719	0.35604	0.739391	0.484477	0.610277	0
606	0.529317	0.642739	0.327366	0.769754	0.448824	0.636824	0
607	0.586611	0.593011	0.382996	0.718994	0.510698	0.580899	0
608	0.609486	0.579052	0.370223	0.73435	0.514592	0.582872	0
609	0.53305	0.642301	0.324924	0.7709	0.435644	0.647084	0
610	0.562371	0.619434	0.336493	0.759766	0.448451	0.641662	0
611	0.649262	0.544806	0.379244	0.720134	0.528261	0.560999	0
612	0.609991	0.567021	0.379713	0.720129	0.519276	0.571002	0
613	0.553812	0.631451	0.338585	0.76379	0.449581	0.637037	0
614	0.560329	0.619219	0.376949	0.724304	0.474467	0.61351	0
615	0.583205	0.612136	0.350291	0.753508	0.449393	0.63682	0
616	0.564359	0.622762	0.33439	0.764084	0.459286	0.634559	0
617	0.505866	0.66258	0.312489	0.782028	0.434083	0.649274	0
618	0.57206	0.603468	0.35262	0.744767	0.488769	0.608744	0
619	0.672857	0.523874	0.472126	0.641163	0.582093	0.520461	0
620	0.645397	0.544962	0.384895	0.713049	0.516767	0.571631	0
621	0.567942	0.608734	0.357701	0.741387	0.474799	0.616163	0
622	0.575888	0.605396	0.365318	0.736322	0.470781	0.617076	0
623	0.553347	0.617293	0.33585	0.760792	0.468964	0.627003	0
624	0.553749	0.61218	0.343943	0.747186	0.474429	0.618113	0
625	0.532365	0.646496	0.337576	0.76155	0.435577	0.647322	0
[truncated: 1,514 more rows]

## Sheet: M. musculus
	Stack R-score	Stack S-score	Prod R-score	Prod S-score	Diff R-score	Diff S-score	label
[truncated: 694 more rows]
