# Supplementary material for: SVSBI: sequence-based virtual screening of biomolecular interactions
Source: Commun Biol. 2023 May 18;6:536. doi: 10.1038/s42003-023-04866-3 (PMC10195826; doi:10.1038/s42003-023-04866-3)
Supplement: Supplementary file 4 — Supplementary Data 1 [file 42003_2023_4866_MOESM4_ESM.zip › source_data/Figure4/Fig4g.xlsx]

## Sheet: sheet 1
Dataset	Method	Accuracy Score
S. cerevisiae	Stack	0.9964
S. cerevisiae	Prod	0.9807
S. cerevisiae	Diff	0.9733
H. pylori	Stack	0.9993
H. pylori	Prod	0.9863
H. pylori	Diff	0.9733
H. sapiens	Stack	0.9922
H. sapiens	Prod	0.9762
H. sapiens	Diff	0.9671
D. melanogaster	Stack	0.9869
D. melanogaster	Prod	0.965
D. melanogaster	Diff	0.9659
M. musculus	Stack	0.9928
M. musculus	Prod	0.9856
M. musculus	Diff	0.9841
