# Supplementary material for: SVSBI: sequence-based virtual screening of biomolecular interactions
Source: Commun Biol. 2023 May 18;6:536. doi: 10.1038/s42003-023-04866-3 (PMC10195826; doi:10.1038/s42003-023-04866-3)
Supplement: Supplementary file 4 — Supplementary Data 1 [file 42003_2023_4866_MOESM4_ESM.zip › source_data/Figure5/Fig5a.xlsx]

## Sheet: sheet 1
Dataset	Modelability Index	Predictive Index	Magnitude Index
PL	0.889068	0.832	0.76392
PP	0.916582	0.743	0.701186
PN	0.867644	0.669	0.65
iPPI	0.900392	0.766	0.697973
SC	0.990794	0.996425	1
DM	0.954673	0.986916	0.712161
HP	0.91118	0.999314	0.736848
HS	0.986853	0.995892	0.721514
MM	0.991354	0.992795	0.666161
